# Supplementary material for: MD2 Is a Potential Biomarker Associated with Immune Cell Infiltration in Gliomas
Source: Front Oncol. 2022 Mar 17;12:854598. doi: 10.3389/fonc.2022.854598 (PMC8968038; doi:10.3389/fonc.2022.854598)
Supplement: Supplementary file 1 [file DataSheet_1.zip]

Archive with 5 entries (4 files):
- Original gels/
- Original gels/Fig. 6F A172 cell-MD2.tif
- Original gels/Fig. 6F A172 cell-β-Tubulin.tif
- Original gels/Fig. 6F U87 cell-MD2.tif
- Original gels/Fig. 6F U87 cell-β-Tubulin.tif
