# Supplementary material for: MD2 Is a Potential Biomarker Associated with Immune Cell Infiltration in Gliomas
Source: Front Oncol. 2022 Mar 17;12:854598. doi: 10.3389/fonc.2022.854598 (PMC8968038; doi:10.3389/fonc.2022.854598)
Supplement: Supplementary file 2 [file DataSheet_2.zip]

Archive with 39 entries (29 files):
- Source data/
- Source data/Data download websites.docx
- Source data/Figure 1/
- Source data/Figure 1/Figure 1A-1D.R
- Source data/Figure 1/Figure 1B/
- Source data/Figure 1/Figure 1B/Fig1B.R
- Source data/Figure 1/Figure 1B/UCSC_TCGA_MD2_GENE_EXPRESSION_NORMAL_GLIOMA.csv
- Source data/Figure 1/Figure 1C-1F.R
- Source data/Figure 1/Figure 1E/
- Source data/Figure 1/Figure 1E/Fig1E.R
- Source data/Figure 1/Figure 1E/UCSC_TCGA_MD2_GENE_EXPRESSION_NORMAL_GLIOMA.csv
- Source data/Figure 2/
- Source data/Figure 2/FIGURE 2.xlsx
- Source data/Figure 3/
- Source data/Figure 3/Figure 3.R
- Source data/Figure 4/
- Source data/Figure 4/Figure 4A CGGA cox regression analysis.csv
- Source data/Figure 4/Figure 4A CGGA cox regression analysis.R
- Source data/Figure 4/Figure 4B TCGA cox regression analysis.R
- Source data/Figure 4/Figure 4B TCGA cox regression.csv
- Source data/Figure 4/Figure 4C and 4D nomogram.R
- Source data/Figure 4/Figure 4C CGGA.csv
- Source data/Figure 4/Figure 4C TCGA.csv
- Source data/Figure 4/Figure 4D CGGA-2.csv
- Source data/Figure 4/Figure 4D TCGA-2.csv
- Source data/Figure 5/
- Source data/Figure 5/Figure 5A-5B.R
- Source data/Figure 5/Figure 5C.xlsx
- Source data/Figure 5/Figure 5D-5E.xlsx
- Source data/Figure 6/
- Source data/Figure 6/Figure 6B-6C.xlsx
- Source data/Figure 6/Figure 6D-6E.R
- Source data/Figure 6/Figure 6F Original RT-PCR data/
- Source data/Figure 6/Figure 6F Original RT-PCR data/A172-1.xlsx
- Source data/Figure 6/Figure 6F Original RT-PCR data/A172-2.xlsx
- Source data/Figure 6/Figure 6F Original RT-PCR data/A172-3.xlsx
- Source data/Figure 6/Figure 6F Original RT-PCR data/U87-1.xlsx
- Source data/Figure 6/Figure 6F Original RT-PCR data/U87-2.xlsx
- Source data/Figure 6/Figure 6F Original RT-PCR data/U87-3.xlsx
