# Supplementary material for: MD2 Is a Potential Biomarker Associated with Immune Cell Infiltration in Gliomas
Source: Front Oncol. 2022 Mar 17;12:854598. doi: 10.3389/fonc.2022.854598 (PMC8968038; doi:10.3389/fonc.2022.854598)
Supplement: Supplementary file 2 [file DataSheet_2.zip › Source data/Figure 1/Figure 1A-1D.R]

####Fig1A
#######CGGA_MD2_NORMAL_VS_GLIOMA
GLIOMA_DATA <- read.table(file = "CGGA.mRNAseq_693.RSEM-genes.20200506.txt",sep = "\t",
                   header =T,stringsAsFactors = F)
NORMAL_DATA <- read.table(file = "CGGA_RNAseq_Control_20.txt",sep = "\t",
                          header =T,stringsAsFactors = F)

LY96_GLIOMA<- as.data.frame(t(GLIOMA_DATA[which(GLIOMA_DATA$Gene_Name =="LY96"),]))
LY96_GLIOMA$ID <- rownames(LY96_GLIOMA)
colnames(LY96_GLIOMA) <- c("MD2","ID") 
LY96_GLIOMA <- LY96_GLIOMA[-1,]

write.csv(LY96_GLIOMA,file = "LY96_GLIOMA.csv")
LY96_GLIOMA <- read.csv(file = "LY96_GLIOMA.csv",header = T)
LY96_GLIOMA$MD2 <- log2(LY96_GLIOMA$MD2+0.001)

boxplot.stats(LY96_GLIOMA$MD2)
boxplot(LY96_GLIOMA $MD2)
a<-which(LY96_GLIOMA$MD2 %in% boxplot.stats(LY96_GLIOMA $MD2)$out) 
table(a)
LY96_GLIOMA <- LY96_GLIOMA [-a,]

#####
colnames(NORMAL_DATA)
LY96_NORMAL<- as.data.frame(t(NORMAL_DATA[which(NORMAL_DATA$gene_name =="LY96"),]))

LY96_NORMAL$ID <- rownames(LY96_NORMAL)
colnames(LY96_NORMAL) <- c("MD2","ID") 
LY96_NORMAL <- LY96_NORMAL[-1,]

write.csv(LY96_NORMAL,file = "LY96_NORMAL.csv")
LY96_NORMAL <- read.csv(file = "LY96_NORMAL.csv",header = T)
LY96_NORMAL$MD2 <- log2(LY96_NORMAL$MD2+0.001)

boxplot.stats(LY96_NORMAL$MD2)
boxplot(LY96_NORMAL $MD2)

CGGA_MD2_NORMAL_VS_GLIOMA <- rbind(LY96_NORMAL,LY96_GLIOMA)
write.csv(CGGA_MD2_NORMAL_VS_GLIOMA,file = "CGGA_MD2_NORMAL_VS_GLIOMA.csv")

#####Fig1D
#######CGGA_OVERALL_SURVIVAL_ANALYSIA
SU_DATA <- read.table(file = "CGGA.mRNAseq_693_clinical.20200506.txt",sep = "\t",
                          header =T,stringsAsFactors = F)
SU_DATA <- SU_DATA[,c(1,7,8)]
SU_DATA <- SU_DATA[c(SU_DATA$CGGA_ID %in% LY96_GLIOMA$ID), ]
identical(LY96_GLIOMA$ID,SU_DATA$CGGA_ID)

class(SU_DATA$CGGA_ID)
class(LY96_GLIOMA$ID)
LY96_GLIOMA$ID <- as.character(LY96_GLIOMA$ID)
identical(LY96_GLIOMA$ID,SU_DATA$CGGA_ID)
SU_DATA$MD2 <- LY96_GLIOMA$MD2

library(survminer)
require("survival")
OSdata<- SU_DATA 

cutoff <- median(OSdata$MD2)

class(OSdata$OS)
class(OSdata$Censor..alive.0..dead.1.)
class(OSdata$MD2)

OSdata$Group = as.factor(ifelse(OSdata$MD2 >= cutoff,"High",
                                "Low"))
OSdata <- OSdata[,-1]
table(OSdata$Group)
OSdata$OS <- OSdata$OS /30
colnames(OSdata) <- c("OS","Censor","MD2","Group")

a <- which(is.na(OSdata$OS))
OSdata <- OSdata[-a,]
table(is.na(OSdata))

fit<-survfit(Surv(OS, Censor)~Group, data =OSdata )
ggsurvplot(fit, data =OSdata )
table(OSdata$Group)
ggsurvplot(fit, data =OSdata,title="Overall survival(CGGA Cohort)", palette= c("red","blue"), 
           surv.median.line = "hv",  conf.int = TRUE,conf.int.alpha=0.1,  
           risk.table = T, pval =T,  pval.method=T,  
           xlab="Fllow up time(months)", ylab="Percent survival",
           legend=c(0.8,0.8), 
           tables.y.text =FALSE,
           legend.title= "Group",
           legend.labs=c("LY96 High expression(n=328)","LY96 Low expression(n=278)"),
           font.main = c(16, "bold"),font.x = c(14, "bold"),
           font.y = c(14, "bold"))

#####Fig6D_left
###### Correlation analysis between Macrophages with MD2
AIF1 <- as.data.frame(t(GLIOMA_DATA[GLIOMA_DATA$Gene_Name=="AIF1",]))
IL12A <- as.data.frame(t(GLIOMA_DATA[GLIOMA_DATA$Gene_Name=="IL12A",]))
TNF <- as.data.frame(t(GLIOMA_DATA[GLIOMA_DATA$Gene_Name=="TNF",]))
NOS2 <- as.data.frame(t(GLIOMA_DATA[GLIOMA_DATA$Gene_Name=="NOS2",]))
PTGS2 <- as.data.frame(t(GLIOMA_DATA[GLIOMA_DATA$Gene_Name=="PTGS2",]))
IL10 <- as.data.frame(t(GLIOMA_DATA[GLIOMA_DATA$Gene_Name=="IL10",]))
CD163 <- as.data.frame(t(GLIOMA_DATA[GLIOMA_DATA$Gene_Name=="CD163",]))
TGFB1<- as.data.frame(t(GLIOMA_DATA[GLIOMA_DATA$Gene_Name=="TGFB1",]))
CSF1R<- as.data.frame(t(GLIOMA_DATA[GLIOMA_DATA$Gene_Name=="CSF1R",]))
LY96 <- as.data.frame(t(GLIOMA_DATA[GLIOMA_DATA$Gene_Name=="LY96",]))
cor_LY96_M <- cbind(LY96,AIF1,IL12A,TNF,NOS2,PTGS2,IL10,CD163,
                    TGFB1,CSF1R)
colnames(cor_LY96_M) <- c("LY96","AIF1","IL12A","TNF","NOS2","PTGS2","IL10","CD163",
                          "TGFB1","CSF1R")
  
cor_LY96_M <- cor_LY96_M [-1,]
class(cor_LY96_M$AIF1)
write.csv(cor_LY96_M,file = "cor_LY96_M.csv")
cor_LY96_M <- read.csv(file = "cor_LY96_M.csv",header = T)
cor_LY96_M <- cor_LY96_M[,-1]

cor_matr = cor(cor_LY96_M)
library(corrplot)
corrplot(cor_matr, type="lower", order="original",
         tl.col="black", tl.srt=45,diag=F,
         title="TCGA_cor_M")
#####Fig6E_left
####### neutrophils
LY96 <- as.data.frame(t(GLIOMA_DATA[GLIOMA_DATA$Gene_Name=="LY96",]))
CCL3 <- as.data.frame(t(GLIOMA_DATA[GLIOMA_DATA$Gene_Name=="CCL3",]))
CXCL9 <- as.data.frame(t(GLIOMA_DATA[GLIOMA_DATA$Gene_Name=="CXCL9",]))
CXCL10 <- as.data.frame(t(GLIOMA_DATA[GLIOMA_DATA$Gene_Name=="CXCL10",]))
ARG1<- as.data.frame(t(GLIOMA_DATA[GLIOMA_DATA$Gene_Name=="ARG1",]))
CCL2<- as.data.frame(t(GLIOMA_DATA[GLIOMA_DATA$Gene_Name=="CCL2",]))
CCL5<- as.data.frame(t(GLIOMA_DATA[GLIOMA_DATA$Gene_Name=="CCL5",]))
MMP9<- as.data.frame(t(GLIOMA_DATA[GLIOMA_DATA$Gene_Name=="MMP9",]))
HGF<- as.data.frame(t(GLIOMA_DATA[GLIOMA_DATA$Gene_Name=="HGF",]))
OSM<- as.data.frame(t(GLIOMA_DATA[GLIOMA_DATA$Gene_Name=="OSM",]))

cor_LY96_M <- cbind(LY96,CCL3,CXCL9,CXCL10,ARG1,
                    CCL2,CCL5,MMP9,HGF,OSM)
colnames(cor_LY96_M) <- c("LY96","CCL3","CXCL9","CXCL10","ARG1",
                          "CCL2","CCL5","MMP9","HGF","OSM")

cor_LY96_M <- cor_LY96_M [-1,]
class(cor_LY96_M$LY96)
write.csv(cor_LY96_M,file = "cor_LY96_M.csv")
cor_LY96_M <- read.csv(file = "cor_LY96_M.csv",header = T)
cor_LY96_M <- cor_LY96_M[,-1]

cor_matr = cor(cor_LY96_M)
library(corrplot)
corrplot(cor_matr, type="lower", order="original",
         tl.col="black", tl.srt=45,diag=F,
         title="TCGA_cor_N")
