# Supplementary material for: MD2 Is a Potential Biomarker Associated with Immune Cell Infiltration in Gliomas
Source: Front Oncol. 2022 Mar 17;12:854598. doi: 10.3389/fonc.2022.854598 (PMC8968038; doi:10.3389/fonc.2022.854598)
Supplement: Supplementary file 2 [file DataSheet_2.zip › Source data/Figure 1/Figure 1B/Fig1B.R]

########Fig1B
head_TCGA <- read.table(file="TcgaTargetGtex_rsem_gene_fpkm",
                        nrows =2, sep = "\t",stringsAsFactors = F)

classes <- sapply(head_TCGA,class)
classes [c(-1:-3)] <- rep("NULL", length(classes )-3)
data <- read.table("TcgaTargetGtex_rsem_gene_fpkm",colClasses = classes)

#### Query the Ensembl number of MD2 from https://www.ncbi.nlm.nih.gov/gene/23643
####Ensembl:ENSG00000154589
####Confirm that ENSG00000154589 lies in 26205 row of TcgaTargetGtex_rsem_gene_fpkm

TargetGENE<- read.table(pipe("sed -n -e '26205P' TcgaTargetGtex_rsem_gene_fpkm"))
colnames(TargetGENE) <- head_TCGA[1,]
TargetGENE <- as.data.frame(t(TargetGENE))
TargetGENE$ID <- rownames(TargetGENE)
colnames(TargetGENE) <-c("MD2","ID") 
TargetGENE <- TargetGENE[-1,]

###TcgaTargetGETX_phenotype.txt

phenotype <- read.table("TcgaTargetGTEX_phenotype.txt",sep = "\t",
                        header =T,stringsAsFactors = F)
table(phenotype$detailed_category)
table(phenotype$X_primary_site)
###LGG和GBM
phenGBM <- as.data.frame(phenotype[phenotype$detailed_category=="Glioblastoma Multiforme",])
phenLGG <- as.data.frame(phenotype[phenotype$detailed_category=="Brain Lower Grade Glioma",])
phenGLIOMA<- rbind(phenLGG ,phenGBM )
## normal Brain
phenBrain<- as.data.frame(phenotype[phenotype$X_primary_site=="Brain",])
table(phenBrain$X_sample_type)
phenBrain<-as.data.frame(phenBrain[phenBrain$X_sample_type=="Normal Tissue",])


table(phenGLIOMA$sample %in% TargetGENE$ID)
table(phenBrain$sample %in% TargetGENE$ID)
GLIOMA_MD2 <- as.data.frame(TargetGENE[TargetGENE$ID %in% phenGLIOMA$sample , ])
GLIOMA_MD2 <- GLIOMA_MD2[match(phenGLIOMA$sample,GLIOMA_MD2$ID),]
identical(GLIOMA_MD2$ID,phenGLIOMA$sample)
head(GLIOMA_MD2$ID)
head(phenGLIOMA$sample)
phenGLIOMA$MD2 <- GLIOMA_MD2$MD2


NORMAL_MD2 <- as.data.frame(TargetGENE[TargetGENE$ID %in% phenBrain$sample , ])
NORMAL_MD2 <- NORMAL_MD2 [match(phenBrain$sample,NORMAL_MD2$ID),]
identical(phenBrain$sample,NORMAL_MD2$ID)
head(NORMAL_MD2$ID)
head(phenBrain$sample)
phenBrain$MD2 <- NORMAL_MD2$MD2
class(phenBrain$MD2)


write.csv(phenBrain,file = "phenBrain.csv")
write.csv(phenGLIOMA,file = "phenGLIOMA.csv")

phenBrain <- read.csv(file = "phenBrain.csv",header = T)
phenGLIOMA <- read.csv(file = "phenGLIOMA.csv",header = T)
class(phenGLIOMA $MD2)

####Filter outliers of phenBrain  and phenGLIOMA by boxplot.stats 
boxplot.stats(phenBrain $MD2)
boxplot(phenBrain $MD2)
a<-which(phenBrain $MD2 %in% boxplot.stats(phenBrain $MD2)$out) 
table(a)
phenBrain <- phenBrain [-a,]

boxplot.stats(phenGLIOMA$MD2)
boxplot(phenGLIOMA$MD2)
b<-which(phenGLIOMA$MD2 %in% boxplot.stats(phenGLIOMA$MD2)$out) 
table(b)
phenGLIOMA<- phenGLIOMA[-b,]
phenTotal <- rbind(phenBrain,phenGLIOMA)


write.csv(phenTotal,file = "UCSC_TCGA_MD2_GENE_EXPRESSION_NORMAL_GLIOMA.csv")
