# Supplementary material for: MD2 Is a Potential Biomarker Associated with Immune Cell Infiltration in Gliomas
Source: Front Oncol. 2022 Mar 17;12:854598. doi: 10.3389/fonc.2022.854598 (PMC8968038; doi:10.3389/fonc.2022.854598)
Supplement: Supplementary file 2 [file DataSheet_2.zip › Source data/Figure 1/Figure 1B/UCSC_TCGA_MD2_GENE_EXPRESSION_NORMAL_GLIOMA.csv]

	X	sample	detailed_category	primary.disease.or.tissue	X_primary_site	X_sample_type	X_gender	X_study	MD2
1	10630	GTEX-13SLW-0011-R4b-SM-5S2W2	Brain - Amygdala	Brain - Amygdala	Brain	Normal Tissue	Male	GTEX	2.609
2	10631	GTEX-13RTJ-0011-R4b-SM-5PNX1	Brain - Amygdala	Brain - Amygdala	Brain	Normal Tissue	Male	GTEX	1.3167
3	10632	GTEX-WVLH-0011-R4A-SM-3MJFS	Brain - Amygdala	Brain - Amygdala	Brain	Normal Tissue	Male	GTEX	1.1512
4	10633	GTEX-147GR-0011-R4a-SM-5S2V2	Brain - Amygdala	Brain - Amygdala	Brain	Normal Tissue	Male	GTEX	3.8023
5	10634	GTEX-13N2G-0011-R4b-SM-5MR54	Brain - Amygdala	Brain - Amygdala	Brain	Normal Tissue	Male	GTEX	2.4727
6	10635	GTEX-13N1W-0011-R4a-SM-5MR52	Brain - Amygdala	Brain - Amygdala	Brain	Normal Tissue	Male	GTEX	1.8604
7	10636	GTEX-WHSE-0011-R4A-SM-3P5ZN	Brain - Amygdala	Brain - Amygdala	Brain	Normal Tissue	Male	GTEX	2.2237
8	10637	GTEX-14ABY-0011-R4b-SM-5S2VN	Brain - Amygdala	Brain - Amygdala	Brain	Normal Tissue	Male	GTEX	-0.1665
9	10638	GTEX-13NYS-0011-R4b-SM-5MR3O	Brain - Amygdala	Brain - Amygdala	Brain	Normal Tissue	Male	GTEX	2.3019
10	10639	GTEX-1445S-0011-R4a-SM-5PNWN	Brain - Amygdala	Brain - Amygdala	Brain	Normal Tissue	Male	GTEX	2.1313
11	10640	GTEX-X585-0011-R4B-SM-46MVH	Brain - Amygdala	Brain - Amygdala	Brain	Normal Tissue	Male	GTEX	4.1962
12	10641	GTEX-13OW7-0011-R4b-SM-5O9CX	Brain - Amygdala	Brain - Amygdala	Brain	Normal Tissue	Male	GTEX	0.7407
13	10642	GTEX-13OW5-0011-R4b-SM-5L3HS	Brain - Amygdala	Brain - Amygdala	Brain	Normal Tissue	Male	GTEX	2.1606
14	10643	GTEX-NPJ8-0011-R4a-SM-2HML3	Brain - Amygdala	Brain - Amygdala	Brain	Normal Tissue	Male	GTEX	3.136
15	10644	GTEX-12WSA-0011-R4a-SM-57WB7	Brain - Amygdala	Brain - Amygdala	Brain	Normal Tissue	Male	GTEX	1.3623
16	10645	GTEX-P44G-0011-R4A-SM-2I3FB	Brain - Amygdala	Brain - Amygdala	Brain	Normal Tissue	Male	GTEX	0.0854
17	10646	GTEX-N7MS-0011-R4a-SM-2HMKW	Brain - Amygdala	Brain - Amygdala	Brain	Normal Tissue	Male	GTEX	0.7999
18	10647	GTEX-13OW6-0011-R4a-SM-5O9DX	Brain - Amygdala	Brain - Amygdala	Brain	Normal Tissue	Male	GTEX	-0.2845
19	10648	GTEX-S7SE-0011-R4A-SM-2XCDB	Brain - Amygdala	Brain - Amygdala	Brain	Normal Tissue	Male	GTEX	-0.0877
20	10649	GTEX-13X6J-0011-R4b-SM-5P9K4	Brain - Amygdala	Brain - Amygdala	Brain	Normal Tissue	Male	GTEX	0.5859
21	10650	GTEX-13O3Q-0011-R4a-SM-5P9H2	Brain - Amygdala	Brain - Amygdala	Brain	Normal Tissue	Male	GTEX	0.3346
22	10651	GTEX-12WSF-0011-R4b-SM-5HL88	Brain - Amygdala	Brain - Amygdala	Brain	Normal Tissue	Male	GTEX	1.8404
23	10652	GTEX-13JVG-0011-R4a-SM-5MR4C	Brain - Amygdala	Brain - Amygdala	Brain	Normal Tissue	Male	GTEX	-0.5756
24	10653	GTEX-QMR6-0011-R4A-SM-32PKU	Brain - Amygdala	Brain - Amygdala	Brain	Normal Tissue	Male	GTEX	0.5271
25	10654	GTEX-XLM4-0011-R4B-SM-4AT5C	Brain - Amygdala	Brain - Amygdala	Brain	Normal Tissue	Male	GTEX	0.6608
26	10655	GTEX-13VXU-0011-R4b-SM-5O9CI	Brain - Amygdala	Brain - Amygdala	Brain	Normal Tissue	Male	GTEX	0.1648
27	10656	GTEX-WZTO-0011-R4A-SM-3NMC7	Brain - Amygdala	Brain - Amygdala	Brain	Normal Tissue	Male	GTEX	0.8568
28	10657	GTEX-131XH-0011-R4b-SM-5DUWB	Brain - Amygdala	Brain - Amygdala	Brain	Normal Tissue	Male	GTEX	-0.8339
29	10658	GTEX-X4XX-0011-R4B-SM-46MWL	Brain - Amygdala	Brain - Amygdala	Brain	Normal Tissue	Male	GTEX	2.1606
30	10659	GTEX-13112-0011-R4b-SM-5DUXL	Brain - Amygdala	Brain - Amygdala	Brain	Normal Tissue	Male	GTEX	-0.1187
31	10660	GTEX-139T8-0011-R4a-SM-5HL54	Brain - Amygdala	Brain - Amygdala	Brain	Normal Tissue	Male	GTEX	2.561
32	10661	GTEX-13CZV-0011-R4b-SM-5J2NY	Brain - Amygdala	Brain - Amygdala	Brain	Normal Tissue	Male	GTEX	0.5763
33	10662	GTEX-144GL-0011-R4a-SM-5PNUI	Brain - Amygdala	Brain - Amygdala	Brain	Normal Tissue	Male	GTEX	-0.3201
34	10663	GTEX-P44H-0011-R4A-SM-2XCEW	Brain - Amygdala	Brain - Amygdala	Brain	Normal Tissue	Male	GTEX	0.8327
35	10664	GTEX-1399T-0011-R4b-SM-5DUVX	Brain - Amygdala	Brain - Amygdala	Brain	Normal Tissue	Male	GTEX	1.8918
36	10665	GTEX-13OVH-0011-R4a-SM-5KM3W	Brain - Amygdala	Brain - Amygdala	Brain	Normal Tissue	Male	GTEX	1.3167
37	10666	GTEX-13OVL-0011-R4b-SM-5L3HV	Brain - Amygdala	Brain - Amygdala	Brain	Normal Tissue	Male	GTEX	-0.8084
38	10667	GTEX-139UC-0011-R4a-SM-5K7XM	Brain - Amygdala	Brain - Amygdala	Brain	Normal Tissue	Male	GTEX	1.8643
39	10668	GTEX-ZE9C-0011-R4a-SM-4WKH6	Brain - Amygdala	Brain - Amygdala	Brain	Normal Tissue	Male	GTEX	0.2154
40	10669	GTEX-T6MN-0011-R4A-SM-32QPG	Brain - Amygdala	Brain - Amygdala	Brain	Normal Tissue	Male	GTEX	1.4547
41	10670	GTEX-12ZZW-0011-R4a-SM-5DUX9	Brain - Amygdala	Brain - Amygdala	Brain	Normal Tissue	Male	GTEX	0.7233
42	10671	GTEX-12ZZZ-0011-R4b-SM-5DUV7	Brain - Amygdala	Brain - Amygdala	Brain	Normal Tissue	Male	GTEX	0.4657
43	10672	GTEX-13FLV-0011-R4a-SM-5LZYU	Brain - Amygdala	Brain - Amygdala	Brain	Normal Tissue	Male	GTEX	0.3796
44	10673	GTEX-RVPU-0011-R4A-SM-5SI8K	Brain - Amygdala	Brain - Amygdala	Brain	Normal Tissue	Male	GTEX	0.1388
45	10674	GTEX-11ZU8-0011-R4a-SM-5BC6Y	Brain - Amygdala	Brain - Amygdala	Brain	Normal Tissue	Male	GTEX	0.8568
46	10675	GTEX-RVPU-0011-R4A-SM-2TF6X	Brain - Amygdala	Brain - Amygdala	Brain	Normal Tissue	Male	GTEX	-0.3383
48	10677	GTEX-131YS-0011-R4a-SM-5DUVL	Brain - Amygdala	Brain - Amygdala	Brain	Normal Tissue	Female	GTEX	1.8444
50	10679	GTEX-N7MT-0011-R4a-SM-2I3G9	Brain - Amygdala	Brain - Amygdala	Brain	Normal Tissue	Female	GTEX	2.1702
51	10680	GTEX-13OVJ-0011-R4b-SM-5P9H5	Brain - Amygdala	Brain - Amygdala	Brain	Normal Tissue	Female	GTEX	1.8036
52	10681	GTEX-12WSD-0011-R4b-SM-5LZUA	Brain - Amygdala	Brain - Amygdala	Brain	Normal Tissue	Female	GTEX	1.2934
53	10682	GTEX-13SLX-0011-R4a-SM-5O9BJ	Brain - Amygdala	Brain - Amygdala	Brain	Normal Tissue	Female	GTEX	0.7999
54	10683	GTEX-Q2AG-0011-R4A-SM-2HMKA	Brain - Amygdala	Brain - Amygdala	Brain	Normal Tissue	Female	GTEX	0.4761
55	10684	GTEX-13X6K-0011-R4b-SM-5P9HO	Brain - Amygdala	Brain - Amygdala	Brain	Normal Tissue	Female	GTEX	1.4859
56	10685	GTEX-YFC4-0011-R4a-SM-4RGLQ	Brain - Amygdala	Brain - Amygdala	Brain	Normal Tissue	Female	GTEX	2.108
57	10686	GTEX-QVJO-0011-R4A-SM-2S1QL	Brain - Amygdala	Brain - Amygdala	Brain	Normal Tissue	Female	GTEX	2.7422
58	10687	GTEX-145LS-0011-R4b-SM-5S2UT	Brain - Amygdala	Brain - Amygdala	Brain	Normal Tissue	Female	GTEX	1.6374
59	10688	GTEX-ZVZQ-0011-R4b-SM-57WCZ	Brain - Amygdala	Brain - Amygdala	Brain	Normal Tissue	Female	GTEX	0.9268
60	10689	GTEX-1313W-0011-R4b-SM-5KLZV	Brain - Amygdala	Brain - Amygdala	Brain	Normal Tissue	Female	GTEX	1.0293
61	10690	GTEX-145MI-0011-R4b-SM-5PNZH	Brain - Amygdala	Brain - Amygdala	Brain	Normal Tissue	Female	GTEX	1.8996
62	10691	GTEX-12WS9-0011-R4b-SM-5P9EU	Brain - Amygdala	Brain - Amygdala	Brain	Normal Tissue	Female	GTEX	1.4494
63	10692	GTEX-13O3O-0011-R4b-SM-5KM3F	Brain - Amygdala	Brain - Amygdala	Brain	Normal Tissue	Female	GTEX	1.4808
64	10693	GTEX-14BIM-0011-R4b-SM-5S2RK	Brain - Amygdala	Brain - Amygdala	Brain	Normal Tissue	Female	GTEX	1.9264
65	10694	GTEX-NPJ7-0011-R4a-SM-2I3GJ	Brain - Amygdala	Brain - Amygdala	Brain	Normal Tissue	Female	GTEX	2.3508
66	10695	GTEX-RNOR-0011-R4A-SM-3GAD3	Brain - Amygdala	Brain - Amygdala	Brain	Normal Tissue	Female	GTEX	2.5188
67	10696	GTEX-13QIC-0011-R4a-SM-5PNX8	Brain - Amygdala	Brain - Amygdala	Brain	Normal Tissue	Female	GTEX	1.6558
68	10697	GTEX-11ZVC-0011-R4a-SM-5BC6Z	Brain - Amygdala	Brain - Amygdala	Brain	Normal Tissue	Female	GTEX	1.5366
69	10698	GTEX-QVUS-0011-R4A-SM-3GAE7	Brain - Amygdala	Brain - Amygdala	Brain	Normal Tissue	Female	GTEX	1.7316
70	10699	GTEX-14ABY-0011-R9a-SM-5PNZK	Brain - Spinal Cord (Cervical C-1)	Brain - Spinal Cord (Cervical C-1)	Brain	Normal Tissue	Male	GTEX	2.167
71	10700	GTEX-13FXS-0011-R9a-SM-5K7UI	Brain - Spinal Cord (Cervical C-1)	Brain - Spinal Cord (Cervical C-1)	Brain	Normal Tissue	Male	GTEX	1.7995
72	10701	GTEX-ZAB4-0011-R9a-SM-4SOKG	Brain - Spinal Cord (Cervical C-1)	Brain - Spinal Cord (Cervical C-1)	Brain	Normal Tissue	Male	GTEX	2.9655
73	10702	GTEX-139UC-0011-R9a-SM-5K7W7	Brain - Spinal Cord (Cervical C-1)	Brain - Spinal Cord (Cervical C-1)	Brain	Normal Tissue	Male	GTEX	3.2189
74	10703	GTEX-WL46-0011-R9A-SM-3MJFP	Brain - Spinal Cord (Cervical C-1)	Brain - Spinal Cord (Cervical C-1)	Brain	Normal Tissue	Male	GTEX	2.043
75	10704	GTEX-13N2G-0011-R9b-SM-5MR4E	Brain - Spinal Cord (Cervical C-1)	Brain - Spinal Cord (Cervical C-1)	Brain	Normal Tissue	Male	GTEX	3.034
76	10705	GTEX-14BIL-0011-R9a-SM-5SI7A	Brain - Spinal Cord (Cervical C-1)	Brain - Spinal Cord (Cervical C-1)	Brain	Normal Tissue	Male	GTEX	2.8137
77	10706	GTEX-13OVL-0011-R9a-SM-5P9GX	Brain - Spinal Cord (Cervical C-1)	Brain - Spinal Cord (Cervical C-1)	Brain	Normal Tissue	Male	GTEX	0.8883
78	10707	GTEX-147GR-0011-R9a-SM-5S2UY	Brain - Spinal Cord (Cervical C-1)	Brain - Spinal Cord (Cervical C-1)	Brain	Normal Tissue	Male	GTEX	3.0978
79	10708	GTEX-12WSC-0011-R9a-SM-5GU4U	Brain - Spinal Cord (Cervical C-1)	Brain - Spinal Cord (Cervical C-1)	Brain	Normal Tissue	Male	GTEX	1.4962
80	10709	GTEX-RVPU-0011-R9A-SM-3NM8E	Brain - Spinal Cord (Cervical C-1)	Brain - Spinal Cord (Cervical C-1)	Brain	Normal Tissue	Male	GTEX	2.0979
81	10710	GTEX-YJ89-0011-R9a-SM-4SOK7	Brain - Spinal Cord (Cervical C-1)	Brain - Spinal Cord (Cervical C-1)	Brain	Normal Tissue	Male	GTEX	3.1588
82	10711	GTEX-ZE9C-0011-R9a-SM-4WWCY	Brain - Spinal Cord (Cervical C-1)	Brain - Spinal Cord (Cervical C-1)	Brain	Normal Tissue	Male	GTEX	3.2885
83	10712	GTEX-13RTJ-0011-R9a-SM-5Q5AY	Brain - Spinal Cord (Cervical C-1)	Brain - Spinal Cord (Cervical C-1)	Brain	Normal Tissue	Male	GTEX	3.3938
84	10713	GTEX-13PVQ-0011-R9b-SM-5LU3B	Brain - Spinal Cord (Cervical C-1)	Brain - Spinal Cord (Cervical C-1)	Brain	Normal Tissue	Male	GTEX	2.826
85	10714	GTEX-12126-0011-R9b-SM-5BC6P	Brain - Spinal Cord (Cervical C-1)	Brain - Spinal Cord (Cervical C-1)	Brain	Normal Tissue	Male	GTEX	2.2931
86	10715	GTEX-145LU-0011-R9b-SM-5SI66	Brain - Spinal Cord (Cervical C-1)	Brain - Spinal Cord (Cervical C-1)	Brain	Normal Tissue	Male	GTEX	1.9527
87	10716	GTEX-13N1W-0011-R9b-SM-5MR4R	Brain - Spinal Cord (Cervical C-1)	Brain - Spinal Cord (Cervical C-1)	Brain	Normal Tissue	Male	GTEX	2.4439
89	10718	GTEX-13NZA-0011-R9b-SM-5MR5I	Brain - Spinal Cord (Cervical C-1)	Brain - Spinal Cord (Cervical C-1)	Brain	Normal Tissue	Male	GTEX	2.676
90	10719	GTEX-NPJ8-0011-R9a-SM-2YUN5	Brain - Spinal Cord (Cervical C-1)	Brain - Spinal Cord (Cervical C-1)	Brain	Normal Tissue	Male	GTEX	4.499
92	10721	GTEX-11ONC-0011-R9b-SM-5NQ8J	Brain - Spinal Cord (Cervical C-1)	Brain - Spinal Cord (Cervical C-1)	Brain	Normal Tissue	Male	GTEX	1.5514
93	10722	GTEX-12WSH-0011-R9b-SM-5LZUG	Brain - Spinal Cord (Cervical C-1)	Brain - Spinal Cord (Cervical C-1)	Brain	Normal Tissue	Male	GTEX	3.1079
94	10723	GTEX-13CZV-0011-R9a-SM-5LZXT	Brain - Spinal Cord (Cervical C-1)	Brain - Spinal Cord (Cervical C-1)	Brain	Normal Tissue	Male	GTEX	2.7249
95	10724	GTEX-XLM4-0011-R9A-SM-4AT45	Brain - Spinal Cord (Cervical C-1)	Brain - Spinal Cord (Cervical C-1)	Brain	Normal Tissue	Male	GTEX	2.9167
96	10725	GTEX-139UW-0011-R9b-SM-5LZYT	Brain - Spinal Cord (Cervical C-1)	Brain - Spinal Cord (Cervical C-1)	Brain	Normal Tissue	Male	GTEX	1.7097
97	10726	GTEX-13O1R-0011-R9b-SM-5KM33	Brain - Spinal Cord (Cervical C-1)	Brain - Spinal Cord (Cervical C-1)	Brain	Normal Tissue	Male	GTEX	2.3164
98	10727	GTEX-R55E-0011-R9A-SM-2TC6C	Brain - Spinal Cord (Cervical C-1)	Brain - Spinal Cord (Cervical C-1)	Brain	Normal Tissue	Male	GTEX	1.8036
99	10728	GTEX-11ZUS-0011-R9b-SM-5BC76	Brain - Spinal Cord (Cervical C-1)	Brain - Spinal Cord (Cervical C-1)	Brain	Normal Tissue	Male	GTEX	2.4198
100	10729	GTEX-13NYS-0011-R9b-SM-5MR44	Brain - Spinal Cord (Cervical C-1)	Brain - Spinal Cord (Cervical C-1)	Brain	Normal Tissue	Male	GTEX	4.4634
101	10730	GTEX-148VJ-0011-R9b-SM-5SI77	Brain - Spinal Cord (Cervical C-1)	Brain - Spinal Cord (Cervical C-1)	Brain	Normal Tissue	Male	GTEX	0.5069
102	10731	GTEX-11WQK-0011-R9b-SM-5BC6N	Brain - Spinal Cord (Cervical C-1)	Brain - Spinal Cord (Cervical C-1)	Brain	Normal Tissue	Male	GTEX	2.7401
103	10732	GTEX-13RTL-0011-R9a-SM-5Q5BR	Brain - Spinal Cord (Cervical C-1)	Brain - Spinal Cord (Cervical C-1)	Brain	Normal Tissue	Male	GTEX	1.9749
104	10733	GTEX-OHPN-0011-R9A-SM-2YUMN	Brain - Spinal Cord (Cervical C-1)	Brain - Spinal Cord (Cervical C-1)	Brain	Normal Tissue	Female	GTEX	4.5367
105	10734	GTEX-YFC4-0011-R9a-SM-4SOK4	Brain - Spinal Cord (Cervical C-1)	Brain - Spinal Cord (Cervical C-1)	Brain	Normal Tissue	Female	GTEX	3.034
107	10736	GTEX-OXRO-0011-R9A-SM-3NB1X	Brain - Spinal Cord (Cervical C-1)	Brain - Spinal Cord (Cervical C-1)	Brain	Normal Tissue	Female	GTEX	4.0401
108	10737	GTEX-13OVJ-0011-R9b-SM-5L3GD	Brain - Spinal Cord (Cervical C-1)	Brain - Spinal Cord (Cervical C-1)	Brain	Normal Tissue	Female	GTEX	2.4883
109	10738	GTEX-13S7M-0011-R9a-SM-5O9DW	Brain - Spinal Cord (Cervical C-1)	Brain - Spinal Cord (Cervical C-1)	Brain	Normal Tissue	Female	GTEX	2.167
111	10740	GTEX-TSE9-0011-R9A-SM-3DB7Q	Brain - Spinal Cord (Cervical C-1)	Brain - Spinal Cord (Cervical C-1)	Brain	Normal Tissue	Female	GTEX	2.0946
112	10741	GTEX-QDT8-0011-R9A-SM-5SI8J	Brain - Spinal Cord (Cervical C-1)	Brain - Spinal Cord (Cervical C-1)	Brain	Normal Tissue	Female	GTEX	2.7889
113	10742	GTEX-131XW-0011-R9a-SM-5N9EO	Brain - Spinal Cord (Cervical C-1)	Brain - Spinal Cord (Cervical C-1)	Brain	Normal Tissue	Female	GTEX	2.9167
114	10743	GTEX-ZVZQ-0011-R9a-SM-51MRH	Brain - Spinal Cord (Cervical C-1)	Brain - Spinal Cord (Cervical C-1)	Brain	Normal Tissue	Female	GTEX	2.6325
115	10744	GTEX-13JUV-0011-R9a-SM-5LZX3	Brain - Spinal Cord (Cervical C-1)	Brain - Spinal Cord (Cervical C-1)	Brain	Normal Tissue	Female	GTEX	3.4102
116	10745	GTEX-131YS-0011-R9b-SM-5EQLY	Brain - Spinal Cord (Cervical C-1)	Brain - Spinal Cord (Cervical C-1)	Brain	Normal Tissue	Female	GTEX	3.7248
117	10746	GTEX-13PLJ-0011-R9b-SM-5O9DV	Brain - Spinal Cord (Cervical C-1)	Brain - Spinal Cord (Cervical C-1)	Brain	Normal Tissue	Female	GTEX	1.5216
118	10747	GTEX-OXRO-0011-R9A-SM-5S2W3	Brain - Spinal Cord (Cervical C-1)	Brain - Spinal Cord (Cervical C-1)	Brain	Normal Tissue	Female	GTEX	3.5424
119	10748	GTEX-14BIN-0011-R9a-SM-5SI76	Brain - Spinal Cord (Cervical C-1)	Brain - Spinal Cord (Cervical C-1)	Brain	Normal Tissue	Female	GTEX	1.7786
120	10749	GTEX-139T4-0011-R9b-SM-5HL6S	Brain - Spinal Cord (Cervical C-1)	Brain - Spinal Cord (Cervical C-1)	Brain	Normal Tissue	Female	GTEX	3.6101
121	10750	GTEX-13SLX-0011-R9b-SM-5SI6X	Brain - Spinal Cord (Cervical C-1)	Brain - Spinal Cord (Cervical C-1)	Brain	Normal Tissue	Female	GTEX	1.7702
122	10751	GTEX-13PL6-0011-R9b-SM-5O9CH	Brain - Spinal Cord (Cervical C-1)	Brain - Spinal Cord (Cervical C-1)	Brain	Normal Tissue	Female	GTEX	3.7709
123	10752	GTEX-12WSD-0011-R9a-SM-5GU6W	Brain - Spinal Cord (Cervical C-1)	Brain - Spinal Cord (Cervical C-1)	Brain	Normal Tissue	Female	GTEX	3.3032
124	10753	GTEX-RNOR-0011-R9A-SM-2TF52	Brain - Spinal Cord (Cervical C-1)	Brain - Spinal Cord (Cervical C-1)	Brain	Normal Tissue	Female	GTEX	2.1378
125	10754	GTEX-Q2AG-0011-R9A-SM-2HMJ6	Brain - Spinal Cord (Cervical C-1)	Brain - Spinal Cord (Cervical C-1)	Brain	Normal Tissue	Female	GTEX	0.8568
126	10755	GTEX-NPJ7-0011-R9a-SM-2TC5R	Brain - Spinal Cord (Cervical C-1)	Brain - Spinal Cord (Cervical C-1)	Brain	Normal Tissue	Female	GTEX	3.2602
127	10756	GTEX-11ZVC-0011-R9a-SM-57WC5	Brain - Spinal Cord (Cervical C-1)	Brain - Spinal Cord (Cervical C-1)	Brain	Normal Tissue	Female	GTEX	2.2391
128	10757	GTEX-QDT8-0011-R9A-SM-32PKH	Brain - Spinal Cord (Cervical C-1)	Brain - Spinal Cord (Cervical C-1)	Brain	Normal Tissue	Female	GTEX	2.6783
129	10758	GTEX-13FTY-0011-R9b-SM-5KM2U	Brain - Spinal Cord (Cervical C-1)	Brain - Spinal Cord (Cervical C-1)	Brain	Normal Tissue	Female	GTEX	1.9786
130	10759	GTEX-NPJ8-0011-R8a-SM-2HMLG	Brain - Hypothalamus	Brain - Hypothalamus	Brain	Normal Tissue	Male	GTEX	3.6089
131	10760	GTEX-QMR6-0011-R8A-SM-32PKJ	Brain - Hypothalamus	Brain - Hypothalamus	Brain	Normal Tissue	Male	GTEX	1.2516
132	10761	GTEX-13OW7-0011-R8b-SM-5L3HR	Brain - Hypothalamus	Brain - Hypothalamus	Brain	Normal Tissue	Male	GTEX	-1.0559
133	10762	GTEX-13O3Q-0011-R8b-SM-5KM2J	Brain - Hypothalamus	Brain - Hypothalamus	Brain	Normal Tissue	Male	GTEX	1.3567
134	10763	GTEX-X4XX-0011-R8B-SM-46MWM	Brain - Hypothalamus	Brain - Hypothalamus	Brain	Normal Tissue	Male	GTEX	3.1344
135	10764	GTEX-NL4W-0011-R8a-SM-2I3G4	Brain - Hypothalamus	Brain - Hypothalamus	Brain	Normal Tissue	Male	GTEX	4.2609
136	10765	GTEX-13FXS-0011-R8a-SM-5J1MN	Brain - Hypothalamus	Brain - Hypothalamus	Brain	Normal Tissue	Male	GTEX	0.9419
137	10766	GTEX-13SLW-0011-R8b-SM-5SI64	Brain - Hypothalamus	Brain - Hypothalamus	Brain	Normal Tissue	Male	GTEX	1.3397
138	10767	GTEX-11OF3-0011-R8b-SM-57WCS	Brain - Hypothalamus	Brain - Hypothalamus	Brain	Normal Tissue	Male	GTEX	1.4065
139	10768	GTEX-14ASI-0011-R8b-SM-5S2UB	Brain - Hypothalamus	Brain - Hypothalamus	Brain	Normal Tissue	Male	GTEX	0.2998
140	10769	GTEX-13CF2-0011-R8b-SM-5IJCX	Brain - Hypothalamus	Brain - Hypothalamus	Brain	Normal Tissue	Male	GTEX	1.6327
141	10770	GTEX-13NZA-0011-R8b-SM-5KM2Q	Brain - Hypothalamus	Brain - Hypothalamus	Brain	Normal Tissue	Male	GTEX	1.8722
142	10771	GTEX-13OW6-0011-R8a-SM-5L3GF	Brain - Hypothalamus	Brain - Hypothalamus	Brain	Normal Tissue	Male	GTEX	-1.0262
143	10772	GTEX-13CIG-0011-R8b-SM-5LZX5	Brain - Hypothalamus	Brain - Hypothalamus	Brain	Normal Tissue	Male	GTEX	3.3421
144	10773	GTEX-X585-0011-R8A-SM-46MUX	Brain - Hypothalamus	Brain - Hypothalamus	Brain	Normal Tissue	Male	GTEX	2.7615
145	10774	GTEX-12WSM-0011-R8a-SM-5DUWJ	Brain - Hypothalamus	Brain - Hypothalamus	Brain	Normal Tissue	Male	GTEX	0.4447
146	10775	GTEX-11WQC-0011-R8b-SM-57WCH	Brain - Hypothalamus	Brain - Hypothalamus	Brain	Normal Tissue	Male	GTEX	2.6395
147	10776	GTEX-13IVO-0011-R8a-SM-5L3DY	Brain - Hypothalamus	Brain - Hypothalamus	Brain	Normal Tissue	Male	GTEX	2.9839
148	10777	GTEX-R55F-0011-R8A-SM-2TF4F	Brain - Hypothalamus	Brain - Hypothalamus	Brain	Normal Tissue	Male	GTEX	1.4911
149	10778	GTEX-13RTJ-0011-R8b-SM-5O9DL	Brain - Hypothalamus	Brain - Hypothalamus	Brain	Normal Tissue	Male	GTEX	1.674
150	10779	GTEX-1399T-0011-R8b-SM-5IJD8	Brain - Hypothalamus	Brain - Hypothalamus	Brain	Normal Tissue	Male	GTEX	1.6512
151	10780	GTEX-144GL-0011-R8a-SM-5Q5B1	Brain - Hypothalamus	Brain - Hypothalamus	Brain	Normal Tissue	Male	GTEX	1.6785
152	10781	GTEX-YJ89-0011-R8b-SM-4SOK8	Brain - Hypothalamus	Brain - Hypothalamus	Brain	Normal Tissue	Male	GTEX	1.9302
153	10782	GTEX-WZTO-0011-R8A-SM-4E3II	Brain - Hypothalamus	Brain - Hypothalamus	Brain	Normal Tissue	Male	GTEX	1.0007
154	10783	GTEX-XMD1-0011-R8A-SM-4AT48	Brain - Hypothalamus	Brain - Hypothalamus	Brain	Normal Tissue	Male	GTEX	4.3786
155	10784	GTEX-X261-0011-R8A-SM-4E3I5	Brain - Hypothalamus	Brain - Hypothalamus	Brain	Normal Tissue	Male	GTEX	2.4198
156	10785	GTEX-XOTO-0011-R8A-SM-4B65J	Brain - Hypothalamus	Brain - Hypothalamus	Brain	Normal Tissue	Male	GTEX	-0.9406
157	10786	GTEX-11ONC-0011-R8b-SM-5NQ87	Brain - Hypothalamus	Brain - Hypothalamus	Brain	Normal Tissue	Male	GTEX	1.4174
158	10787	GTEX-147F4-0011-R8b-SM-5S2UN	Brain - Hypothalamus	Brain - Hypothalamus	Brain	Normal Tissue	Male	GTEX	0.5666
159	10788	GTEX-13OW5-0011-R8a-SM-5L3GQ	Brain - Hypothalamus	Brain - Hypothalamus	Brain	Normal Tissue	Male	GTEX	2.0979
160	10789	GTEX-ZDXO-0011-R8a-SM-4WWD7	Brain - Hypothalamus	Brain - Hypothalamus	Brain	Normal Tissue	Male	GTEX	0.8961
161	10790	GTEX-13OVH-0011-R8b-SM-5MR35	Brain - Hypothalamus	Brain - Hypothalamus	Brain	Normal Tissue	Male	GTEX	1.7316
162	10791	GTEX-13PDP-0011-R8b-SM-5O9CS	Brain - Hypothalamus	Brain - Hypothalamus	Brain	Normal Tissue	Male	GTEX	2.6895
163	10792	GTEX-13NYB-0011-R8a-SM-5KM4R	Brain - Hypothalamus	Brain - Hypothalamus	Brain	Normal Tissue	Male	GTEX	0.8408
164	10793	GTEX-13NYS-0011-R8a-SM-5MR5H	Brain - Hypothalamus	Brain - Hypothalamus	Brain	Normal Tissue	Male	GTEX	2.6395
165	10794	GTEX-13OVL-0011-R8a-SM-5L3HH	Brain - Hypothalamus	Brain - Hypothalamus	Brain	Normal Tissue	Male	GTEX	0.03
166	10795	GTEX-WHSE-0011-R8A-SM-3P5Z1	Brain - Hypothalamus	Brain - Hypothalamus	Brain	Normal Tissue	Male	GTEX	2.6114
167	10796	GTEX-WVLH-0011-R8A-SM-3MJFC	Brain - Hypothalamus	Brain - Hypothalamus	Brain	Normal Tissue	Male	GTEX	1.4494
168	10797	GTEX-13JVG-0011-R8a-SM-5KM3E	Brain - Hypothalamus	Brain - Hypothalamus	Brain	Normal Tissue	Male	GTEX	1.8524
169	10798	GTEX-14753-0011-R8b-SM-5S2U1	Brain - Hypothalamus	Brain - Hypothalamus	Brain	Normal Tissue	Male	GTEX	1.4065
170	10799	GTEX-ZAB4-0011-R8b-SM-4SOKF	Brain - Hypothalamus	Brain - Hypothalamus	Brain	Normal Tissue	Male	GTEX	1.4174
171	10800	GTEX-11WQK-0011-R8a-SM-5BC7C	Brain - Hypothalamus	Brain - Hypothalamus	Brain	Normal Tissue	Male	GTEX	0.8726
172	10801	GTEX-N7MS-0011-R8a-SM-2YUMK	Brain - Hypothalamus	Brain - Hypothalamus	Brain	Normal Tissue	Male	GTEX	1.766
173	10802	GTEX-XLM4-0011-R8A-SM-4AT44	Brain - Hypothalamus	Brain - Hypothalamus	Brain	Normal Tissue	Male	GTEX	2.4544
174	10803	GTEX-R55E-0011-R8A-SM-2TC66	Brain - Hypothalamus	Brain - Hypothalamus	Brain	Normal Tissue	Male	GTEX	1.8119
175	10804	GTEX-1445S-0011-R8a-SM-5PNWX	Brain - Hypothalamus	Brain - Hypothalamus	Brain	Normal Tissue	Male	GTEX	2.6533
176	10805	GTEX-13FLV-0011-R8a-SM-5LZZE	Brain - Hypothalamus	Brain - Hypothalamus	Brain	Normal Tissue	Male	GTEX	-0.5973
177	10806	GTEX-13FLW-0011-R8b-SM-5J1MZ	Brain - Hypothalamus	Brain - Hypothalamus	Brain	Normal Tissue	Male	GTEX	0.7058
178	10807	GTEX-ZF28-0011-R8a-SM-4WWFW	Brain - Hypothalamus	Brain - Hypothalamus	Brain	Normal Tissue	Male	GTEX	2.3164
179	10808	GTEX-13X6I-0011-R8a-SM-5PNZF	Brain - Hypothalamus	Brain - Hypothalamus	Brain	Normal Tissue	Male	GTEX	3.136
180	10809	GTEX-ZUA1-0011-R8b-SM-51MST	Brain - Hypothalamus	Brain - Hypothalamus	Brain	Normal Tissue	Male	GTEX	1.2934
181	10810	GTEX-11H98-0011-R8a-SM-5NQ8V	Brain - Hypothalamus	Brain - Hypothalamus	Brain	Normal Tissue	Male	GTEX	1.7532
182	10811	GTEX-13X6J-0011-R8b-SM-5PNUA	Brain - Hypothalamus	Brain - Hypothalamus	Brain	Normal Tissue	Male	GTEX	0.1776
183	10812	GTEX-13OW8-0011-R8a-SM-5L3G5	Brain - Hypothalamus	Brain - Hypothalamus	Brain	Normal Tissue	Male	GTEX	1.3567
184	10813	GTEX-145MH-0011-R8a-SM-5PNUL	Brain - Hypothalamus	Brain - Hypothalamus	Brain	Normal Tissue	Male	GTEX	0.3346
185	10814	GTEX-131XH-0011-R8a-SM-5EGLL	Brain - Hypothalamus	Brain - Hypothalamus	Brain	Normal Tissue	Male	GTEX	-1.2481
186	10815	GTEX-RVPU-0011-R8A-SM-5SI8I	Brain - Hypothalamus	Brain - Hypothalamus	Brain	Normal Tissue	Male	GTEX	0.5666
187	10816	GTEX-12WSA-0011-R8a-SM-5P9EX	Brain - Hypothalamus	Brain - Hypothalamus	Brain	Normal Tissue	Male	GTEX	2.3564
188	10817	GTEX-11ZUS-0011-R8a-SM-5BC73	Brain - Hypothalamus	Brain - Hypothalamus	Brain	Normal Tissue	Male	GTEX	1.5216
189	10818	GTEX-X4XY-0011-R8A-SM-46MVC	Brain - Hypothalamus	Brain - Hypothalamus	Brain	Normal Tissue	Male	GTEX	0.1648
190	10819	GTEX-RVPU-0011-R8A-SM-2TF74	Brain - Hypothalamus	Brain - Hypothalamus	Brain	Normal Tissue	Male	GTEX	1.2085
191	10820	GTEX-13X6K-0011-R8b-SM-5PNZ4	Brain - Hypothalamus	Brain - Hypothalamus	Brain	Normal Tissue	Female	GTEX	2.9839
192	10821	GTEX-QVUS-0011-R8A-SM-3GAD7	Brain - Hypothalamus	Brain - Hypothalamus	Brain	Normal Tissue	Female	GTEX	2.5462
193	10822	GTEX-145LS-0011-R8b-SM-5PNXA	Brain - Hypothalamus	Brain - Hypothalamus	Brain	Normal Tissue	Female	GTEX	1.8524
194	10823	GTEX-X4EP-0011-R8B-SM-4QASL	Brain - Hypothalamus	Brain - Hypothalamus	Brain	Normal Tissue	Female	GTEX	4.3177
195	10824	GTEX-OHPN-0011-R8A-SM-33HBT	Brain - Hypothalamus	Brain - Hypothalamus	Brain	Normal Tissue	Female	GTEX	3.2143
196	10825	GTEX-1313W-0011-R8a-SM-5DUVM	Brain - Hypothalamus	Brain - Hypothalamus	Brain	Normal Tissue	Female	GTEX	0.7058
197	10826	GTEX-ZVZQ-0011-R8a-SM-51MR5	Brain - Hypothalamus	Brain - Hypothalamus	Brain	Normal Tissue	Female	GTEX	0.3573
198	10827	GTEX-12ZZX-0011-R8a-SM-5DUW8	Brain - Hypothalamus	Brain - Hypothalamus	Brain	Normal Tissue	Female	GTEX	-0.1187
199	10828	GTEX-ZVT3-0011-R8b-SM-57WDJ	Brain - Hypothalamus	Brain - Hypothalamus	Brain	Normal Tissue	Female	GTEX	1.0915
200	10829	GTEX-13QIC-0011-R8b-SM-5O9CV	Brain - Hypothalamus	Brain - Hypothalamus	Brain	Normal Tissue	Female	GTEX	0.6969
201	10830	GTEX-NPJ7-0011-R8a-SM-2I3G2	Brain - Hypothalamus	Brain - Hypothalamus	Brain	Normal Tissue	Female	GTEX	2.3677
202	10831	GTEX-Q2AG-0011-R8A-SM-2HMK5	Brain - Hypothalamus	Brain - Hypothalamus	Brain	Normal Tissue	Female	GTEX	0.7493
203	10832	GTEX-11GSP-0011-R8b-SM-5NQ79	Brain - Hypothalamus	Brain - Hypothalamus	Brain	Normal Tissue	Female	GTEX	1.0983
204	10833	GTEX-13O3O-0011-R8b-SM-5LUAL	Brain - Hypothalamus	Brain - Hypothalamus	Brain	Normal Tissue	Female	GTEX	1.6558
205	10834	GTEX-13NZ8-0011-R8b-SM-5KM48	Brain - Hypothalamus	Brain - Hypothalamus	Brain	Normal Tissue	Female	GTEX	2.0147
206	10835	GTEX-13OVJ-0011-R8b-SM-5L3FS	Brain - Hypothalamus	Brain - Hypothalamus	Brain	Normal Tissue	Female	GTEX	1.8363
207	10836	GTEX-13SLX-0011-R8b-SM-5PNWZ	Brain - Hypothalamus	Brain - Hypothalamus	Brain	Normal Tissue	Female	GTEX	0.4125
208	10837	GTEX-RU72-0011-R8A-SM-2TF61	Brain - Hypothalamus	Brain - Hypothalamus	Brain	Normal Tissue	Female	GTEX	2.0254
209	10838	GTEX-QVJO-0011-R8A-SM-447C7	Brain - Hypothalamus	Brain - Hypothalamus	Brain	Normal Tissue	Female	GTEX	3.0774
210	10839	GTEX-13QJC-0011-R8b-SM-5S2U6	Brain - Hypothalamus	Brain - Hypothalamus	Brain	Normal Tissue	Female	GTEX	1.3109
211	10840	GTEX-145MI-0011-R8b-SM-5PNZ9	Brain - Hypothalamus	Brain - Hypothalamus	Brain	Normal Tissue	Female	GTEX	3.1062
212	10841	GTEX-13RTJ-0011-R7b-SM-5P9JS	Brain - Putamen (Basal Ganglia)	Brain - Putamen (Basal Ganglia)	Brain	Normal Tissue	Male	GTEX	0.8805
213	10842	GTEX-ZUA1-0011-R7b-SM-4YCDP	Brain - Putamen (Basal Ganglia)	Brain - Putamen (Basal Ganglia)	Brain	Normal Tissue	Male	GTEX	-0.1504
214	10843	GTEX-ZAB4-0011-R7a-SM-4SOKE	Brain - Putamen (Basal Ganglia)	Brain - Putamen (Basal Ganglia)	Brain	Normal Tissue	Male	GTEX	0.2277
215	10844	GTEX-WZTO-0011-R7B-SM-4E3IS	Brain - Putamen (Basal Ganglia)	Brain - Putamen (Basal Ganglia)	Brain	Normal Tissue	Male	GTEX	-0.1345
216	10845	GTEX-13X6I-0011-R7b-SM-5PNWP	Brain - Putamen (Basal Ganglia)	Brain - Putamen (Basal Ganglia)	Brain	Normal Tissue	Male	GTEX	1.5612
217	10846	GTEX-13VXU-0011-R7b-SM-5SI72	Brain - Putamen (Basal Ganglia)	Brain - Putamen (Basal Ganglia)	Brain	Normal Tissue	Male	GTEX	0.058
218	10847	GTEX-139UC-0011-R7a-SM-5IJCV	Brain - Putamen (Basal Ganglia)	Brain - Putamen (Basal Ganglia)	Brain	Normal Tissue	Male	GTEX	1.1641
219	10848	GTEX-WVLH-0011-R7A-SM-3MJFB	Brain - Putamen (Basal Ganglia)	Brain - Putamen (Basal Ganglia)	Brain	Normal Tissue	Male	GTEX	-0.0725
220	10849	GTEX-13112-0011-R7b-SM-5DUVW	Brain - Putamen (Basal Ganglia)	Brain - Putamen (Basal Ganglia)	Brain	Normal Tissue	Male	GTEX	-1.5951
221	10850	GTEX-139TT-0011-R7b-SM-5J2MN	Brain - Putamen (Basal Ganglia)	Brain - Putamen (Basal Ganglia)	Brain	Normal Tissue	Male	GTEX	0.2881
222	10851	GTEX-13X6J-0011-R7b-SM-5PNUC	Brain - Putamen (Basal Ganglia)	Brain - Putamen (Basal Ganglia)	Brain	Normal Tissue	Male	GTEX	0.8647
223	10852	GTEX-145MH-0011-R7a-SM-5PNWH	Brain - Putamen (Basal Ganglia)	Brain - Putamen (Basal Ganglia)	Brain	Normal Tissue	Male	GTEX	0.2154
224	10853	GTEX-13PVQ-0011-R7a-SM-5L3G3	Brain - Putamen (Basal Ganglia)	Brain - Putamen (Basal Ganglia)	Brain	Normal Tissue	Male	GTEX	1.8762
225	10854	GTEX-145MG-0011-R7b-SM-5P9JY	Brain - Putamen (Basal Ganglia)	Brain - Putamen (Basal Ganglia)	Brain	Normal Tissue	Male	GTEX	-0.1504
226	10855	GTEX-N7MS-0011-R7a-SM-2HMKN	Brain - Putamen (Basal Ganglia)	Brain - Putamen (Basal Ganglia)	Brain	Normal Tissue	Male	GTEX	0.6145
227	10856	GTEX-P44G-0011-R7A-SM-2I3F9	Brain - Putamen (Basal Ganglia)	Brain - Putamen (Basal Ganglia)	Brain	Normal Tissue	Male	GTEX	0.4447
228	10857	GTEX-XOTO-0011-R7B-SM-4B64R	Brain - Putamen (Basal Ganglia)	Brain - Putamen (Basal Ganglia)	Brain	Normal Tissue	Male	GTEX	0.346
229	10858	GTEX-13FLW-0011-R7b-SM-5L3EZ	Brain - Putamen (Basal Ganglia)	Brain - Putamen (Basal Ganglia)	Brain	Normal Tissue	Male	GTEX	1.0915
230	10859	GTEX-R55E-0011-R7A-SM-2TC5Z	Brain - Putamen (Basal Ganglia)	Brain - Putamen (Basal Ganglia)	Brain	Normal Tissue	Male	GTEX	1.0915
231	10860	GTEX-12WSC-0011-R7b-SM-5LU9L	Brain - Putamen (Basal Ganglia)	Brain - Putamen (Basal Ganglia)	Brain	Normal Tissue	Male	GTEX	0.7916
232	10861	GTEX-13NYB-0011-R7a-SM-5MR5D	Brain - Putamen (Basal Ganglia)	Brain - Putamen (Basal Ganglia)	Brain	Normal Tissue	Male	GTEX	0.8568
233	10862	GTEX-11OF3-0011-R7a-SM-57WCG	Brain - Putamen (Basal Ganglia)	Brain - Putamen (Basal Ganglia)	Brain	Normal Tissue	Male	GTEX	1.177
234	10863	GTEX-13OW6-0011-R7b-SM-5L3H4	Brain - Putamen (Basal Ganglia)	Brain - Putamen (Basal Ganglia)	Brain	Normal Tissue	Male	GTEX	-0.3566
235	10864	GTEX-YJ89-0011-R7a-SM-4V6GO	Brain - Putamen (Basal Ganglia)	Brain - Putamen (Basal Ganglia)	Brain	Normal Tissue	Male	GTEX	0.0718
236	10865	GTEX-WL46-0011-R7A-SM-3LK7X	Brain - Putamen (Basal Ganglia)	Brain - Putamen (Basal Ganglia)	Brain	Normal Tissue	Male	GTEX	0.24
237	10866	GTEX-X4XX-0011-R7A-SM-46MWR	Brain - Putamen (Basal Ganglia)	Brain - Putamen (Basal Ganglia)	Brain	Normal Tissue	Male	GTEX	2.9802
238	10867	GTEX-13FHO-0011-R7b-SM-5LZXD	Brain - Putamen (Basal Ganglia)	Brain - Putamen (Basal Ganglia)	Brain	Normal Tissue	Male	GTEX	0.7233
239	10868	GTEX-X261-0011-R7A-SM-4E3JJ	Brain - Putamen (Basal Ganglia)	Brain - Putamen (Basal Ganglia)	Brain	Normal Tissue	Male	GTEX	0.605
240	10869	GTEX-ZXG5-0011-R7b-SM-57WCC	Brain - Putamen (Basal Ganglia)	Brain - Putamen (Basal Ganglia)	Brain	Normal Tissue	Male	GTEX	0.099
241	10870	GTEX-11NV4-0011-R7a-SM-57WDH	Brain - Putamen (Basal Ganglia)	Brain - Putamen (Basal Ganglia)	Brain	Normal Tissue	Male	GTEX	1.0983
242	10871	GTEX-13G51-0011-R7b-SM-5LZXG	Brain - Putamen (Basal Ganglia)	Brain - Putamen (Basal Ganglia)	Brain	Normal Tissue	Male	GTEX	-0.6873
243	10872	GTEX-11WQC-0011-R7b-SM-5BC7A	Brain - Putamen (Basal Ganglia)	Brain - Putamen (Basal Ganglia)	Brain	Normal Tissue	Male	GTEX	1.6875
244	10873	GTEX-12ZZZ-0011-R7b-SM-5EGLE	Brain - Putamen (Basal Ganglia)	Brain - Putamen (Basal Ganglia)	Brain	Normal Tissue	Male	GTEX	0.8805
245	10874	GTEX-12WSF-0011-R7b-SM-5HL99	Brain - Putamen (Basal Ganglia)	Brain - Putamen (Basal Ganglia)	Brain	Normal Tissue	Male	GTEX	2.0183
246	10875	GTEX-12WSM-0011-R7b-SM-5EGLD	Brain - Putamen (Basal Ganglia)	Brain - Putamen (Basal Ganglia)	Brain	Normal Tissue	Male	GTEX	-0.8599
247	10876	GTEX-NL3H-0011-R7a-SM-2I3G5	Brain - Putamen (Basal Ganglia)	Brain - Putamen (Basal Ganglia)	Brain	Normal Tissue	Male	GTEX	1.3735
248	10877	GTEX-NPJ8-0011-R7a-SM-2HMJV	Brain - Putamen (Basal Ganglia)	Brain - Putamen (Basal Ganglia)	Brain	Normal Tissue	Male	GTEX	2.6043
249	10878	GTEX-WHSE-0011-R7A-SM-3P5YZ	Brain - Putamen (Basal Ganglia)	Brain - Putamen (Basal Ganglia)	Brain	Normal Tissue	Male	GTEX	1.8444
250	10879	GTEX-13JVG-0011-R7b-SM-5MR3Q	Brain - Putamen (Basal Ganglia)	Brain - Putamen (Basal Ganglia)	Brain	Normal Tissue	Male	GTEX	0.679
251	10880	GTEX-13OW8-0011-R7a-SM-5L3FP	Brain - Putamen (Basal Ganglia)	Brain - Putamen (Basal Ganglia)	Brain	Normal Tissue	Male	GTEX	0.044
252	10881	GTEX-ZDXO-0011-R7a-SM-4WWCU	Brain - Putamen (Basal Ganglia)	Brain - Putamen (Basal Ganglia)	Brain	Normal Tissue	Male	GTEX	-0.9686
253	10882	GTEX-S7SE-0011-R7A-SM-2XCDI	Brain - Putamen (Basal Ganglia)	Brain - Putamen (Basal Ganglia)	Brain	Normal Tissue	Male	GTEX	0.346
254	10883	GTEX-12ZZW-0011-R7a-SM-5DUWC	Brain - Putamen (Basal Ganglia)	Brain - Putamen (Basal Ganglia)	Brain	Normal Tissue	Male	GTEX	0.3685
255	10884	GTEX-147GR-0011-R7a-SM-5S2RP	Brain - Putamen (Basal Ganglia)	Brain - Putamen (Basal Ganglia)	Brain	Normal Tissue	Male	GTEX	0.8647
256	10885	GTEX-RVPU-0011-R7A-SM-2XCAB	Brain - Putamen (Basal Ganglia)	Brain - Putamen (Basal Ganglia)	Brain	Normal Tissue	Male	GTEX	1.9638
257	10886	GTEX-ZE9C-0011-R7a-SM-4WWCX	Brain - Putamen (Basal Ganglia)	Brain - Putamen (Basal Ganglia)	Brain	Normal Tissue	Male	GTEX	1.8643
258	10887	GTEX-ZF28-0011-R7a-SM-4WKF5	Brain - Putamen (Basal Ganglia)	Brain - Putamen (Basal Ganglia)	Brain	Normal Tissue	Male	GTEX	1.4652
259	10888	GTEX-12WSA-0011-R7b-SM-5GU5U	Brain - Putamen (Basal Ganglia)	Brain - Putamen (Basal Ganglia)	Brain	Normal Tissue	Male	GTEX	1.5115
261	10890	GTEX-13CZV-0011-R7b-SM-5LZXH	Brain - Putamen (Basal Ganglia)	Brain - Putamen (Basal Ganglia)	Brain	Normal Tissue	Male	GTEX	0.1903
262	10891	GTEX-13FHP-0011-R7b-SM-5LZYI	Brain - Putamen (Basal Ganglia)	Brain - Putamen (Basal Ganglia)	Brain	Normal Tissue	Male	GTEX	-0.1993
263	10892	GTEX-139TS-0011-R7a-SM-5K7X7	Brain - Putamen (Basal Ganglia)	Brain - Putamen (Basal Ganglia)	Brain	Normal Tissue	Male	GTEX	0.8883
264	10893	GTEX-13CF2-0011-R7b-SM-5K7UV	Brain - Putamen (Basal Ganglia)	Brain - Putamen (Basal Ganglia)	Brain	Normal Tissue	Male	GTEX	1.8801
265	10894	GTEX-1445S-0011-R7b-SM-5PNUG	Brain - Putamen (Basal Ganglia)	Brain - Putamen (Basal Ganglia)	Brain	Normal Tissue	Male	GTEX	2.3677
267	10896	GTEX-RNOR-0011-R7A-SM-2TF4V	Brain - Putamen (Basal Ganglia)	Brain - Putamen (Basal Ganglia)	Brain	Normal Tissue	Female	GTEX	-2.0529
268	10897	GTEX-13OVJ-0011-R7a-SM-5L3G1	Brain - Putamen (Basal Ganglia)	Brain - Putamen (Basal Ganglia)	Brain	Normal Tissue	Female	GTEX	2.2299
269	10898	GTEX-11GSP-0011-R7b-SM-57WC3	Brain - Putamen (Basal Ganglia)	Brain - Putamen (Basal Ganglia)	Brain	Normal Tissue	Female	GTEX	0.6699
270	10899	GTEX-N7MT-0011-R7a-SM-2I3FZ	Brain - Putamen (Basal Ganglia)	Brain - Putamen (Basal Ganglia)	Brain	Normal Tissue	Female	GTEX	1.2085
271	10900	GTEX-13X6K-0011-R7b-SM-5P9K7	Brain - Putamen (Basal Ganglia)	Brain - Putamen (Basal Ganglia)	Brain	Normal Tissue	Female	GTEX	0.6332
272	10901	GTEX-X4EP-0011-R7B-SM-4PQZW	Brain - Putamen (Basal Ganglia)	Brain - Putamen (Basal Ganglia)	Brain	Normal Tissue	Female	GTEX	2.8542
273	10902	GTEX-ZVZQ-0011-R7b-SM-57WBB	Brain - Putamen (Basal Ganglia)	Brain - Putamen (Basal Ganglia)	Brain	Normal Tissue	Female	GTEX	0.6699
274	10903	GTEX-131YS-0011-R7a-SM-5IJDA	Brain - Putamen (Basal Ganglia)	Brain - Putamen (Basal Ganglia)	Brain	Normal Tissue	Female	GTEX	0.6425
275	10904	GTEX-WWYW-0011-R7A-SM-3NB3H	Brain - Putamen (Basal Ganglia)	Brain - Putamen (Basal Ganglia)	Brain	Normal Tissue	Female	GTEX	3.3842
276	10905	GTEX-Q2AG-0011-R7A-SM-2HMJP	Brain - Putamen (Basal Ganglia)	Brain - Putamen (Basal Ganglia)	Brain	Normal Tissue	Female	GTEX	0.3231
277	10906	GTEX-145LS-0011-R7a-SM-5PNWM	Brain - Putamen (Basal Ganglia)	Brain - Putamen (Basal Ganglia)	Brain	Normal Tissue	Female	GTEX	1.5366
278	10907	GTEX-13S7M-0011-R7a-SM-5O9DK	Brain - Putamen (Basal Ganglia)	Brain - Putamen (Basal Ganglia)	Brain	Normal Tissue	Female	GTEX	-0.5756
279	10908	GTEX-13O3O-0011-R7b-SM-5P9GZ	Brain - Putamen (Basal Ganglia)	Brain - Putamen (Basal Ganglia)	Brain	Normal Tissue	Female	GTEX	0.058
280	10909	GTEX-12WSD-0011-R7b-SM-5PNWE	Brain - Putamen (Basal Ganglia)	Brain - Putamen (Basal Ganglia)	Brain	Normal Tissue	Female	GTEX	-0.6643
281	10910	GTEX-13QJC-0011-R7b-SM-5PNUM	Brain - Putamen (Basal Ganglia)	Brain - Putamen (Basal Ganglia)	Brain	Normal Tissue	Female	GTEX	1.674
282	10911	GTEX-12ZZX-0011-R7b-SM-5DUVV	Brain - Putamen (Basal Ganglia)	Brain - Putamen (Basal Ganglia)	Brain	Normal Tissue	Female	GTEX	0.688
283	10912	GTEX-ZVT3-0011-R7a-SM-57WCO	Brain - Putamen (Basal Ganglia)	Brain - Putamen (Basal Ganglia)	Brain	Normal Tissue	Female	GTEX	0.346
284	10913	GTEX-13JUV-0011-R7b-SM-5LZZG	Brain - Putamen (Basal Ganglia)	Brain - Putamen (Basal Ganglia)	Brain	Normal Tissue	Female	GTEX	2.6255
285	10914	GTEX-145MI-0011-R7b-SM-5Q5AZ	Brain - Putamen (Basal Ganglia)	Brain - Putamen (Basal Ganglia)	Brain	Normal Tissue	Female	GTEX	1.5709
286	10915	GTEX-ZE7O-0011-R7a-SM-57WCU	Brain - Putamen (Basal Ganglia)	Brain - Putamen (Basal Ganglia)	Brain	Normal Tissue	Female	GTEX	-1.3548
287	10916	GTEX-ZV68-0011-R7a-SM-51MT4	Brain - Putamen (Basal Ganglia)	Brain - Putamen (Basal Ganglia)	Brain	Normal Tissue	Female	GTEX	0.5069
288	10917	GTEX-12WSB-0011-R7b-SM-5GU6V	Brain - Putamen (Basal Ganglia)	Brain - Putamen (Basal Ganglia)	Brain	Normal Tissue	Female	GTEX	3.7635
289	10918	GTEX-1313W-0011-R7b-SM-5DUWL	Brain - Putamen (Basal Ganglia)	Brain - Putamen (Basal Ganglia)	Brain	Normal Tissue	Female	GTEX	0.4016
290	10919	GTEX-RU72-0011-R7A-SM-2TF5U	Brain - Putamen (Basal Ganglia)	Brain - Putamen (Basal Ganglia)	Brain	Normal Tissue	Female	GTEX	1.0983
291	10920	GTEX-QVJO-0011-R7A-SM-2S1QO	Brain - Putamen (Basal Ganglia)	Brain - Putamen (Basal Ganglia)	Brain	Normal Tissue	Female	GTEX	2.3788
293	10922	GTEX-QMR6-0011-R6A-SM-32PKP	Brain - Nucleus Accumbens (Basal Ganglia)	Brain - Nucleus Accumbens (Basal Ganglia)	Brain	Normal Tissue	Male	GTEX	0.9568
294	10923	GTEX-NPJ8-0011-R6a-SM-2HMKB	Brain - Nucleus Accumbens (Basal Ganglia)	Brain - Nucleus Accumbens (Basal Ganglia)	Brain	Normal Tissue	Male	GTEX	2.5707
295	10924	GTEX-P44H-0011-R6A-SM-2XCF3	Brain - Nucleus Accumbens (Basal Ganglia)	Brain - Nucleus Accumbens (Basal Ganglia)	Brain	Normal Tissue	Male	GTEX	2.4439
296	10925	GTEX-NL3H-0011-R6a-SM-2I3G8	Brain - Nucleus Accumbens (Basal Ganglia)	Brain - Nucleus Accumbens (Basal Ganglia)	Brain	Normal Tissue	Male	GTEX	-0.1031
297	10926	GTEX-WVLH-0011-R6A-SM-3MJFZ	Brain - Nucleus Accumbens (Basal Ganglia)	Brain - Nucleus Accumbens (Basal Ganglia)	Brain	Normal Tissue	Male	GTEX	0.1519
298	10927	GTEX-XLM4-0011-R6A-SM-4AT4B	Brain - Nucleus Accumbens (Basal Ganglia)	Brain - Nucleus Accumbens (Basal Ganglia)	Brain	Normal Tissue	Male	GTEX	0.1519
299	10928	GTEX-WL46-0011-R6A-SM-3LK6X	Brain - Nucleus Accumbens (Basal Ganglia)	Brain - Nucleus Accumbens (Basal Ganglia)	Brain	Normal Tissue	Male	GTEX	0.5955
300	10929	GTEX-13VXU-0011-R6a-SM-5SI71	Brain - Nucleus Accumbens (Basal Ganglia)	Brain - Nucleus Accumbens (Basal Ganglia)	Brain	Normal Tissue	Male	GTEX	-0.6193
301	10930	GTEX-ZF28-0011-R6a-SM-4WKHI	Brain - Nucleus Accumbens (Basal Ganglia)	Brain - Nucleus Accumbens (Basal Ganglia)	Brain	Normal Tissue	Male	GTEX	3.3787
302	10931	GTEX-T6MN-0011-R6A-SM-32QP8	Brain - Nucleus Accumbens (Basal Ganglia)	Brain - Nucleus Accumbens (Basal Ganglia)	Brain	Normal Tissue	Male	GTEX	1.1117
303	10932	GTEX-131XH-0011-R6a-SM-5KM2G	Brain - Nucleus Accumbens (Basal Ganglia)	Brain - Nucleus Accumbens (Basal Ganglia)	Brain	Normal Tissue	Male	GTEX	-2.1779
304	10933	GTEX-144GL-0011-R6a-SM-5P9HW	Brain - Nucleus Accumbens (Basal Ganglia)	Brain - Nucleus Accumbens (Basal Ganglia)	Brain	Normal Tissue	Male	GTEX	-1.9942
305	10934	GTEX-NL4W-0011-R6a-SM-2I3GA	Brain - Nucleus Accumbens (Basal Ganglia)	Brain - Nucleus Accumbens (Basal Ganglia)	Brain	Normal Tissue	Male	GTEX	1.9786
306	10935	GTEX-WZTO-0011-R6B-SM-4E3J6	Brain - Nucleus Accumbens (Basal Ganglia)	Brain - Nucleus Accumbens (Basal Ganglia)	Brain	Normal Tissue	Male	GTEX	0.0014
307	10936	GTEX-13OVL-0011-R6a-SM-5L3G4	Brain - Nucleus Accumbens (Basal Ganglia)	Brain - Nucleus Accumbens (Basal Ganglia)	Brain	Normal Tissue	Male	GTEX	-1.2142
308	10937	GTEX-UTHO-0011-R6A-SM-3GIJW	Brain - Nucleus Accumbens (Basal Ganglia)	Brain - Nucleus Accumbens (Basal Ganglia)	Brain	Normal Tissue	Male	GTEX	1.4011
309	10938	GTEX-ZXG5-0011-R6a-SM-57WBZ	Brain - Nucleus Accumbens (Basal Ganglia)	Brain - Nucleus Accumbens (Basal Ganglia)	Brain	Normal Tissue	Male	GTEX	0.1519
310	10939	GTEX-13NYS-0011-R6b-SM-5MR3R	Brain - Nucleus Accumbens (Basal Ganglia)	Brain - Nucleus Accumbens (Basal Ganglia)	Brain	Normal Tissue	Male	GTEX	1.7446
311	10940	GTEX-N7MS-0011-R6a-SM-2HMJ4	Brain - Nucleus Accumbens (Basal Ganglia)	Brain - Nucleus Accumbens (Basal Ganglia)	Brain	Normal Tissue	Male	GTEX	0.5666
312	10941	GTEX-14ABY-0011-R6a-SM-5PNWR	Brain - Nucleus Accumbens (Basal Ganglia)	Brain - Nucleus Accumbens (Basal Ganglia)	Brain	Normal Tissue	Male	GTEX	-0.5973
313	10942	GTEX-12ZZY-0011-R6b-SM-5EGLA	Brain - Nucleus Accumbens (Basal Ganglia)	Brain - Nucleus Accumbens (Basal Ganglia)	Brain	Normal Tissue	Male	GTEX	-0.5543
314	10943	GTEX-YJ89-0011-R6a-SM-4V6GN	Brain - Nucleus Accumbens (Basal Ganglia)	Brain - Nucleus Accumbens (Basal Ganglia)	Brain	Normal Tissue	Male	GTEX	0.8883
315	10944	GTEX-13N2G-0011-R6b-SM-5MR3P	Brain - Nucleus Accumbens (Basal Ganglia)	Brain - Nucleus Accumbens (Basal Ganglia)	Brain	Normal Tissue	Male	GTEX	1.4441
316	10945	GTEX-ZUA1-0011-R6b-SM-4YCDD	Brain - Nucleus Accumbens (Basal Ganglia)	Brain - Nucleus Accumbens (Basal Ganglia)	Brain	Normal Tissue	Male	GTEX	2.3337
317	10946	GTEX-13FLW-0011-R6b-SM-5L3EN	Brain - Nucleus Accumbens (Basal Ganglia)	Brain - Nucleus Accumbens (Basal Ganglia)	Brain	Normal Tissue	Male	GTEX	-0.8339
318	10947	GTEX-13OW5-0011-R6b-SM-5O9BW	Brain - Nucleus Accumbens (Basal Ganglia)	Brain - Nucleus Accumbens (Basal Ganglia)	Brain	Normal Tissue	Male	GTEX	1.9527
319	10948	GTEX-Z93S-0011-R6b-SM-4RGNJ	Brain - Nucleus Accumbens (Basal Ganglia)	Brain - Nucleus Accumbens (Basal Ganglia)	Brain	Normal Tissue	Male	GTEX	0.2522
320	10949	GTEX-13O3Q-0011-R6a-SM-5KM2V	Brain - Nucleus Accumbens (Basal Ganglia)	Brain - Nucleus Accumbens (Basal Ganglia)	Brain	Normal Tissue	Male	GTEX	-0.3752
321	10950	GTEX-13FXS-0011-R6b-SM-5L3F7	Brain - Nucleus Accumbens (Basal Ganglia)	Brain - Nucleus Accumbens (Basal Ganglia)	Brain	Normal Tissue	Male	GTEX	0.3796
322	10951	GTEX-13NYB-0011-R6b-SM-5MR51	Brain - Nucleus Accumbens (Basal Ganglia)	Brain - Nucleus Accumbens (Basal Ganglia)	Brain	Normal Tissue	Male	GTEX	-0.5125
323	10952	GTEX-T5JC-0011-R6A-SM-5SI89	Brain - Nucleus Accumbens (Basal Ganglia)	Brain - Nucleus Accumbens (Basal Ganglia)	Brain	Normal Tissue	Male	GTEX	2.5707
324	10953	GTEX-13N1W-0011-R6a-SM-5MR43	Brain - Nucleus Accumbens (Basal Ganglia)	Brain - Nucleus Accumbens (Basal Ganglia)	Brain	Normal Tissue	Male	GTEX	1.7702
325	10954	GTEX-Y8DK-0011-R6A-SM-4V6EG	Brain - Nucleus Accumbens (Basal Ganglia)	Brain - Nucleus Accumbens (Basal Ganglia)	Brain	Normal Tissue	Male	GTEX	-0.3022
326	10955	GTEX-XMD1-0011-R6A-SM-4AT5K	Brain - Nucleus Accumbens (Basal Ganglia)	Brain - Nucleus Accumbens (Basal Ganglia)	Brain	Normal Tissue	Male	GTEX	3.2049
327	10956	GTEX-ZE9C-0011-R6a-SM-4WWCW	Brain - Nucleus Accumbens (Basal Ganglia)	Brain - Nucleus Accumbens (Basal Ganglia)	Brain	Normal Tissue	Male	GTEX	1.5854
328	10957	GTEX-11OF3-0011-R6b-SM-57WBG	Brain - Nucleus Accumbens (Basal Ganglia)	Brain - Nucleus Accumbens (Basal Ganglia)	Brain	Normal Tissue	Male	GTEX	0.2998
329	10958	GTEX-13112-0011-R6b-SM-5DUVK	Brain - Nucleus Accumbens (Basal Ganglia)	Brain - Nucleus Accumbens (Basal Ganglia)	Brain	Normal Tissue	Male	GTEX	-0.9132
330	10959	GTEX-14ASI-0011-R6a-SM-5S2UZ	Brain - Nucleus Accumbens (Basal Ganglia)	Brain - Nucleus Accumbens (Basal Ganglia)	Brain	Normal Tissue	Male	GTEX	0.3115
331	10960	GTEX-ZAB4-0011-R6a-SM-4SOKD	Brain - Nucleus Accumbens (Basal Ganglia)	Brain - Nucleus Accumbens (Basal Ganglia)	Brain	Normal Tissue	Male	GTEX	0.7832
332	10961	GTEX-13X6J-0011-R6a-SM-5PNUB	Brain - Nucleus Accumbens (Basal Ganglia)	Brain - Nucleus Accumbens (Basal Ganglia)	Brain	Normal Tissue	Male	GTEX	0.0854
333	10962	GTEX-147GR-0011-R6b-SM-5S2RO	Brain - Nucleus Accumbens (Basal Ganglia)	Brain - Nucleus Accumbens (Basal Ganglia)	Brain	Normal Tissue	Male	GTEX	0.9115
334	10963	GTEX-139UC-0011-R6b-SM-5K7Z1	Brain - Nucleus Accumbens (Basal Ganglia)	Brain - Nucleus Accumbens (Basal Ganglia)	Brain	Normal Tissue	Male	GTEX	0.9343
335	10964	GTEX-R55F-0011-R6A-SM-2TF4L	Brain - Nucleus Accumbens (Basal Ganglia)	Brain - Nucleus Accumbens (Basal Ganglia)	Brain	Normal Tissue	Male	GTEX	1.6875
336	10965	GTEX-X4XX-0011-R6B-SM-46MWP	Brain - Nucleus Accumbens (Basal Ganglia)	Brain - Nucleus Accumbens (Basal Ganglia)	Brain	Normal Tissue	Male	GTEX	0.9935
338	10967	GTEX-WHSE-0011-R6A-SM-3P5ZP	Brain - Nucleus Accumbens (Basal Ganglia)	Brain - Nucleus Accumbens (Basal Ganglia)	Brain	Normal Tissue	Male	GTEX	1.8762
339	10968	GTEX-12ZZZ-0011-R6b-SM-5EQ5B	Brain - Nucleus Accumbens (Basal Ganglia)	Brain - Nucleus Accumbens (Basal Ganglia)	Brain	Normal Tissue	Male	GTEX	-0.3201
340	10969	GTEX-S7SE-0011-R6A-SM-2XCD9	Brain - Nucleus Accumbens (Basal Ganglia)	Brain - Nucleus Accumbens (Basal Ganglia)	Brain	Normal Tissue	Male	GTEX	0.547
341	10970	GTEX-1445S-0011-R6b-SM-5PNUF	Brain - Nucleus Accumbens (Basal Ganglia)	Brain - Nucleus Accumbens (Basal Ganglia)	Brain	Normal Tissue	Male	GTEX	1.8282
342	10971	GTEX-11NV4-0011-R6a-SM-57WD5	Brain - Nucleus Accumbens (Basal Ganglia)	Brain - Nucleus Accumbens (Basal Ganglia)	Brain	Normal Tissue	Male	GTEX	-0.2671
343	10972	GTEX-13OVH-0011-R6b-SM-5LUAX	Brain - Nucleus Accumbens (Basal Ganglia)	Brain - Nucleus Accumbens (Basal Ganglia)	Brain	Normal Tissue	Male	GTEX	2.2175
344	10973	GTEX-13G51-0011-R6b-SM-5LZX4	Brain - Nucleus Accumbens (Basal Ganglia)	Brain - Nucleus Accumbens (Basal Ganglia)	Brain	Normal Tissue	Male	GTEX	0.1776
345	10974	GTEX-13FLV-0011-R6a-SM-5KLZ4	Brain - Nucleus Accumbens (Basal Ganglia)	Brain - Nucleus Accumbens (Basal Ganglia)	Brain	Normal Tissue	Male	GTEX	-0.6416
346	10975	GTEX-S7PM-0011-R6A-SM-3NM8F	Brain - Nucleus Accumbens (Basal Ganglia)	Brain - Nucleus Accumbens (Basal Ganglia)	Brain	Normal Tissue	Male	GTEX	0.9862
347	10976	GTEX-13OW8-0011-R6b-SM-5L3I3	Brain - Nucleus Accumbens (Basal Ganglia)	Brain - Nucleus Accumbens (Basal Ganglia)	Brain	Normal Tissue	Male	GTEX	-0.5973
348	10977	GTEX-144GO-0011-R6b-SM-5S2V7	Brain - Nucleus Accumbens (Basal Ganglia)	Brain - Nucleus Accumbens (Basal Ganglia)	Brain	Normal Tissue	Male	GTEX	1.0503
349	10978	GTEX-12WSF-0011-R6b-SM-5HL8W	Brain - Nucleus Accumbens (Basal Ganglia)	Brain - Nucleus Accumbens (Basal Ganglia)	Brain	Normal Tissue	Male	GTEX	1.9302
350	10979	GTEX-XOTO-0011-R6B-SM-4B65X	Brain - Nucleus Accumbens (Basal Ganglia)	Brain - Nucleus Accumbens (Basal Ganglia)	Brain	Normal Tissue	Male	GTEX	0.5955
351	10980	GTEX-11WQC-0011-R6a-SM-5BC77	Brain - Nucleus Accumbens (Basal Ganglia)	Brain - Nucleus Accumbens (Basal Ganglia)	Brain	Normal Tissue	Male	GTEX	1.1447
353	10982	GTEX-12ZZW-0011-R6a-SM-5DUVZ	Brain - Nucleus Accumbens (Basal Ganglia)	Brain - Nucleus Accumbens (Basal Ganglia)	Brain	Normal Tissue	Male	GTEX	-0.6643
354	10983	GTEX-139TS-0011-R6a-SM-5J2OB	Brain - Nucleus Accumbens (Basal Ganglia)	Brain - Nucleus Accumbens (Basal Ganglia)	Brain	Normal Tissue	Male	GTEX	0.6699
355	10984	GTEX-13JVG-0011-R6a-SM-5MR3E	Brain - Nucleus Accumbens (Basal Ganglia)	Brain - Nucleus Accumbens (Basal Ganglia)	Brain	Normal Tissue	Male	GTEX	0.4447
356	10985	GTEX-14753-0011-R6b-SM-5S2UD	Brain - Nucleus Accumbens (Basal Ganglia)	Brain - Nucleus Accumbens (Basal Ganglia)	Brain	Normal Tissue	Male	GTEX	0.1519
357	10986	GTEX-X261-0011-R6B-SM-4E3J8	Brain - Nucleus Accumbens (Basal Ganglia)	Brain - Nucleus Accumbens (Basal Ganglia)	Brain	Normal Tissue	Male	GTEX	0.5069
358	10987	GTEX-12584-0011-R6a-SM-5NQ7C	Brain - Nucleus Accumbens (Basal Ganglia)	Brain - Nucleus Accumbens (Basal Ganglia)	Brain	Normal Tissue	Male	GTEX	0.5763
359	10988	GTEX-147F4-0011-R6b-SM-5S2UP	Brain - Nucleus Accumbens (Basal Ganglia)	Brain - Nucleus Accumbens (Basal Ganglia)	Brain	Normal Tissue	Male	GTEX	1.5998
360	10989	GTEX-13PDP-0011-R6b-SM-5O9D5	Brain - Nucleus Accumbens (Basal Ganglia)	Brain - Nucleus Accumbens (Basal Ganglia)	Brain	Normal Tissue	Male	GTEX	2.5561
361	10990	GTEX-13FHP-0011-R6b-SM-5LZY6	Brain - Nucleus Accumbens (Basal Ganglia)	Brain - Nucleus Accumbens (Basal Ganglia)	Brain	Normal Tissue	Male	GTEX	0.099
362	10991	GTEX-RVPU-0011-R6A-SM-2XCAC	Brain - Nucleus Accumbens (Basal Ganglia)	Brain - Nucleus Accumbens (Basal Ganglia)	Brain	Normal Tissue	Male	GTEX	1.5064
364	10993	GTEX-12WSD-0011-R6b-SM-5P9JU	Brain - Nucleus Accumbens (Basal Ganglia)	Brain - Nucleus Accumbens (Basal Ganglia)	Brain	Normal Tissue	Female	GTEX	-0.1031
365	10994	GTEX-13X6K-0011-R6a-SM-5P9K6	Brain - Nucleus Accumbens (Basal Ganglia)	Brain - Nucleus Accumbens (Basal Ganglia)	Brain	Normal Tissue	Female	GTEX	0.6699
366	10995	GTEX-QVJO-0011-R6A-SM-2S1QN	Brain - Nucleus Accumbens (Basal Ganglia)	Brain - Nucleus Accumbens (Basal Ganglia)	Brain	Normal Tissue	Female	GTEX	1.7141
367	10996	GTEX-WWYW-0011-R6A-SM-3NB3G	Brain - Nucleus Accumbens (Basal Ganglia)	Brain - Nucleus Accumbens (Basal Ganglia)	Brain	Normal Tissue	Female	GTEX	1.6649
368	10997	GTEX-X4EP-0011-R6A-SM-3P629	Brain - Nucleus Accumbens (Basal Ganglia)	Brain - Nucleus Accumbens (Basal Ganglia)	Brain	Normal Tissue	Female	GTEX	3.741
369	10998	GTEX-QDT8-0011-R6A-SM-32PKI	Brain - Nucleus Accumbens (Basal Ganglia)	Brain - Nucleus Accumbens (Basal Ganglia)	Brain	Normal Tissue	Female	GTEX	1.0079
370	10999	GTEX-14BIN-0011-R6a-SM-5S2RH	Brain - Nucleus Accumbens (Basal Ganglia)	Brain - Nucleus Accumbens (Basal Ganglia)	Brain	Normal Tissue	Female	GTEX	-0.9971
371	11000	GTEX-14BIM-0011-R6b-SM-5S2VB	Brain - Nucleus Accumbens (Basal Ganglia)	Brain - Nucleus Accumbens (Basal Ganglia)	Brain	Normal Tissue	Female	GTEX	1.2756
372	11001	GTEX-13OVJ-0011-R6b-SM-5L3GH	Brain - Nucleus Accumbens (Basal Ganglia)	Brain - Nucleus Accumbens (Basal Ganglia)	Brain	Normal Tissue	Female	GTEX	0.7832
373	11002	GTEX-N7MT-0011-R6a-SM-2I3G3	Brain - Nucleus Accumbens (Basal Ganglia)	Brain - Nucleus Accumbens (Basal Ganglia)	Brain	Normal Tissue	Female	GTEX	1.5216
374	11003	GTEX-T2IS-0011-R6A-SM-32QP2	Brain - Nucleus Accumbens (Basal Ganglia)	Brain - Nucleus Accumbens (Basal Ganglia)	Brain	Normal Tissue	Female	GTEX	1.3567
375	11004	GTEX-13SLX-0011-R6a-SM-5PNX4	Brain - Nucleus Accumbens (Basal Ganglia)	Brain - Nucleus Accumbens (Basal Ganglia)	Brain	Normal Tissue	Female	GTEX	-0.1993
376	11005	GTEX-13O3O-0011-R6b-SM-5P9GY	Brain - Nucleus Accumbens (Basal Ganglia)	Brain - Nucleus Accumbens (Basal Ganglia)	Brain	Normal Tissue	Female	GTEX	0.3346
377	11006	GTEX-145LS-0011-R6b-SM-5PNWL	Brain - Nucleus Accumbens (Basal Ganglia)	Brain - Nucleus Accumbens (Basal Ganglia)	Brain	Normal Tissue	Female	GTEX	1.3397
378	11007	GTEX-Q2AG-0011-R6A-SM-2HML7	Brain - Nucleus Accumbens (Basal Ganglia)	Brain - Nucleus Accumbens (Basal Ganglia)	Brain	Normal Tissue	Female	GTEX	-0.1665
379	11008	GTEX-13S7M-0011-R6b-SM-5O9D8	Brain - Nucleus Accumbens (Basal Ganglia)	Brain - Nucleus Accumbens (Basal Ganglia)	Brain	Normal Tissue	Female	GTEX	0.0014
380	11009	GTEX-11GSP-0011-R6b-SM-57WBQ	Brain - Nucleus Accumbens (Basal Ganglia)	Brain - Nucleus Accumbens (Basal Ganglia)	Brain	Normal Tissue	Female	GTEX	0.2881
381	11010	GTEX-ZVZQ-0011-R6b-SM-57WAY	Brain - Nucleus Accumbens (Basal Ganglia)	Brain - Nucleus Accumbens (Basal Ganglia)	Brain	Normal Tissue	Female	GTEX	0.1124
382	11011	GTEX-NPJ7-0011-R6a-SM-2I3G7	Brain - Nucleus Accumbens (Basal Ganglia)	Brain - Nucleus Accumbens (Basal Ganglia)	Brain	Normal Tissue	Female	GTEX	1.1184
383	11012	GTEX-YFC4-0011-R6b-SM-4V6E1	Brain - Nucleus Accumbens (Basal Ganglia)	Brain - Nucleus Accumbens (Basal Ganglia)	Brain	Normal Tissue	Female	GTEX	1.9564
384	11013	GTEX-13JUV-0011-R6b-SM-5LZYG	Brain - Nucleus Accumbens (Basal Ganglia)	Brain - Nucleus Accumbens (Basal Ganglia)	Brain	Normal Tissue	Female	GTEX	1.8363
385	11014	GTEX-12WS9-0011-R6a-SM-5P9EW	Brain - Nucleus Accumbens (Basal Ganglia)	Brain - Nucleus Accumbens (Basal Ganglia)	Brain	Normal Tissue	Female	GTEX	1.5612
386	11015	GTEX-1313W-0011-R6a-SM-5K7XO	Brain - Nucleus Accumbens (Basal Ganglia)	Brain - Nucleus Accumbens (Basal Ganglia)	Brain	Normal Tissue	Female	GTEX	-0.9132
387	11016	GTEX-12ZZX-0011-R6a-SM-5HL8L	Brain - Nucleus Accumbens (Basal Ganglia)	Brain - Nucleus Accumbens (Basal Ganglia)	Brain	Normal Tissue	Female	GTEX	0.2642
388	11017	GTEX-ZVT3-0011-R6a-SM-51MSU	Brain - Nucleus Accumbens (Basal Ganglia)	Brain - Nucleus Accumbens (Basal Ganglia)	Brain	Normal Tissue	Female	GTEX	0.5955
389	11018	GTEX-13QJC-0011-R6a-SM-5S2VI	Brain - Nucleus Accumbens (Basal Ganglia)	Brain - Nucleus Accumbens (Basal Ganglia)	Brain	Normal Tissue	Female	GTEX	1.2209
390	11019	GTEX-ZE7O-0011-R6a-SM-57WCI	Brain - Nucleus Accumbens (Basal Ganglia)	Brain - Nucleus Accumbens (Basal Ganglia)	Brain	Normal Tissue	Female	GTEX	0.2998
391	11020	GTEX-QVUS-0011-R6A-SM-3GACX	Brain - Nucleus Accumbens (Basal Ganglia)	Brain - Nucleus Accumbens (Basal Ganglia)	Brain	Normal Tissue	Female	GTEX	2.2019
392	11021	GTEX-RU72-0011-R6A-SM-2TF71	Brain - Nucleus Accumbens (Basal Ganglia)	Brain - Nucleus Accumbens (Basal Ganglia)	Brain	Normal Tissue	Female	GTEX	1.2815
393	11022	GTEX-13PL6-0011-R6a-SM-5O9C5	Brain - Nucleus Accumbens (Basal Ganglia)	Brain - Nucleus Accumbens (Basal Ganglia)	Brain	Normal Tissue	Female	GTEX	0.1388
394	11023	GTEX-12WSB-0011-R6b-SM-5GU6J	Brain - Nucleus Accumbens (Basal Ganglia)	Brain - Nucleus Accumbens (Basal Ganglia)	Brain	Normal Tissue	Female	GTEX	3.4622
395	11024	GTEX-131XW-0011-R6b-SM-5K7XY	Brain - Nucleus Accumbens (Basal Ganglia)	Brain - Nucleus Accumbens (Basal Ganglia)	Brain	Normal Tissue	Female	GTEX	-0.8863
396	11025	GTEX-ZV68-0011-R6a-SM-51MSR	Brain - Nucleus Accumbens (Basal Ganglia)	Brain - Nucleus Accumbens (Basal Ganglia)	Brain	Normal Tissue	Female	GTEX	0.3796
397	11026	GTEX-13N2G-0011-R5a-SM-5MR33	Brain - Caudate (Basal Ganglia)	Brain - Caudate (Basal Ganglia)	Brain	Normal Tissue	Male	GTEX	3.2205
398	11027	GTEX-13OW6-0011-R5a-SM-5O9BK	Brain - Caudate (Basal Ganglia)	Brain - Caudate (Basal Ganglia)	Brain	Normal Tissue	Male	GTEX	0.2522
399	11028	GTEX-13O3Q-0011-R5b-SM-5P9H4	Brain - Caudate (Basal Ganglia)	Brain - Caudate (Basal Ganglia)	Brain	Normal Tissue	Male	GTEX	-0.8339
400	11029	GTEX-NPJ8-0011-R5a-SM-2HMJY	Brain - Caudate (Basal Ganglia)	Brain - Caudate (Basal Ganglia)	Brain	Normal Tissue	Male	GTEX	2.7551
401	11030	GTEX-ZDXO-0011-R5a-SM-4WKG5	Brain - Caudate (Basal Ganglia)	Brain - Caudate (Basal Ganglia)	Brain	Normal Tissue	Male	GTEX	0.9268
402	11031	GTEX-WVLH-0011-R5A-SM-3MJFW	Brain - Caudate (Basal Ganglia)	Brain - Caudate (Basal Ganglia)	Brain	Normal Tissue	Male	GTEX	-0.1345
403	11032	GTEX-13N1W-0011-R5b-SM-5MR5Q	Brain - Caudate (Basal Ganglia)	Brain - Caudate (Basal Ganglia)	Brain	Normal Tissue	Male	GTEX	2.5313
404	11033	GTEX-WZTO-0011-R5B-SM-3NMC5	Brain - Caudate (Basal Ganglia)	Brain - Caudate (Basal Ganglia)	Brain	Normal Tissue	Male	GTEX	0.1124
405	11034	GTEX-13VXU-0011-R5a-SM-5O9D7	Brain - Caudate (Basal Ganglia)	Brain - Caudate (Basal Ganglia)	Brain	Normal Tissue	Male	GTEX	0.4761
406	11035	GTEX-N7MS-0011-R5a-SM-2HMK8	Brain - Caudate (Basal Ganglia)	Brain - Caudate (Basal Ganglia)	Brain	Normal Tissue	Male	GTEX	-0.2498
407	11036	GTEX-ZAB4-0011-R5a-SM-4SOKC	Brain - Caudate (Basal Ganglia)	Brain - Caudate (Basal Ganglia)	Brain	Normal Tissue	Male	GTEX	0.7407
408	11037	GTEX-P44H-0011-R5A-SM-2XCEX	Brain - Caudate (Basal Ganglia)	Brain - Caudate (Basal Ganglia)	Brain	Normal Tissue	Male	GTEX	1.5758
409	11038	GTEX-WHSE-0011-R5A-SM-3P5ZO	Brain - Caudate (Basal Ganglia)	Brain - Caudate (Basal Ganglia)	Brain	Normal Tissue	Male	GTEX	2.2175
410	11039	GTEX-T6MN-0011-R5A-SM-32QPD	Brain - Caudate (Basal Ganglia)	Brain - Caudate (Basal Ganglia)	Brain	Normal Tissue	Male	GTEX	0.7832
411	11040	GTEX-QMR6-0011-R5A-SM-32PKT	Brain - Caudate (Basal Ganglia)	Brain - Caudate (Basal Ganglia)	Brain	Normal Tissue	Male	GTEX	1.949
412	11041	GTEX-13OW7-0011-R5b-SM-5O9DM	Brain - Caudate (Basal Ganglia)	Brain - Caudate (Basal Ganglia)	Brain	Normal Tissue	Male	GTEX	-0.7834
413	11042	GTEX-13X6I-0011-R5a-SM-5PNWW	Brain - Caudate (Basal Ganglia)	Brain - Caudate (Basal Ganglia)	Brain	Normal Tissue	Male	GTEX	2.1345
414	11043	GTEX-13SLW-0011-R5b-SM-5SI6Z	Brain - Caudate (Basal Ganglia)	Brain - Caudate (Basal Ganglia)	Brain	Normal Tissue	Male	GTEX	2.0395
415	11044	GTEX-132Q8-0011-R5a-SM-5IJDM	Brain - Caudate (Basal Ganglia)	Brain - Caudate (Basal Ganglia)	Brain	Normal Tissue	Male	GTEX	3.2988
416	11045	GTEX-XMD1-0011-R5A-SM-4AT47	Brain - Caudate (Basal Ganglia)	Brain - Caudate (Basal Ganglia)	Brain	Normal Tissue	Male	GTEX	3.9691
417	11046	GTEX-12ZZY-0011-R5a-SM-5EGL9	Brain - Caudate (Basal Ganglia)	Brain - Caudate (Basal Ganglia)	Brain	Normal Tissue	Male	GTEX	-0.2845
418	11047	GTEX-13X6J-0011-R5b-SM-5PNWT	Brain - Caudate (Basal Ganglia)	Brain - Caudate (Basal Ganglia)	Brain	Normal Tissue	Male	GTEX	0.1257
419	11048	GTEX-14ABY-0011-R5b-SM-5SI7B	Brain - Caudate (Basal Ganglia)	Brain - Caudate (Basal Ganglia)	Brain	Normal Tissue	Male	GTEX	0.9268
420	11049	GTEX-139TS-0011-R5b-SM-5J2MZ	Brain - Caudate (Basal Ganglia)	Brain - Caudate (Basal Ganglia)	Brain	Normal Tissue	Male	GTEX	2.0604
421	11050	GTEX-11OF3-0011-R5a-SM-57WB4	Brain - Caudate (Basal Ganglia)	Brain - Caudate (Basal Ganglia)	Brain	Normal Tissue	Male	GTEX	1.3454
422	11051	GTEX-13PVQ-0011-R5b-SM-5O9DI	Brain - Caudate (Basal Ganglia)	Brain - Caudate (Basal Ganglia)	Brain	Normal Tissue	Male	GTEX	1.5266
423	11052	GTEX-13OVL-0011-R5b-SM-5L3FU	Brain - Caudate (Basal Ganglia)	Brain - Caudate (Basal Ganglia)	Brain	Normal Tissue	Male	GTEX	-0.5973
424	11053	GTEX-12WSF-0011-R5a-SM-5HL8K	Brain - Caudate (Basal Ganglia)	Brain - Caudate (Basal Ganglia)	Brain	Normal Tissue	Male	GTEX	2.609
425	11054	GTEX-139TU-0011-R5b-SM-5L3E1	Brain - Caudate (Basal Ganglia)	Brain - Caudate (Basal Ganglia)	Brain	Normal Tissue	Male	GTEX	1.884
426	11055	GTEX-1399T-0011-R5b-SM-5IJDK	Brain - Caudate (Basal Ganglia)	Brain - Caudate (Basal Ganglia)	Brain	Normal Tissue	Male	GTEX	1.7617
427	11056	GTEX-P44G-0011-R5A-SM-2I3FA	Brain - Caudate (Basal Ganglia)	Brain - Caudate (Basal Ganglia)	Brain	Normal Tissue	Male	GTEX	0.6425
428	11057	GTEX-ZXG5-0011-R5b-SM-57WBN	Brain - Caudate (Basal Ganglia)	Brain - Caudate (Basal Ganglia)	Brain	Normal Tissue	Male	GTEX	-0.0277
429	11058	GTEX-NL4W-0011-R5a-SM-2I3GD	Brain - Caudate (Basal Ganglia)	Brain - Caudate (Basal Ganglia)	Brain	Normal Tissue	Male	GTEX	3.1294
430	11059	GTEX-NL3H-0011-R5a-SM-2I3GB	Brain - Caudate (Basal Ganglia)	Brain - Caudate (Basal Ganglia)	Brain	Normal Tissue	Male	GTEX	2.2543
431	11060	GTEX-13NYS-0011-R5a-SM-5MR4D	Brain - Caudate (Basal Ganglia)	Brain - Caudate (Basal Ganglia)	Brain	Normal Tissue	Male	GTEX	2.0979
432	11061	GTEX-12ZZZ-0011-R5a-SM-5EQ4M	Brain - Caudate (Basal Ganglia)	Brain - Caudate (Basal Ganglia)	Brain	Normal Tissue	Male	GTEX	1.0711
433	11062	GTEX-WL46-0011-R5A-SM-3LK6V	Brain - Caudate (Basal Ganglia)	Brain - Caudate (Basal Ganglia)	Brain	Normal Tissue	Male	GTEX	1.4174
434	11063	GTEX-X4XX-0011-R5A-SM-46MWN	Brain - Caudate (Basal Ganglia)	Brain - Caudate (Basal Ganglia)	Brain	Normal Tissue	Male	GTEX	3.0706
435	11064	GTEX-13FHO-0011-R5b-SM-5LZZ3	Brain - Caudate (Basal Ganglia)	Brain - Caudate (Basal Ganglia)	Brain	Normal Tissue	Male	GTEX	0.9789
436	11065	GTEX-13OW5-0011-R5b-SM-5L3FR	Brain - Caudate (Basal Ganglia)	Brain - Caudate (Basal Ganglia)	Brain	Normal Tissue	Male	GTEX	2.1766
437	11066	GTEX-11H98-0011-R5b-SM-57WCF	Brain - Caudate (Basal Ganglia)	Brain - Caudate (Basal Ganglia)	Brain	Normal Tissue	Male	GTEX	1.4494
438	11067	GTEX-144GO-0011-R5a-SM-5PNUR	Brain - Caudate (Basal Ganglia)	Brain - Caudate (Basal Ganglia)	Brain	Normal Tissue	Male	GTEX	2.0946
439	11068	GTEX-S7PM-0011-R5A-SM-3NM8G	Brain - Caudate (Basal Ganglia)	Brain - Caudate (Basal Ganglia)	Brain	Normal Tissue	Male	GTEX	1.2394
440	11069	GTEX-Y8DK-0011-R5B-SM-4RTW6	Brain - Caudate (Basal Ganglia)	Brain - Caudate (Basal Ganglia)	Brain	Normal Tissue	Male	GTEX	-0.1993
441	11070	GTEX-Z93S-0011-R5b-SM-4RGNI	Brain - Caudate (Basal Ganglia)	Brain - Caudate (Basal Ganglia)	Brain	Normal Tissue	Male	GTEX	1.3051
442	11071	GTEX-12WSC-0011-R5b-SM-5CVNS	Brain - Caudate (Basal Ganglia)	Brain - Caudate (Basal Ganglia)	Brain	Normal Tissue	Male	GTEX	0.5763
443	11072	GTEX-X261-0011-R5A-SM-3NMB4	Brain - Caudate (Basal Ganglia)	Brain - Caudate (Basal Ganglia)	Brain	Normal Tissue	Male	GTEX	0.9343
444	11073	GTEX-X585-0011-R5A-SM-46MVI	Brain - Caudate (Basal Ganglia)	Brain - Caudate (Basal Ganglia)	Brain	Normal Tissue	Male	GTEX	3.8391
445	11074	GTEX-ZUA1-0011-R5b-SM-51MTG	Brain - Caudate (Basal Ganglia)	Brain - Caudate (Basal Ganglia)	Brain	Normal Tissue	Male	GTEX	0.044
446	11075	GTEX-11NV4-0011-R5a-SM-5NQ88	Brain - Caudate (Basal Ganglia)	Brain - Caudate (Basal Ganglia)	Brain	Normal Tissue	Male	GTEX	0.4016
447	11076	GTEX-R55F-0011-R5A-SM-2TF5L	Brain - Caudate (Basal Ganglia)	Brain - Caudate (Basal Ganglia)	Brain	Normal Tissue	Male	GTEX	0.9343
448	11077	GTEX-ZE9C-0011-R5a-SM-5EGLO	Brain - Caudate (Basal Ganglia)	Brain - Caudate (Basal Ganglia)	Brain	Normal Tissue	Male	GTEX	1.3735
449	11078	GTEX-139UC-0011-R5b-SM-5K7VY	Brain - Caudate (Basal Ganglia)	Brain - Caudate (Basal Ganglia)	Brain	Normal Tissue	Male	GTEX	1.8643
450	11079	GTEX-S7SE-0011-R5A-SM-2XCDA	Brain - Caudate (Basal Ganglia)	Brain - Caudate (Basal Ganglia)	Brain	Normal Tissue	Male	GTEX	1.0503
451	11080	GTEX-R55E-0011-R5A-SM-2TC5N	Brain - Caudate (Basal Ganglia)	Brain - Caudate (Basal Ganglia)	Brain	Normal Tissue	Male	GTEX	1.0151
452	11081	GTEX-13FXS-0011-R5b-SM-5LZYE	Brain - Caudate (Basal Ganglia)	Brain - Caudate (Basal Ganglia)	Brain	Normal Tissue	Male	GTEX	-0.1665
453	11082	GTEX-13JVG-0011-R5a-SM-5MR4O	Brain - Caudate (Basal Ganglia)	Brain - Caudate (Basal Ganglia)	Brain	Normal Tissue	Male	GTEX	-0.0277
454	11083	GTEX-12ZZW-0011-R5a-SM-5DUVN	Brain - Caudate (Basal Ganglia)	Brain - Caudate (Basal Ganglia)	Brain	Normal Tissue	Male	GTEX	0.5666
455	11084	GTEX-13112-0011-R5b-SM-5DUV8	Brain - Caudate (Basal Ganglia)	Brain - Caudate (Basal Ganglia)	Brain	Normal Tissue	Male	GTEX	1.0293
456	11085	GTEX-XOTO-0011-R5A-SM-4B657	Brain - Caudate (Basal Ganglia)	Brain - Caudate (Basal Ganglia)	Brain	Normal Tissue	Male	GTEX	-0.7346
457	11086	GTEX-13NYB-0011-R5a-SM-5MR45	Brain - Caudate (Basal Ganglia)	Brain - Caudate (Basal Ganglia)	Brain	Normal Tissue	Male	GTEX	0.0014
458	11087	GTEX-1445S-0011-R5a-SM-5PNUS	Brain - Caudate (Basal Ganglia)	Brain - Caudate (Basal Ganglia)	Brain	Normal Tissue	Male	GTEX	1.7617
459	11088	GTEX-YJ89-0011-R5a-SM-4V6GM	Brain - Caudate (Basal Ganglia)	Brain - Caudate (Basal Ganglia)	Brain	Normal Tissue	Male	GTEX	0.7233
460	11089	GTEX-11WQC-0011-R5a-SM-5BC74	Brain - Caudate (Basal Ganglia)	Brain - Caudate (Basal Ganglia)	Brain	Normal Tissue	Male	GTEX	2.1509
461	11090	GTEX-13CZV-0011-R5a-SM-5K7XA	Brain - Caudate (Basal Ganglia)	Brain - Caudate (Basal Ganglia)	Brain	Normal Tissue	Male	GTEX	0.6608
462	11091	GTEX-13FLW-0011-R5a-SM-5LZX6	Brain - Caudate (Basal Ganglia)	Brain - Caudate (Basal Ganglia)	Brain	Normal Tissue	Male	GTEX	-0.3752
463	11092	GTEX-13CF2-0011-R5a-SM-5LZWS	Brain - Caudate (Basal Ganglia)	Brain - Caudate (Basal Ganglia)	Brain	Normal Tissue	Male	GTEX	0.0718
464	11093	GTEX-13IVO-0011-R5a-SM-5L3CY	Brain - Caudate (Basal Ganglia)	Brain - Caudate (Basal Ganglia)	Brain	Normal Tissue	Male	GTEX	1.5316
465	11094	GTEX-RVPV-0011-R5A-SM-2TF69	Brain - Caudate (Basal Ganglia)	Brain - Caudate (Basal Ganglia)	Brain	Normal Tissue	Male	GTEX	0.547
466	11095	GTEX-ZF28-0011-R5a-SM-4WWCZ	Brain - Caudate (Basal Ganglia)	Brain - Caudate (Basal Ganglia)	Brain	Normal Tissue	Male	GTEX	1.3956
467	11096	GTEX-139TT-0011-R5b-SM-5K7W8	Brain - Caudate (Basal Ganglia)	Brain - Caudate (Basal Ganglia)	Brain	Normal Tissue	Male	GTEX	1.9452
468	11097	GTEX-13FLV-0011-R5a-SM-5LZWT	Brain - Caudate (Basal Ganglia)	Brain - Caudate (Basal Ganglia)	Brain	Normal Tissue	Male	GTEX	0.7146
469	11098	GTEX-1477Z-0011-R5b-SM-5PNUO	Brain - Caudate (Basal Ganglia)	Brain - Caudate (Basal Ganglia)	Brain	Normal Tissue	Male	GTEX	1.5514
470	11099	GTEX-13FHP-0011-R5b-SM-5LZY2	Brain - Caudate (Basal Ganglia)	Brain - Caudate (Basal Ganglia)	Brain	Normal Tissue	Male	GTEX	0.8246
471	11100	GTEX-144GL-0011-R5b-SM-5PNUJ	Brain - Caudate (Basal Ganglia)	Brain - Caudate (Basal Ganglia)	Brain	Normal Tissue	Male	GTEX	0.3231
472	11101	GTEX-12WSA-0011-R5b-SM-5GU5I	Brain - Caudate (Basal Ganglia)	Brain - Caudate (Basal Ganglia)	Brain	Normal Tissue	Male	GTEX	1.9931
473	11102	GTEX-13CIG-0011-R5b-SM-5L3F2	Brain - Caudate (Basal Ganglia)	Brain - Caudate (Basal Ganglia)	Brain	Normal Tissue	Male	GTEX	2.0111
474	11103	GTEX-13NZA-0011-R5b-SM-5KM4K	Brain - Caudate (Basal Ganglia)	Brain - Caudate (Basal Ganglia)	Brain	Normal Tissue	Male	GTEX	0.5955
475	11104	GTEX-UTHO-0011-R5A-SM-3GIJD	Brain - Caudate (Basal Ganglia)	Brain - Caudate (Basal Ganglia)	Brain	Normal Tissue	Male	GTEX	-0.5756
476	11105	GTEX-14753-0011-R5a-SM-5S2VW	Brain - Caudate (Basal Ganglia)	Brain - Caudate (Basal Ganglia)	Brain	Normal Tissue	Male	GTEX	-1.4699
477	11106	GTEX-145MH-0011-R5a-SM-5P9JT	Brain - Caudate (Basal Ganglia)	Brain - Caudate (Basal Ganglia)	Brain	Normal Tissue	Male	GTEX	0.2029
478	11107	GTEX-X4EP-0011-R5A-SM-3P628	Brain - Caudate (Basal Ganglia)	Brain - Caudate (Basal Ganglia)	Brain	Normal Tissue	Female	GTEX	4.1907
479	11108	GTEX-13PL6-0011-R5b-SM-5O9BI	Brain - Caudate (Basal Ganglia)	Brain - Caudate (Basal Ganglia)	Brain	Normal Tissue	Female	GTEX	2.4171
480	11109	GTEX-145LS-0011-R5a-SM-5SI65	Brain - Caudate (Basal Ganglia)	Brain - Caudate (Basal Ganglia)	Brain	Normal Tissue	Female	GTEX	1.5165
481	11110	GTEX-13S7M-0011-R5b-SM-5P9HS	Brain - Caudate (Basal Ganglia)	Brain - Caudate (Basal Ganglia)	Brain	Normal Tissue	Female	GTEX	-0.4921
482	11111	GTEX-WWYW-0011-R5A-SM-3NB3E	Brain - Caudate (Basal Ganglia)	Brain - Caudate (Basal Ganglia)	Brain	Normal Tissue	Female	GTEX	2.7805
483	11112	GTEX-13PLJ-0011-R5a-SM-5O9BG	Brain - Caudate (Basal Ganglia)	Brain - Caudate (Basal Ganglia)	Brain	Normal Tissue	Female	GTEX	1.7053
484	11113	GTEX-13OVJ-0011-R5a-SM-5P9H7	Brain - Caudate (Basal Ganglia)	Brain - Caudate (Basal Ganglia)	Brain	Normal Tissue	Female	GTEX	2.1574
485	11114	GTEX-Q2AG-0011-R5A-SM-2HMJH	Brain - Caudate (Basal Ganglia)	Brain - Caudate (Basal Ganglia)	Brain	Normal Tissue	Female	GTEX	0.3231
486	11115	GTEX-YFC4-0011-R5a-SM-4RGLR	Brain - Caudate (Basal Ganglia)	Brain - Caudate (Basal Ganglia)	Brain	Normal Tissue	Female	GTEX	1.3956
487	11116	GTEX-14BIM-0011-R5b-SM-5S2RM	Brain - Caudate (Basal Ganglia)	Brain - Caudate (Basal Ganglia)	Brain	Normal Tissue	Female	GTEX	1.2576
488	11117	GTEX-13SLX-0011-R5a-SM-5O9BV	Brain - Caudate (Basal Ganglia)	Brain - Caudate (Basal Ganglia)	Brain	Normal Tissue	Female	GTEX	-0.7108
489	11118	GTEX-RNOR-0011-R5A-SM-2TF4J	Brain - Caudate (Basal Ganglia)	Brain - Caudate (Basal Ganglia)	Brain	Normal Tissue	Female	GTEX	0.6425
490	11119	GTEX-ZE7O-0011-R5a-SM-57WBO	Brain - Caudate (Basal Ganglia)	Brain - Caudate (Basal Ganglia)	Brain	Normal Tissue	Female	GTEX	0.3573
491	11120	GTEX-QVJO-0011-R5A-SM-2S1QM	Brain - Caudate (Basal Ganglia)	Brain - Caudate (Basal Ganglia)	Brain	Normal Tissue	Female	GTEX	1.9931
492	11121	GTEX-QDT8-0011-R5A-SM-32PKN	Brain - Caudate (Basal Ganglia)	Brain - Caudate (Basal Ganglia)	Brain	Normal Tissue	Female	GTEX	0.6969
493	11122	GTEX-11GSP-0011-R5a-SM-57WBE	Brain - Caudate (Basal Ganglia)	Brain - Caudate (Basal Ganglia)	Brain	Normal Tissue	Female	GTEX	0.8164
494	11123	GTEX-12WS9-0011-R5b-SM-5P9EV	Brain - Caudate (Basal Ganglia)	Brain - Caudate (Basal Ganglia)	Brain	Normal Tissue	Female	GTEX	1.6374
495	11124	GTEX-ZVZQ-0011-R5b-SM-57WDC	Brain - Caudate (Basal Ganglia)	Brain - Caudate (Basal Ganglia)	Brain	Normal Tissue	Female	GTEX	-1.3183
496	11125	GTEX-1313W-0011-R5b-SM-5L3EP	Brain - Caudate (Basal Ganglia)	Brain - Caudate (Basal Ganglia)	Brain	Normal Tissue	Female	GTEX	-0.6873
497	11126	GTEX-13O3O-0011-R5b-SM-5KM44	Brain - Caudate (Basal Ganglia)	Brain - Caudate (Basal Ganglia)	Brain	Normal Tissue	Female	GTEX	-0.0425
498	11127	GTEX-12WSB-0011-R5b-SM-5GU67	Brain - Caudate (Basal Ganglia)	Brain - Caudate (Basal Ganglia)	Brain	Normal Tissue	Female	GTEX	3.3264
499	11128	GTEX-11UD1-0011-R5b-SM-5P9FP	Brain - Caudate (Basal Ganglia)	Brain - Caudate (Basal Ganglia)	Brain	Normal Tissue	Female	GTEX	1.934
500	11129	GTEX-12ZZX-0011-R5a-SM-5HL89	Brain - Caudate (Basal Ganglia)	Brain - Caudate (Basal Ganglia)	Brain	Normal Tissue	Female	GTEX	0.2277
501	11130	GTEX-13X6K-0011-R5b-SM-5PNUE	Brain - Caudate (Basal Ganglia)	Brain - Caudate (Basal Ganglia)	Brain	Normal Tissue	Female	GTEX	1.5013
502	11131	GTEX-145MI-0011-R5a-SM-5Q5B4	Brain - Caudate (Basal Ganglia)	Brain - Caudate (Basal Ganglia)	Brain	Normal Tissue	Female	GTEX	0.3346
503	11132	GTEX-RU72-0011-R5A-SM-2TF6U	Brain - Caudate (Basal Ganglia)	Brain - Caudate (Basal Ganglia)	Brain	Normal Tissue	Female	GTEX	0.6145
504	11133	GTEX-ZVT3-0011-R5a-SM-51MSI	Brain - Caudate (Basal Ganglia)	Brain - Caudate (Basal Ganglia)	Brain	Normal Tissue	Female	GTEX	0.9191
505	11134	GTEX-ZV68-0011-R5a-SM-4YCDW	Brain - Caudate (Basal Ganglia)	Brain - Caudate (Basal Ganglia)	Brain	Normal Tissue	Female	GTEX	1.2756
506	11135	GTEX-WVLH-0011-R11A-SM-3MJFO	Brain - Cerebellar Hemisphere	Brain - Cerebellar Hemisphere	Brain	Normal Tissue	Male	GTEX	-0.6416
507	11136	GTEX-R55E-0011-R11A-SM-2TC6I	Brain - Cerebellar Hemisphere	Brain - Cerebellar Hemisphere	Brain	Normal Tissue	Male	GTEX	-0.5543
508	11137	GTEX-RVPV-0011-R11A-SM-2TF6F	Brain - Cerebellar Hemisphere	Brain - Cerebellar Hemisphere	Brain	Normal Tissue	Male	GTEX	-0.4521
509	11138	GTEX-13VXU-0011-R11b-SM-5O9DJ	Brain - Cerebellar Hemisphere	Brain - Cerebellar Hemisphere	Brain	Normal Tissue	Male	GTEX	-0.0574
510	11139	GTEX-WHSE-0011-R11A-SM-3P5YY	Brain - Cerebellar Hemisphere	Brain - Cerebellar Hemisphere	Brain	Normal Tissue	Male	GTEX	0.547
511	11140	GTEX-145LU-0011-R11b-SM-5P9JX	Brain - Cerebellar Hemisphere	Brain - Cerebellar Hemisphere	Brain	Normal Tissue	Male	GTEX	-1.7809
512	11141	GTEX-13OW7-0011-R11a-SM-5O9DY	Brain - Cerebellar Hemisphere	Brain - Cerebellar Hemisphere	Brain	Normal Tissue	Male	GTEX	-0.2498
513	11142	GTEX-QMR6-0011-R11A-SM-32PKK	Brain - Cerebellar Hemisphere	Brain - Cerebellar Hemisphere	Brain	Normal Tissue	Male	GTEX	0.4447
514	11143	GTEX-XOTO-0011-R11B-SM-4B64O	Brain - Cerebellar Hemisphere	Brain - Cerebellar Hemisphere	Brain	Normal Tissue	Male	GTEX	0.1903
515	11144	GTEX-WZTO-0011-R11A-SM-4E3K9	Brain - Cerebellar Hemisphere	Brain - Cerebellar Hemisphere	Brain	Normal Tissue	Male	GTEX	-0.2845
516	11145	GTEX-13OVL-0011-R11b-SM-5L3G7	Brain - Cerebellar Hemisphere	Brain - Cerebellar Hemisphere	Brain	Normal Tissue	Male	GTEX	-2.1779
517	11146	GTEX-11OF3-0011-R11a-SM-57WCR	Brain - Cerebellar Hemisphere	Brain - Cerebellar Hemisphere	Brain	Normal Tissue	Male	GTEX	-0.4921
518	11147	GTEX-13OW5-0011-R11b-SM-5L3GG	Brain - Cerebellar Hemisphere	Brain - Cerebellar Hemisphere	Brain	Normal Tissue	Male	GTEX	1.4281
519	11148	GTEX-13OW6-0011-R11a-SM-5L3H2	Brain - Cerebellar Hemisphere	Brain - Cerebellar Hemisphere	Brain	Normal Tissue	Male	GTEX	-0.3022
520	11149	GTEX-13RTJ-0011-R11a-SM-5O9CK	Brain - Cerebellar Hemisphere	Brain - Cerebellar Hemisphere	Brain	Normal Tissue	Male	GTEX	-0.1345
521	11150	GTEX-ZAB4-0011-R11a-SM-4SOKI	Brain - Cerebellar Hemisphere	Brain - Cerebellar Hemisphere	Brain	Normal Tissue	Male	GTEX	-1.7809
522	11151	GTEX-12WSI-0011-R11b-SM-5P9EZ	Brain - Cerebellar Hemisphere	Brain - Cerebellar Hemisphere	Brain	Normal Tissue	Male	GTEX	0.3573
523	11152	GTEX-X4XX-0011-R11A-SM-46MWQ	Brain - Cerebellar Hemisphere	Brain - Cerebellar Hemisphere	Brain	Normal Tissue	Male	GTEX	0.547
524	11153	GTEX-11H98-0011-R11b-SM-5NQ6U	Brain - Cerebellar Hemisphere	Brain - Cerebellar Hemisphere	Brain	Normal Tissue	Male	GTEX	-0.4719
525	11154	GTEX-13O3Q-0011-R11b-SM-5KM2W	Brain - Cerebellar Hemisphere	Brain - Cerebellar Hemisphere	Brain	Normal Tissue	Male	GTEX	-0.0725
526	11155	GTEX-T5JC-0011-R11A-SM-32PMB	Brain - Cerebellar Hemisphere	Brain - Cerebellar Hemisphere	Brain	Normal Tissue	Male	GTEX	0.6145
527	11156	GTEX-Z93S-0011-R11a-SM-4RGNN	Brain - Cerebellar Hemisphere	Brain - Cerebellar Hemisphere	Brain	Normal Tissue	Male	GTEX	-0.5973
528	11157	GTEX-X261-0011-R11A-SM-4E3JY	Brain - Cerebellar Hemisphere	Brain - Cerebellar Hemisphere	Brain	Normal Tissue	Male	GTEX	-0.8863
529	11158	GTEX-1399T-0011-R11a-SM-5J2O1	Brain - Cerebellar Hemisphere	Brain - Cerebellar Hemisphere	Brain	Normal Tissue	Male	GTEX	-0.394
530	11159	GTEX-ZUA1-0011-R11b-SM-51MTI	Brain - Cerebellar Hemisphere	Brain - Cerebellar Hemisphere	Brain	Normal Tissue	Male	GTEX	0.1519
531	11160	GTEX-ZDXO-0011-R11a-SM-4WWD9	Brain - Cerebellar Hemisphere	Brain - Cerebellar Hemisphere	Brain	Normal Tissue	Male	GTEX	-0.2328
532	11161	GTEX-WL46-0011-R11A-SM-3MJFT	Brain - Cerebellar Hemisphere	Brain - Cerebellar Hemisphere	Brain	Normal Tissue	Male	GTEX	0.2762
533	11162	GTEX-13OW8-0011-R11a-SM-5L3GT	Brain - Cerebellar Hemisphere	Brain - Cerebellar Hemisphere	Brain	Normal Tissue	Male	GTEX	-0.5125
534	11163	GTEX-145MH-0011-R11a-SM-5P9HQ	Brain - Cerebellar Hemisphere	Brain - Cerebellar Hemisphere	Brain	Normal Tissue	Male	GTEX	-0.8339
535	11164	GTEX-Y8DK-0011-R11A-SM-4SOK2	Brain - Cerebellar Hemisphere	Brain - Cerebellar Hemisphere	Brain	Normal Tissue	Male	GTEX	-0.0725
536	11165	GTEX-13FHP-0011-R11b-SM-5LZXP	Brain - Cerebellar Hemisphere	Brain - Cerebellar Hemisphere	Brain	Normal Tissue	Male	GTEX	-0.0574
537	11166	GTEX-13CF2-0011-R11b-SM-5LZXO	Brain - Cerebellar Hemisphere	Brain - Cerebellar Hemisphere	Brain	Normal Tissue	Male	GTEX	-0.6873
538	11167	GTEX-13N2G-0011-R11a-SM-5MR3F	Brain - Cerebellar Hemisphere	Brain - Cerebellar Hemisphere	Brain	Normal Tissue	Male	GTEX	-0.1031
539	11168	GTEX-13JVG-0011-R11a-SM-5KM53	Brain - Cerebellar Hemisphere	Brain - Cerebellar Hemisphere	Brain	Normal Tissue	Male	GTEX	-0.3022
540	11169	GTEX-X585-0011-R11B-SM-46MUZ	Brain - Cerebellar Hemisphere	Brain - Cerebellar Hemisphere	Brain	Normal Tissue	Male	GTEX	2.8562
541	11170	GTEX-13X6I-0011-R11a-SM-5P9HN	Brain - Cerebellar Hemisphere	Brain - Cerebellar Hemisphere	Brain	Normal Tissue	Male	GTEX	1.2209
542	11171	GTEX-NPJ8-0011-R11A-SM-2YUMS	Brain - Cerebellar Hemisphere	Brain - Cerebellar Hemisphere	Brain	Normal Tissue	Male	GTEX	0.7579
543	11172	GTEX-13OVH-0011-R11b-SM-5KM4X	Brain - Cerebellar Hemisphere	Brain - Cerebellar Hemisphere	Brain	Normal Tissue	Male	GTEX	0.5763
544	11173	GTEX-13NYS-0011-R11b-SM-5MR4P	Brain - Cerebellar Hemisphere	Brain - Cerebellar Hemisphere	Brain	Normal Tissue	Male	GTEX	1.6695
545	11174	GTEX-13SLW-0011-R11a-SM-5SI8Q	Brain - Cerebellar Hemisphere	Brain - Cerebellar Hemisphere	Brain	Normal Tissue	Male	GTEX	-0.9132
546	11175	GTEX-YJ89-0011-R11a-SM-4SOKA	Brain - Cerebellar Hemisphere	Brain - Cerebellar Hemisphere	Brain	Normal Tissue	Male	GTEX	-0.0277
547	11176	GTEX-14ABY-0011-R11a-SM-5SI7C	Brain - Cerebellar Hemisphere	Brain - Cerebellar Hemisphere	Brain	Normal Tissue	Male	GTEX	-0.8599
548	11177	GTEX-NL3H-0011-R11A-SM-2I3E6	Brain - Cerebellar Hemisphere	Brain - Cerebellar Hemisphere	Brain	Normal Tissue	Male	GTEX	0.8568
549	11178	GTEX-13FHO-0011-R11b-SM-5LZYQ	Brain - Cerebellar Hemisphere	Brain - Cerebellar Hemisphere	Brain	Normal Tissue	Male	GTEX	0.8246
550	11179	GTEX-N7MS-0011-R11A-SM-2HMJS	Brain - Cerebellar Hemisphere	Brain - Cerebellar Hemisphere	Brain	Normal Tissue	Male	GTEX	0.03
552	11181	GTEX-144GL-0011-R11b-SM-5P9F6	Brain - Cerebellar Hemisphere	Brain - Cerebellar Hemisphere	Brain	Normal Tissue	Male	GTEX	-0.0574
553	11182	GTEX-13NZA-0011-R11b-SM-5KM4W	Brain - Cerebellar Hemisphere	Brain - Cerebellar Hemisphere	Brain	Normal Tissue	Male	GTEX	0.679
554	11183	GTEX-12WSF-0011-R11a-SM-5LZVT	Brain - Cerebellar Hemisphere	Brain - Cerebellar Hemisphere	Brain	Normal Tissue	Male	GTEX	0.2762
555	11184	GTEX-13IVO-0011-R11b-SM-5LZXQ	Brain - Cerebellar Hemisphere	Brain - Cerebellar Hemisphere	Brain	Normal Tissue	Male	GTEX	0.4125
556	11185	GTEX-139TT-0011-R11b-SM-5LZV1	Brain - Cerebellar Hemisphere	Brain - Cerebellar Hemisphere	Brain	Normal Tissue	Male	GTEX	-0.5332
557	11186	GTEX-13X6J-0011-R11a-SM-5P9HE	Brain - Cerebellar Hemisphere	Brain - Cerebellar Hemisphere	Brain	Normal Tissue	Male	GTEX	0.2762
558	11187	GTEX-13N1W-0011-R11a-SM-5MR3D	Brain - Cerebellar Hemisphere	Brain - Cerebellar Hemisphere	Brain	Normal Tissue	Male	GTEX	-0.0277
559	11188	GTEX-11WQK-0011-R11a-SM-5BC6W	Brain - Cerebellar Hemisphere	Brain - Cerebellar Hemisphere	Brain	Normal Tissue	Male	GTEX	0.2642
560	11189	GTEX-11WQC-0011-R11b-SM-57WD6	Brain - Cerebellar Hemisphere	Brain - Cerebellar Hemisphere	Brain	Normal Tissue	Male	GTEX	0.5666
561	11190	GTEX-13FXS-0011-R11a-SM-5L3DM	Brain - Cerebellar Hemisphere	Brain - Cerebellar Hemisphere	Brain	Normal Tissue	Male	GTEX	-0.4921
562	11191	GTEX-11ZUS-0011-R11b-SM-5BC7B	Brain - Cerebellar Hemisphere	Brain - Cerebellar Hemisphere	Brain	Normal Tissue	Male	GTEX	-0.9971
563	11192	GTEX-ZE9C-0011-R11a-SM-4WKGG	Brain - Cerebellar Hemisphere	Brain - Cerebellar Hemisphere	Brain	Normal Tissue	Male	GTEX	0.7321
564	11193	GTEX-13G51-0011-R11b-SM-5J2NE	Brain - Cerebellar Hemisphere	Brain - Cerebellar Hemisphere	Brain	Normal Tissue	Male	GTEX	0.058
565	11194	GTEX-12WSH-0011-R11a-SM-5LZVM	Brain - Cerebellar Hemisphere	Brain - Cerebellar Hemisphere	Brain	Normal Tissue	Male	GTEX	-0.1993
566	11195	GTEX-NL4W-0011-R11A-SM-2I3DW	Brain - Cerebellar Hemisphere	Brain - Cerebellar Hemisphere	Brain	Normal Tissue	Male	GTEX	1.9111
567	11196	GTEX-139UW-0011-R11a-SM-5IJGN	Brain - Cerebellar Hemisphere	Brain - Cerebellar Hemisphere	Brain	Normal Tissue	Male	GTEX	0.9716
568	11197	GTEX-13CZV-0011-R11b-SM-5N9FN	Brain - Cerebellar Hemisphere	Brain - Cerebellar Hemisphere	Brain	Normal Tissue	Male	GTEX	0.4657
569	11198	GTEX-XLM4-0011-R11A-SM-4AT46	Brain - Cerebellar Hemisphere	Brain - Cerebellar Hemisphere	Brain	Normal Tissue	Male	GTEX	2.4465
570	11199	GTEX-ZF28-0011-R11a-SM-4WWEI	Brain - Cerebellar Hemisphere	Brain - Cerebellar Hemisphere	Brain	Normal Tissue	Male	GTEX	-0.1828
571	11200	GTEX-139UC-0011-R11a-SM-5KM3J	Brain - Cerebellar Hemisphere	Brain - Cerebellar Hemisphere	Brain	Normal Tissue	Male	GTEX	1.1316
572	11201	GTEX-13FLV-0011-R11a-SM-5LZZ7	Brain - Cerebellar Hemisphere	Brain - Cerebellar Hemisphere	Brain	Normal Tissue	Male	GTEX	-0.6193
573	11202	GTEX-RVPU-0011-R11A-SM-2XCAF	Brain - Cerebellar Hemisphere	Brain - Cerebellar Hemisphere	Brain	Normal Tissue	Male	GTEX	0.537
574	11203	GTEX-QDT8-0011-R11A-SM-32PKD	Brain - Cerebellar Hemisphere	Brain - Cerebellar Hemisphere	Brain	Normal Tissue	Female	GTEX	0.2762
575	11204	GTEX-13OVJ-0011-R11a-SM-5P9H8	Brain - Cerebellar Hemisphere	Brain - Cerebellar Hemisphere	Brain	Normal Tissue	Female	GTEX	0.3231
576	11205	GTEX-T2IS-0011-R11A-SM-32QPC	Brain - Cerebellar Hemisphere	Brain - Cerebellar Hemisphere	Brain	Normal Tissue	Female	GTEX	-0.5125
577	11206	GTEX-131YS-0011-R11b-SM-5EGLM	Brain - Cerebellar Hemisphere	Brain - Cerebellar Hemisphere	Brain	Normal Tissue	Female	GTEX	-1.685
578	11207	GTEX-12ZZX-0011-R11a-SM-5DUVJ	Brain - Cerebellar Hemisphere	Brain - Cerebellar Hemisphere	Brain	Normal Tissue	Female	GTEX	-1.0262
579	11208	GTEX-Q2AG-0011-R11A-SM-2HMKZ	Brain - Cerebellar Hemisphere	Brain - Cerebellar Hemisphere	Brain	Normal Tissue	Female	GTEX	-0.8084
580	11209	GTEX-13SLX-0011-R11b-SM-5O9C8	Brain - Cerebellar Hemisphere	Brain - Cerebellar Hemisphere	Brain	Normal Tissue	Female	GTEX	-2.4659
581	11210	GTEX-145MI-0011-R11a-SM-5P9JZ	Brain - Cerebellar Hemisphere	Brain - Cerebellar Hemisphere	Brain	Normal Tissue	Female	GTEX	1.105
582	11211	GTEX-11GSP-0011-R11b-SM-5NQ7V	Brain - Cerebellar Hemisphere	Brain - Cerebellar Hemisphere	Brain	Normal Tissue	Female	GTEX	-0.6643
583	11212	GTEX-YFC4-0011-R11a-SM-4SOK6	Brain - Cerebellar Hemisphere	Brain - Cerebellar Hemisphere	Brain	Normal Tissue	Female	GTEX	0.8647
584	11213	GTEX-13S7M-0011-R11b-SM-5P9HU	Brain - Cerebellar Hemisphere	Brain - Cerebellar Hemisphere	Brain	Normal Tissue	Female	GTEX	-1.0862
585	11214	GTEX-NPJ7-0011-R11A-SM-2I3E8	Brain - Cerebellar Hemisphere	Brain - Cerebellar Hemisphere	Brain	Normal Tissue	Female	GTEX	0.434
586	11215	GTEX-RU72-0011-R11A-SM-5SI8G	Brain - Cerebellar Hemisphere	Brain - Cerebellar Hemisphere	Brain	Normal Tissue	Female	GTEX	-0.1187
587	11216	GTEX-13X6K-0011-R11a-SM-5P9F5	Brain - Cerebellar Hemisphere	Brain - Cerebellar Hemisphere	Brain	Normal Tissue	Female	GTEX	-0.4521
588	11217	GTEX-WWYW-0011-R11A-SM-3NB38	Brain - Cerebellar Hemisphere	Brain - Cerebellar Hemisphere	Brain	Normal Tissue	Female	GTEX	1.4962
589	11218	GTEX-13O3O-0011-R11b-SM-5KM4G	Brain - Cerebellar Hemisphere	Brain - Cerebellar Hemisphere	Brain	Normal Tissue	Female	GTEX	-0.5125
590	11219	GTEX-ZVZQ-0011-R11a-SM-51MS6	Brain - Cerebellar Hemisphere	Brain - Cerebellar Hemisphere	Brain	Normal Tissue	Female	GTEX	-0.1993
591	11220	GTEX-X4EP-0011-R11B-SM-4QASK	Brain - Cerebellar Hemisphere	Brain - Cerebellar Hemisphere	Brain	Normal Tissue	Female	GTEX	0.605
592	11221	GTEX-13QIC-0011-R11b-SM-5O9BU	Brain - Cerebellar Hemisphere	Brain - Cerebellar Hemisphere	Brain	Normal Tissue	Female	GTEX	-0.6643
593	11222	GTEX-14BIM-0011-R11b-SM-5S2RN	Brain - Cerebellar Hemisphere	Brain - Cerebellar Hemisphere	Brain	Normal Tissue	Female	GTEX	-0.2159
594	11223	GTEX-13PLJ-0011-R11b-SM-5O9BS	Brain - Cerebellar Hemisphere	Brain - Cerebellar Hemisphere	Brain	Normal Tissue	Female	GTEX	-0.2498
595	11224	GTEX-14BIN-0011-R11a-SM-5SI79	Brain - Cerebellar Hemisphere	Brain - Cerebellar Hemisphere	Brain	Normal Tissue	Female	GTEX	-0.1665
596	11225	GTEX-ZVT3-0011-R11b-SM-57WBI	Brain - Cerebellar Hemisphere	Brain - Cerebellar Hemisphere	Brain	Normal Tissue	Female	GTEX	-0.4921
597	11226	GTEX-ZE7O-0011-R11a-SM-57WBC	Brain - Cerebellar Hemisphere	Brain - Cerebellar Hemisphere	Brain	Normal Tissue	Female	GTEX	-1.5951
598	11227	GTEX-RU72-0011-R11A-SM-2TF6J	Brain - Cerebellar Hemisphere	Brain - Cerebellar Hemisphere	Brain	Normal Tissue	Female	GTEX	0.7321
599	11228	GTEX-13JUV-0011-R11a-SM-5LZYH	Brain - Cerebellar Hemisphere	Brain - Cerebellar Hemisphere	Brain	Normal Tissue	Female	GTEX	0.3796
600	11229	GTEX-N7MT-0011-R11A-SM-2I3DZ	Brain - Cerebellar Hemisphere	Brain - Cerebellar Hemisphere	Brain	Normal Tissue	Female	GTEX	1.9302
601	11230	GTEX-12WSB-0011-R11b-SM-57WBJ	Brain - Cerebellar Hemisphere	Brain - Cerebellar Hemisphere	Brain	Normal Tissue	Female	GTEX	1.2992
602	11231	GTEX-131XW-0011-R11a-SM-5DUV9	Brain - Cerebellar Hemisphere	Brain - Cerebellar Hemisphere	Brain	Normal Tissue	Female	GTEX	-0.1504
603	11232	GTEX-QMR6-0011-R10A-SM-32PKO	Brain - Frontal Cortex (Ba9)	Brain - Frontal Cortex (Ba9)	Brain	Normal Tissue	Male	GTEX	0.9935
604	11233	GTEX-12WSE-0011-R10b-SM-5P9JV	Brain - Frontal Cortex (Ba9)	Brain - Frontal Cortex (Ba9)	Brain	Normal Tissue	Male	GTEX	-0.0277
605	11234	GTEX-WVLH-0011-R10A-SM-3MJFM	Brain - Frontal Cortex (Ba9)	Brain - Frontal Cortex (Ba9)	Brain	Normal Tissue	Male	GTEX	1.0573
606	11235	GTEX-T6MN-0011-R10A-SM-32QP7	Brain - Frontal Cortex (Ba9)	Brain - Frontal Cortex (Ba9)	Brain	Normal Tissue	Male	GTEX	0.099
607	11236	GTEX-WZTO-0011-R10B-SM-4E3KB	Brain - Frontal Cortex (Ba9)	Brain - Frontal Cortex (Ba9)	Brain	Normal Tissue	Male	GTEX	0.8082
608	11237	GTEX-S7SE-0011-R10A-SM-2XCDF	Brain - Frontal Cortex (Ba9)	Brain - Frontal Cortex (Ba9)	Brain	Normal Tissue	Male	GTEX	0.6332
609	11238	GTEX-P44G-0011-R10A-SM-2I3FF	Brain - Frontal Cortex (Ba9)	Brain - Frontal Cortex (Ba9)	Brain	Normal Tissue	Male	GTEX	0.9642
610	11239	GTEX-ZF28-0011-R10a-SM-4WWEH	Brain - Frontal Cortex (Ba9)	Brain - Frontal Cortex (Ba9)	Brain	Normal Tissue	Male	GTEX	0.9716
611	11240	GTEX-13N2G-0011-R10a-SM-5MR34	Brain - Frontal Cortex (Ba9)	Brain - Frontal Cortex (Ba9)	Brain	Normal Tissue	Male	GTEX	2.9488
612	11241	GTEX-N7MS-0011-R10A-SM-2HMJK	Brain - Frontal Cortex (Ba9)	Brain - Frontal Cortex (Ba9)	Brain	Normal Tissue	Male	GTEX	0.2881
613	11242	GTEX-NL3H-0011-R10A-SM-2I3E9	Brain - Frontal Cortex (Ba9)	Brain - Frontal Cortex (Ba9)	Brain	Normal Tissue	Male	GTEX	0.9191
614	11243	GTEX-131XH-0011-R10a-SM-5EGLJ	Brain - Frontal Cortex (Ba9)	Brain - Frontal Cortex (Ba9)	Brain	Normal Tissue	Male	GTEX	-1.1811
615	11244	GTEX-NPJ8-0011-R10A-SM-2YUMO	Brain - Frontal Cortex (Ba9)	Brain - Frontal Cortex (Ba9)	Brain	Normal Tissue	Male	GTEX	1.6604
616	11245	GTEX-13N1W-0011-R10b-SM-5MR4H	Brain - Frontal Cortex (Ba9)	Brain - Frontal Cortex (Ba9)	Brain	Normal Tissue	Male	GTEX	0.7748
617	11246	GTEX-13OW6-0011-R10a-SM-5L3HE	Brain - Frontal Cortex (Ba9)	Brain - Frontal Cortex (Ba9)	Brain	Normal Tissue	Male	GTEX	-0.5543
618	11247	GTEX-147GR-0011-R10b-SM-5S2UM	Brain - Frontal Cortex (Ba9)	Brain - Frontal Cortex (Ba9)	Brain	Normal Tissue	Male	GTEX	1.6649
619	11248	GTEX-13O3Q-0011-R10b-SM-5KM39	Brain - Frontal Cortex (Ba9)	Brain - Frontal Cortex (Ba9)	Brain	Normal Tissue	Male	GTEX	0.4233
620	11249	GTEX-14BIL-0011-R10a-SM-5SI75	Brain - Frontal Cortex (Ba9)	Brain - Frontal Cortex (Ba9)	Brain	Normal Tissue	Male	GTEX	0.099
621	11250	GTEX-Z93S-0011-R10a-SM-4RGNM	Brain - Frontal Cortex (Ba9)	Brain - Frontal Cortex (Ba9)	Brain	Normal Tissue	Male	GTEX	1.8722
622	11251	GTEX-X261-0011-R10B-SM-4E3JT	Brain - Frontal Cortex (Ba9)	Brain - Frontal Cortex (Ba9)	Brain	Normal Tissue	Male	GTEX	1.6512
623	11252	GTEX-X4XX-0011-R10B-SM-46MWO	Brain - Frontal Cortex (Ba9)	Brain - Frontal Cortex (Ba9)	Brain	Normal Tissue	Male	GTEX	1.3225
624	11253	GTEX-XLM4-0011-R10A-SM-4AT5P	Brain - Frontal Cortex (Ba9)	Brain - Frontal Cortex (Ba9)	Brain	Normal Tissue	Male	GTEX	1.7053
625	11254	GTEX-13OW8-0011-R10a-SM-5L3H6	Brain - Frontal Cortex (Ba9)	Brain - Frontal Cortex (Ba9)	Brain	Normal Tissue	Male	GTEX	0.7146
626	11255	GTEX-13RTJ-0011-R10b-SM-5O9CW	Brain - Frontal Cortex (Ba9)	Brain - Frontal Cortex (Ba9)	Brain	Normal Tissue	Male	GTEX	1.4174
627	11256	GTEX-145MH-0011-R10b-SM-5PNUK	Brain - Frontal Cortex (Ba9)	Brain - Frontal Cortex (Ba9)	Brain	Normal Tissue	Male	GTEX	0.5666
628	11257	GTEX-WL46-0011-R10A-SM-3MJFQ	Brain - Frontal Cortex (Ba9)	Brain - Frontal Cortex (Ba9)	Brain	Normal Tissue	Male	GTEX	-0.6193
629	11258	GTEX-132Q8-0011-R10b-SM-5DUWZ	Brain - Frontal Cortex (Ba9)	Brain - Frontal Cortex (Ba9)	Brain	Normal Tissue	Male	GTEX	1.3567
630	11259	GTEX-13OVL-0011-R10a-SM-5L3GS	Brain - Frontal Cortex (Ba9)	Brain - Frontal Cortex (Ba9)	Brain	Normal Tissue	Male	GTEX	1.0007
631	11260	GTEX-13FTZ-0011-R10b-SM-5KLZS	Brain - Frontal Cortex (Ba9)	Brain - Frontal Cortex (Ba9)	Brain	Normal Tissue	Male	GTEX	-0.5543
632	11261	GTEX-T5JC-0011-R10A-SM-32PM2	Brain - Frontal Cortex (Ba9)	Brain - Frontal Cortex (Ba9)	Brain	Normal Tissue	Male	GTEX	2.5087
633	11262	GTEX-13FXS-0011-R10a-SM-5J2MA	Brain - Frontal Cortex (Ba9)	Brain - Frontal Cortex (Ba9)	Brain	Normal Tissue	Male	GTEX	1.1833
634	11263	GTEX-12WSF-0011-R10a-SM-5LZVH	Brain - Frontal Cortex (Ba9)	Brain - Frontal Cortex (Ba9)	Brain	Normal Tissue	Male	GTEX	-0.1504
635	11264	GTEX-ZAB4-0011-R10a-SM-4SOKH	Brain - Frontal Cortex (Ba9)	Brain - Frontal Cortex (Ba9)	Brain	Normal Tissue	Male	GTEX	1.1897
636	11265	GTEX-11H98-0011-R10b-SM-5NQ98	Brain - Frontal Cortex (Ba9)	Brain - Frontal Cortex (Ba9)	Brain	Normal Tissue	Male	GTEX	0.6699
637	11266	GTEX-12126-0011-R10b-SM-5BC6T	Brain - Frontal Cortex (Ba9)	Brain - Frontal Cortex (Ba9)	Brain	Normal Tissue	Male	GTEX	-0.1993
638	11267	GTEX-13NZA-0011-R10b-SM-5KM54	Brain - Frontal Cortex (Ba9)	Brain - Frontal Cortex (Ba9)	Brain	Normal Tissue	Male	GTEX	1.3225
639	11268	GTEX-Y8DK-0011-R10A-SM-4SOK1	Brain - Frontal Cortex (Ba9)	Brain - Frontal Cortex (Ba9)	Brain	Normal Tissue	Male	GTEX	-0.1828
640	11269	GTEX-ZDXO-0011-R10a-SM-4WWD8	Brain - Frontal Cortex (Ba9)	Brain - Frontal Cortex (Ba9)	Brain	Normal Tissue	Male	GTEX	1.3454
641	11270	GTEX-13X6I-0011-R10a-SM-5PNWI	Brain - Frontal Cortex (Ba9)	Brain - Frontal Cortex (Ba9)	Brain	Normal Tissue	Male	GTEX	2.3564
642	11271	GTEX-12WSH-0011-R10a-SM-5LZUS	Brain - Frontal Cortex (Ba9)	Brain - Frontal Cortex (Ba9)	Brain	Normal Tissue	Male	GTEX	0.5271
643	11272	GTEX-13NYB-0011-R10a-SM-5KM43	Brain - Frontal Cortex (Ba9)	Brain - Frontal Cortex (Ba9)	Brain	Normal Tissue	Male	GTEX	-0.4921
644	11273	GTEX-NL4W-0011-R10A-SM-2I3DY	Brain - Frontal Cortex (Ba9)	Brain - Frontal Cortex (Ba9)	Brain	Normal Tissue	Male	GTEX	3.652
645	11274	GTEX-13CZV-0011-R10b-SM-5LZYD	Brain - Frontal Cortex (Ba9)	Brain - Frontal Cortex (Ba9)	Brain	Normal Tissue	Male	GTEX	0.1124
646	11275	GTEX-13FLV-0011-R10b-SM-5LZZ2	Brain - Frontal Cortex (Ba9)	Brain - Frontal Cortex (Ba9)	Brain	Normal Tissue	Male	GTEX	-0.0277
647	11276	GTEX-13X6J-0011-R10b-SM-5PNWA	Brain - Frontal Cortex (Ba9)	Brain - Frontal Cortex (Ba9)	Brain	Normal Tissue	Male	GTEX	0.5763
648	11277	GTEX-147F4-0011-R10b-SM-5S2WC	Brain - Frontal Cortex (Ba9)	Brain - Frontal Cortex (Ba9)	Brain	Normal Tissue	Male	GTEX	-0.6643
649	11278	GTEX-145LU-0011-R10a-SM-5PNWJ	Brain - Frontal Cortex (Ba9)	Brain - Frontal Cortex (Ba9)	Brain	Normal Tissue	Male	GTEX	-0.394
650	11279	GTEX-12ZZZ-0011-R10a-SM-5P9HC	Brain - Frontal Cortex (Ba9)	Brain - Frontal Cortex (Ba9)	Brain	Normal Tissue	Male	GTEX	0.4447
651	11280	GTEX-P44H-0011-R10A-SM-2XCEK	Brain - Frontal Cortex (Ba9)	Brain - Frontal Cortex (Ba9)	Brain	Normal Tissue	Male	GTEX	2.0569
652	11281	GTEX-12WSA-0011-R10b-SM-5P9ET	Brain - Frontal Cortex (Ba9)	Brain - Frontal Cortex (Ba9)	Brain	Normal Tissue	Male	GTEX	1.683
653	11282	GTEX-13G51-0011-R10b-SM-5LZYF	Brain - Frontal Cortex (Ba9)	Brain - Frontal Cortex (Ba9)	Brain	Normal Tissue	Male	GTEX	0.2522
654	11283	GTEX-13SLW-0011-R10a-SM-5S2UI	Brain - Frontal Cortex (Ba9)	Brain - Frontal Cortex (Ba9)	Brain	Normal Tissue	Male	GTEX	1.4441
655	11284	GTEX-ZXG5-0011-R10a-SM-57WDD	Brain - Frontal Cortex (Ba9)	Brain - Frontal Cortex (Ba9)	Brain	Normal Tissue	Male	GTEX	0.8164
656	11285	GTEX-12ZZW-0011-R10b-SM-5HL9X	Brain - Frontal Cortex (Ba9)	Brain - Frontal Cortex (Ba9)	Brain	Normal Tissue	Male	GTEX	0.6425
657	11286	GTEX-13NYS-0011-R10a-SM-5MR4S	Brain - Frontal Cortex (Ba9)	Brain - Frontal Cortex (Ba9)	Brain	Normal Tissue	Male	GTEX	2.05
658	11287	GTEX-11WQC-0011-R10a-SM-57WCT	Brain - Frontal Cortex (Ba9)	Brain - Frontal Cortex (Ba9)	Brain	Normal Tissue	Male	GTEX	-0.1504
659	11288	GTEX-139TS-0011-R10a-SM-5K7TU	Brain - Frontal Cortex (Ba9)	Brain - Frontal Cortex (Ba9)	Brain	Normal Tissue	Male	GTEX	1.6695
660	11289	GTEX-11WQK-0011-R10a-SM-5BC6R	Brain - Frontal Cortex (Ba9)	Brain - Frontal Cortex (Ba9)	Brain	Normal Tissue	Male	GTEX	1.9415
661	11290	GTEX-13JVG-0011-R10b-SM-5KM2P	Brain - Frontal Cortex (Ba9)	Brain - Frontal Cortex (Ba9)	Brain	Normal Tissue	Male	GTEX	1.614
662	11291	GTEX-XMD1-0011-R10A-SM-4AT4A	Brain - Frontal Cortex (Ba9)	Brain - Frontal Cortex (Ba9)	Brain	Normal Tissue	Male	GTEX	3.7302
663	11292	GTEX-12WSC-0011-R10a-SM-5GU57	Brain - Frontal Cortex (Ba9)	Brain - Frontal Cortex (Ba9)	Brain	Normal Tissue	Male	GTEX	1.196
664	11293	GTEX-13IVO-0011-R10a-SM-5LZY3	Brain - Frontal Cortex (Ba9)	Brain - Frontal Cortex (Ba9)	Brain	Normal Tissue	Male	GTEX	2.4908
665	11294	GTEX-X4XY-0011-R10B-SM-46MWS	Brain - Frontal Cortex (Ba9)	Brain - Frontal Cortex (Ba9)	Brain	Normal Tissue	Male	GTEX	-0.2159
666	11295	GTEX-14753-0011-R10b-SM-5S2WE	Brain - Frontal Cortex (Ba9)	Brain - Frontal Cortex (Ba9)	Brain	Normal Tissue	Male	GTEX	0.2762
667	11296	GTEX-UTHO-0011-R10A-SM-3GIJQ	Brain - Frontal Cortex (Ba9)	Brain - Frontal Cortex (Ba9)	Brain	Normal Tissue	Male	GTEX	1.5266
668	11297	GTEX-12ZZY-0011-R10b-SM-5HL7W	Brain - Frontal Cortex (Ba9)	Brain - Frontal Cortex (Ba9)	Brain	Normal Tissue	Male	GTEX	0.6425
669	11298	GTEX-1445S-0011-R10a-SM-5PNWB	Brain - Frontal Cortex (Ba9)	Brain - Frontal Cortex (Ba9)	Brain	Normal Tissue	Male	GTEX	2.1541
670	11299	GTEX-1477Z-0011-R10b-SM-5S2RF	Brain - Frontal Cortex (Ba9)	Brain - Frontal Cortex (Ba9)	Brain	Normal Tissue	Male	GTEX	-0.1504
672	11301	GTEX-145LS-0011-R10a-SM-5PNUQ	Brain - Frontal Cortex (Ba9)	Brain - Frontal Cortex (Ba9)	Brain	Normal Tissue	Female	GTEX	1.595
673	11302	GTEX-Q2AG-0011-R10A-SM-2HMLA	Brain - Frontal Cortex (Ba9)	Brain - Frontal Cortex (Ba9)	Brain	Normal Tissue	Female	GTEX	0.3231
674	11303	GTEX-WWYW-0011-R10A-SM-3NB35	Brain - Frontal Cortex (Ba9)	Brain - Frontal Cortex (Ba9)	Brain	Normal Tissue	Female	GTEX	2.6984
675	11304	GTEX-12ZZX-0011-R10b-SM-5DUWK	Brain - Frontal Cortex (Ba9)	Brain - Frontal Cortex (Ba9)	Brain	Normal Tissue	Female	GTEX	0.2642
676	11305	GTEX-QVUS-0011-R10A-SM-3GIK3	Brain - Frontal Cortex (Ba9)	Brain - Frontal Cortex (Ba9)	Brain	Normal Tissue	Female	GTEX	1.9601
677	11306	GTEX-ZVZQ-0011-R10b-SM-51MRT	Brain - Frontal Cortex (Ba9)	Brain - Frontal Cortex (Ba9)	Brain	Normal Tissue	Female	GTEX	0.4233
678	11307	GTEX-13QIC-0011-R10a-SM-5O9C7	Brain - Frontal Cortex (Ba9)	Brain - Frontal Cortex (Ba9)	Brain	Normal Tissue	Female	GTEX	1.0711
679	11308	GTEX-YFC4-0011-R10a-SM-4SOK5	Brain - Frontal Cortex (Ba9)	Brain - Frontal Cortex (Ba9)	Brain	Normal Tissue	Female	GTEX	1.595
680	11309	GTEX-QVJO-0011-R10A-SM-2S1QJ	Brain - Frontal Cortex (Ba9)	Brain - Frontal Cortex (Ba9)	Brain	Normal Tissue	Female	GTEX	2.3193
681	11310	GTEX-13OVJ-0011-R10b-SM-5L3HT	Brain - Frontal Cortex (Ba9)	Brain - Frontal Cortex (Ba9)	Brain	Normal Tissue	Female	GTEX	2.0465
682	11311	GTEX-13JUV-0011-R10b-SM-5LZXR	Brain - Frontal Cortex (Ba9)	Brain - Frontal Cortex (Ba9)	Brain	Normal Tissue	Female	GTEX	1.2394
683	11312	GTEX-OHPN-0011-R10A-SM-5S2U3	Brain - Frontal Cortex (Ba9)	Brain - Frontal Cortex (Ba9)	Brain	Normal Tissue	Female	GTEX	3.8886
684	11313	GTEX-OHPN-0011-R10A-SM-33HBU	Brain - Frontal Cortex (Ba9)	Brain - Frontal Cortex (Ba9)	Brain	Normal Tissue	Female	GTEX	3.5584
685	11314	GTEX-13X6K-0011-R10a-SM-5P9JR	Brain - Frontal Cortex (Ba9)	Brain - Frontal Cortex (Ba9)	Brain	Normal Tissue	Female	GTEX	1.0779
686	11315	GTEX-13SLX-0011-R10a-SM-5P9HV	Brain - Frontal Cortex (Ba9)	Brain - Frontal Cortex (Ba9)	Brain	Normal Tissue	Female	GTEX	0.688
687	11316	GTEX-11GSP-0011-R10a-SM-5NQ7J	Brain - Frontal Cortex (Ba9)	Brain - Frontal Cortex (Ba9)	Brain	Normal Tissue	Female	GTEX	0.4016
688	11317	GTEX-NPJ7-0011-R10A-SM-2I3E5	Brain - Frontal Cortex (Ba9)	Brain - Frontal Cortex (Ba9)	Brain	Normal Tissue	Female	GTEX	1.5266
689	11318	GTEX-131YS-0011-R10b-SM-5EQ5N	Brain - Frontal Cortex (Ba9)	Brain - Frontal Cortex (Ba9)	Brain	Normal Tissue	Female	GTEX	-0.2328
690	11319	GTEX-1313W-0011-R10b-SM-5DUXA	Brain - Frontal Cortex (Ba9)	Brain - Frontal Cortex (Ba9)	Brain	Normal Tissue	Female	GTEX	0.4233
691	11320	GTEX-145MI-0011-R10a-SM-5PNZD	Brain - Frontal Cortex (Ba9)	Brain - Frontal Cortex (Ba9)	Brain	Normal Tissue	Female	GTEX	2.8858
692	11321	GTEX-N7MT-0011-R10A-SM-2I3E1	Brain - Frontal Cortex (Ba9)	Brain - Frontal Cortex (Ba9)	Brain	Normal Tissue	Female	GTEX	1.5661
693	11322	GTEX-X4EP-0011-R10B-SM-4QASJ	Brain - Frontal Cortex (Ba9)	Brain - Frontal Cortex (Ba9)	Brain	Normal Tissue	Female	GTEX	4.0419
694	11323	GTEX-TSE9-0011-R10A-SM-3DB7O	Brain - Frontal Cortex (Ba9)	Brain - Frontal Cortex (Ba9)	Brain	Normal Tissue	Female	GTEX	1.3567
695	11324	GTEX-14BIN-0011-R10a-SM-5S2UA	Brain - Frontal Cortex (Ba9)	Brain - Frontal Cortex (Ba9)	Brain	Normal Tissue	Female	GTEX	0.8805
696	11325	GTEX-ZE7O-0011-R10a-SM-57WAZ	Brain - Frontal Cortex (Ba9)	Brain - Frontal Cortex (Ba9)	Brain	Normal Tissue	Female	GTEX	1.0983
697	11326	GTEX-RU72-0011-R10A-SM-2TF6D	Brain - Frontal Cortex (Ba9)	Brain - Frontal Cortex (Ba9)	Brain	Normal Tissue	Female	GTEX	-0.1345
698	11327	GTEX-ZVT3-0011-R10b-SM-57WB6	Brain - Frontal Cortex (Ba9)	Brain - Frontal Cortex (Ba9)	Brain	Normal Tissue	Female	GTEX	0.547
699	11328	GTEX-ZV68-0011-R10a-SM-51MT7	Brain - Frontal Cortex (Ba9)	Brain - Frontal Cortex (Ba9)	Brain	Normal Tissue	Female	GTEX	0.8647
700	11329	GTEX-13O3O-0011-R10a-SM-5LUA9	Brain - Frontal Cortex (Ba9)	Brain - Frontal Cortex (Ba9)	Brain	Normal Tissue	Female	GTEX	1.5115
701	11330	GTEX-131XW-0011-R10a-SM-5DUVA	Brain - Frontal Cortex (Ba9)	Brain - Frontal Cortex (Ba9)	Brain	Normal Tissue	Female	GTEX	0.2277
702	11331	GTEX-12WS9-0011-R10a-SM-57WBV	Brain - Frontal Cortex (Ba9)	Brain - Frontal Cortex (Ba9)	Brain	Normal Tissue	Female	GTEX	1.6045
703	11332	GTEX-12WSD-0011-R10b-SM-5GU79	Brain - Frontal Cortex (Ba9)	Brain - Frontal Cortex (Ba9)	Brain	Normal Tissue	Female	GTEX	1.8524
704	11333	GTEX-13S7M-0011-R10b-SM-5PNZB	Brain - Frontal Cortex (Ba9)	Brain - Frontal Cortex (Ba9)	Brain	Normal Tissue	Female	GTEX	0.3685
705	11334	GTEX-PVOW-0011-R3A-SM-32PKX	Brain - Anterior Cingulate Cortex (Ba24)	Brain - Anterior Cingulate Cortex (Ba24)	Brain	Normal Tissue	Male	GTEX	1.1897
706	11335	GTEX-13N1W-0011-R3a-SM-5MR5E	Brain - Anterior Cingulate Cortex (Ba24)	Brain - Anterior Cingulate Cortex (Ba24)	Brain	Normal Tissue	Male	GTEX	1.9111
707	11336	GTEX-WZTO-0011-R3B-SM-3NMC6	Brain - Anterior Cingulate Cortex (Ba24)	Brain - Anterior Cingulate Cortex (Ba24)	Brain	Normal Tissue	Male	GTEX	2.0465
708	11337	GTEX-13N2G-0011-R3b-SM-5MR5G	Brain - Anterior Cingulate Cortex (Ba24)	Brain - Anterior Cingulate Cortex (Ba24)	Brain	Normal Tissue	Male	GTEX	2.9729
709	11338	GTEX-13X6J-0011-R3b-SM-5P9K5	Brain - Anterior Cingulate Cortex (Ba24)	Brain - Anterior Cingulate Cortex (Ba24)	Brain	Normal Tissue	Male	GTEX	0.6239
710	11339	GTEX-NL3H-0011-R3a-SM-2I3GL	Brain - Anterior Cingulate Cortex (Ba24)	Brain - Anterior Cingulate Cortex (Ba24)	Brain	Normal Tissue	Male	GTEX	2.1862
711	11340	GTEX-N7MS-0011-R3a-SM-5SI8H	Brain - Anterior Cingulate Cortex (Ba24)	Brain - Anterior Cingulate Cortex (Ba24)	Brain	Normal Tissue	Male	GTEX	1.3623
712	11341	GTEX-13VXU-0011-R3b-SM-5O9CU	Brain - Anterior Cingulate Cortex (Ba24)	Brain - Anterior Cingulate Cortex (Ba24)	Brain	Normal Tissue	Male	GTEX	1.4859
713	11342	GTEX-ZAB4-0011-R3a-SM-4RGNQ	Brain - Anterior Cingulate Cortex (Ba24)	Brain - Anterior Cingulate Cortex (Ba24)	Brain	Normal Tissue	Male	GTEX	1.4652
714	11343	GTEX-13RTJ-0011-R3a-SM-5PNX7	Brain - Anterior Cingulate Cortex (Ba24)	Brain - Anterior Cingulate Cortex (Ba24)	Brain	Normal Tissue	Male	GTEX	1.3397
715	11344	GTEX-NPJ8-0011-R3a-SM-2HMIW	Brain - Anterior Cingulate Cortex (Ba24)	Brain - Anterior Cingulate Cortex (Ba24)	Brain	Normal Tissue	Male	GTEX	3.7815
716	11345	GTEX-145MH-0011-R3b-SM-5P9JQ	Brain - Anterior Cingulate Cortex (Ba24)	Brain - Anterior Cingulate Cortex (Ba24)	Brain	Normal Tissue	Male	GTEX	1.2333
717	11346	GTEX-ZUA1-0011-R3a-SM-4YCEE	Brain - Anterior Cingulate Cortex (Ba24)	Brain - Anterior Cingulate Cortex (Ba24)	Brain	Normal Tissue	Male	GTEX	1.7229
718	11347	GTEX-13X6I-0011-R3b-SM-5P9HM	Brain - Anterior Cingulate Cortex (Ba24)	Brain - Anterior Cingulate Cortex (Ba24)	Brain	Normal Tissue	Male	GTEX	2.4857
719	11348	GTEX-XOTO-0011-R3A-SM-4B64W	Brain - Anterior Cingulate Cortex (Ba24)	Brain - Anterior Cingulate Cortex (Ba24)	Brain	Normal Tissue	Male	GTEX	1.2934
720	11349	GTEX-12WSF-0011-R3a-SM-5DUW7	Brain - Anterior Cingulate Cortex (Ba24)	Brain - Anterior Cingulate Cortex (Ba24)	Brain	Normal Tissue	Male	GTEX	1.8604
721	11350	GTEX-P44G-0011-R3A-SM-2I3FC	Brain - Anterior Cingulate Cortex (Ba24)	Brain - Anterior Cingulate Cortex (Ba24)	Brain	Normal Tissue	Male	GTEX	0.3685
722	11351	GTEX-RVPV-0011-R3A-SM-2TF63	Brain - Anterior Cingulate Cortex (Ba24)	Brain - Anterior Cingulate Cortex (Ba24)	Brain	Normal Tissue	Male	GTEX	1.8201
723	11352	GTEX-ZDXO-0011-R3a-SM-4WKFS	Brain - Anterior Cingulate Cortex (Ba24)	Brain - Anterior Cingulate Cortex (Ba24)	Brain	Normal Tissue	Male	GTEX	1.3051
724	11353	GTEX-11GSO-0011-R3b-SM-57WB2	Brain - Anterior Cingulate Cortex (Ba24)	Brain - Anterior Cingulate Cortex (Ba24)	Brain	Normal Tissue	Male	GTEX	2.2144
725	11354	GTEX-145LU-0011-R3a-SM-5P9K2	Brain - Anterior Cingulate Cortex (Ba24)	Brain - Anterior Cingulate Cortex (Ba24)	Brain	Normal Tissue	Male	GTEX	0.2762
726	11355	GTEX-131XH-0011-R3b-SM-5DUWM	Brain - Anterior Cingulate Cortex (Ba24)	Brain - Anterior Cingulate Cortex (Ba24)	Brain	Normal Tissue	Male	GTEX	-1.1172
727	11356	GTEX-13OW7-0011-R3a-SM-5O9DA	Brain - Anterior Cingulate Cortex (Ba24)	Brain - Anterior Cingulate Cortex (Ba24)	Brain	Normal Tissue	Male	GTEX	-0.1665
728	11357	GTEX-1445S-0011-R3a-SM-5P9HY	Brain - Anterior Cingulate Cortex (Ba24)	Brain - Anterior Cingulate Cortex (Ba24)	Brain	Normal Tissue	Male	GTEX	1.9034
729	11358	GTEX-144GL-0011-R3a-SM-5P9HP	Brain - Anterior Cingulate Cortex (Ba24)	Brain - Anterior Cingulate Cortex (Ba24)	Brain	Normal Tissue	Male	GTEX	0.5955
730	11359	GTEX-12WSC-0011-R3a-SM-5P9F1	Brain - Anterior Cingulate Cortex (Ba24)	Brain - Anterior Cingulate Cortex (Ba24)	Brain	Normal Tissue	Male	GTEX	1.2333
731	11360	GTEX-13SLW-0011-R3b-SM-5SI6Y	Brain - Anterior Cingulate Cortex (Ba24)	Brain - Anterior Cingulate Cortex (Ba24)	Brain	Normal Tissue	Male	GTEX	2.4623
732	11361	GTEX-P44H-0011-R3A-SM-5SI8A	Brain - Anterior Cingulate Cortex (Ba24)	Brain - Anterior Cingulate Cortex (Ba24)	Brain	Normal Tissue	Male	GTEX	1.6604
733	11362	GTEX-Z93S-0011-R3b-SM-4RGNH	Brain - Anterior Cingulate Cortex (Ba24)	Brain - Anterior Cingulate Cortex (Ba24)	Brain	Normal Tissue	Male	GTEX	1.692
734	11363	GTEX-X585-0011-R3B-SM-46MVG	Brain - Anterior Cingulate Cortex (Ba24)	Brain - Anterior Cingulate Cortex (Ba24)	Brain	Normal Tissue	Male	GTEX	3.091
735	11364	GTEX-Y8DK-0011-R3A-SM-4RTW5	Brain - Anterior Cingulate Cortex (Ba24)	Brain - Anterior Cingulate Cortex (Ba24)	Brain	Normal Tissue	Male	GTEX	2.2237
736	11365	GTEX-13CZV-0011-R3a-SM-5KM27	Brain - Anterior Cingulate Cortex (Ba24)	Brain - Anterior Cingulate Cortex (Ba24)	Brain	Normal Tissue	Male	GTEX	0.547
737	11366	GTEX-ZE9C-0011-R3a-SM-4WKGT	Brain - Anterior Cingulate Cortex (Ba24)	Brain - Anterior Cingulate Cortex (Ba24)	Brain	Normal Tissue	Male	GTEX	1.5013
738	11367	GTEX-13OVL-0011-R3b-SM-5L3I8	Brain - Anterior Cingulate Cortex (Ba24)	Brain - Anterior Cingulate Cortex (Ba24)	Brain	Normal Tissue	Male	GTEX	1.1706
739	11368	GTEX-WHSE-0011-R3A-SM-3P5ZM	Brain - Anterior Cingulate Cortex (Ba24)	Brain - Anterior Cingulate Cortex (Ba24)	Brain	Normal Tissue	Male	GTEX	2.0395
740	11369	GTEX-X4XX-0011-R3B-SM-46MWK	Brain - Anterior Cingulate Cortex (Ba24)	Brain - Anterior Cingulate Cortex (Ba24)	Brain	Normal Tissue	Male	GTEX	2.2391
741	11370	GTEX-ZF28-0011-R3a-SM-4WWDA	Brain - Anterior Cingulate Cortex (Ba24)	Brain - Anterior Cingulate Cortex (Ba24)	Brain	Normal Tissue	Male	GTEX	2.1638
742	11371	GTEX-12ZZZ-0011-R3b-SM-5DUXK	Brain - Anterior Cingulate Cortex (Ba24)	Brain - Anterior Cingulate Cortex (Ba24)	Brain	Normal Tissue	Male	GTEX	0.6608
743	11372	GTEX-13OVH-0011-R3a-SM-5KM49	Brain - Anterior Cingulate Cortex (Ba24)	Brain - Anterior Cingulate Cortex (Ba24)	Brain	Normal Tissue	Male	GTEX	1.9111
744	11373	GTEX-1477Z-0011-R3b-SM-5PNX9	Brain - Anterior Cingulate Cortex (Ba24)	Brain - Anterior Cingulate Cortex (Ba24)	Brain	Normal Tissue	Male	GTEX	0.2154
745	11374	GTEX-WL46-0011-R3A-SM-3TW8E	Brain - Anterior Cingulate Cortex (Ba24)	Brain - Anterior Cingulate Cortex (Ba24)	Brain	Normal Tissue	Male	GTEX	0.8082
746	11375	GTEX-XMD1-0011-R3B-SM-4AT5R	Brain - Anterior Cingulate Cortex (Ba24)	Brain - Anterior Cingulate Cortex (Ba24)	Brain	Normal Tissue	Male	GTEX	3.9384
747	11376	GTEX-13FHO-0011-R3b-SM-5K7YA	Brain - Anterior Cingulate Cortex (Ba24)	Brain - Anterior Cingulate Cortex (Ba24)	Brain	Normal Tissue	Male	GTEX	1.6695
748	11377	GTEX-139T8-0011-R3b-SM-5HL4R	Brain - Anterior Cingulate Cortex (Ba24)	Brain - Anterior Cingulate Cortex (Ba24)	Brain	Normal Tissue	Male	GTEX	2.5462
749	11378	GTEX-13NYS-0011-R3b-SM-5MR41	Brain - Anterior Cingulate Cortex (Ba24)	Brain - Anterior Cingulate Cortex (Ba24)	Brain	Normal Tissue	Male	GTEX	1.6187
750	11379	GTEX-13IVO-0011-R3b-SM-5IJBJ	Brain - Anterior Cingulate Cortex (Ba24)	Brain - Anterior Cingulate Cortex (Ba24)	Brain	Normal Tissue	Male	GTEX	2.4359
751	11380	GTEX-13JVG-0011-R3b-SM-5LZXF	Brain - Anterior Cingulate Cortex (Ba24)	Brain - Anterior Cingulate Cortex (Ba24)	Brain	Normal Tissue	Male	GTEX	1.5465
752	11381	GTEX-12ZZW-0011-R3a-SM-5DUWW	Brain - Anterior Cingulate Cortex (Ba24)	Brain - Anterior Cingulate Cortex (Ba24)	Brain	Normal Tissue	Male	GTEX	1.0779
753	11382	GTEX-13CIG-0011-R3b-SM-5K7XF	Brain - Anterior Cingulate Cortex (Ba24)	Brain - Anterior Cingulate Cortex (Ba24)	Brain	Normal Tissue	Male	GTEX	2.1147
754	11383	GTEX-13FLV-0011-R3b-SM-5LZYP	Brain - Anterior Cingulate Cortex (Ba24)	Brain - Anterior Cingulate Cortex (Ba24)	Brain	Normal Tissue	Male	GTEX	0.8647
755	11384	GTEX-139UC-0011-R3b-SM-5K7VZ	Brain - Anterior Cingulate Cortex (Ba24)	Brain - Anterior Cingulate Cortex (Ba24)	Brain	Normal Tissue	Male	GTEX	2.8641
756	11385	GTEX-13CF2-0011-R3b-SM-5LZZ6	Brain - Anterior Cingulate Cortex (Ba24)	Brain - Anterior Cingulate Cortex (Ba24)	Brain	Normal Tissue	Male	GTEX	0.6425
757	11386	GTEX-13OW8-0011-R3a-SM-5L3I4	Brain - Anterior Cingulate Cortex (Ba24)	Brain - Anterior Cingulate Cortex (Ba24)	Brain	Normal Tissue	Male	GTEX	-0.013
758	11387	GTEX-145MG-0011-R3b-SM-5SI67	Brain - Anterior Cingulate Cortex (Ba24)	Brain - Anterior Cingulate Cortex (Ba24)	Brain	Normal Tissue	Male	GTEX	0.6239
759	11388	GTEX-13RTL-0011-R3a-SM-5P9JP	Brain - Anterior Cingulate Cortex (Ba24)	Brain - Anterior Cingulate Cortex (Ba24)	Brain	Normal Tissue	Male	GTEX	1.7185
760	11389	GTEX-139TT-0011-R3b-SM-5K7VL	Brain - Anterior Cingulate Cortex (Ba24)	Brain - Anterior Cingulate Cortex (Ba24)	Brain	Normal Tissue	Male	GTEX	1.2271
761	11390	GTEX-P44H-0011-R3A-SM-2XCEQ	Brain - Anterior Cingulate Cortex (Ba24)	Brain - Anterior Cingulate Cortex (Ba24)	Brain	Normal Tissue	Male	GTEX	2.4117
762	11391	GTEX-UTHO-0011-R3A-SM-3GIK8	Brain - Anterior Cingulate Cortex (Ba24)	Brain - Anterior Cingulate Cortex (Ba24)	Brain	Normal Tissue	Male	GTEX	1.412
763	11392	GTEX-11ZU8-0011-R3a-SM-5BC6U	Brain - Anterior Cingulate Cortex (Ba24)	Brain - Anterior Cingulate Cortex (Ba24)	Brain	Normal Tissue	Male	GTEX	1.4652
764	11393	GTEX-RVPU-0011-R3A-SM-2XCAE	Brain - Anterior Cingulate Cortex (Ba24)	Brain - Anterior Cingulate Cortex (Ba24)	Brain	Normal Tissue	Male	GTEX	0.9115
766	11395	GTEX-13X6K-0011-R3b-SM-5PNUD	Brain - Anterior Cingulate Cortex (Ba24)	Brain - Anterior Cingulate Cortex (Ba24)	Brain	Normal Tissue	Female	GTEX	2.1925
767	11396	GTEX-13OVJ-0011-R3b-SM-5P9H6	Brain - Anterior Cingulate Cortex (Ba24)	Brain - Anterior Cingulate Cortex (Ba24)	Brain	Normal Tissue	Female	GTEX	1.787
768	11397	GTEX-RNOR-0011-R3A-SM-5SI8E	Brain - Anterior Cingulate Cortex (Ba24)	Brain - Anterior Cingulate Cortex (Ba24)	Brain	Normal Tissue	Female	GTEX	1.7617
769	11398	GTEX-Q2AG-0011-R3A-SM-2HMJ9	Brain - Anterior Cingulate Cortex (Ba24)	Brain - Anterior Cingulate Cortex (Ba24)	Brain	Normal Tissue	Female	GTEX	1.3397
770	11399	GTEX-QVUS-0011-R3A-SM-3GAFD	Brain - Anterior Cingulate Cortex (Ba24)	Brain - Anterior Cingulate Cortex (Ba24)	Brain	Normal Tissue	Female	GTEX	2.8522
771	11400	GTEX-12ZZX-0011-R3b-SM-5EGLH	Brain - Anterior Cingulate Cortex (Ba24)	Brain - Anterior Cingulate Cortex (Ba24)	Brain	Normal Tissue	Female	GTEX	0.6608
772	11401	GTEX-13QIC-0011-R3a-SM-5P9HT	Brain - Anterior Cingulate Cortex (Ba24)	Brain - Anterior Cingulate Cortex (Ba24)	Brain	Normal Tissue	Female	GTEX	1.1577
773	11402	GTEX-1313W-0011-R3a-SM-5EGLI	Brain - Anterior Cingulate Cortex (Ba24)	Brain - Anterior Cingulate Cortex (Ba24)	Brain	Normal Tissue	Female	GTEX	1.3956
774	11403	GTEX-145LS-0011-R3a-SM-5S2VJ	Brain - Anterior Cingulate Cortex (Ba24)	Brain - Anterior Cingulate Cortex (Ba24)	Brain	Normal Tissue	Female	GTEX	2.0569
775	11404	GTEX-131YS-0011-R3b-SM-5DUXB	Brain - Anterior Cingulate Cortex (Ba24)	Brain - Anterior Cingulate Cortex (Ba24)	Brain	Normal Tissue	Female	GTEX	2.6043
776	11405	GTEX-ZVZQ-0011-R3a-SM-57WC7	Brain - Anterior Cingulate Cortex (Ba24)	Brain - Anterior Cingulate Cortex (Ba24)	Brain	Normal Tissue	Female	GTEX	1.6374
777	11406	GTEX-14BIM-0011-R3b-SM-5S2RL	Brain - Anterior Cingulate Cortex (Ba24)	Brain - Anterior Cingulate Cortex (Ba24)	Brain	Normal Tissue	Female	GTEX	1.9638
778	11407	GTEX-N7MT-0011-R3a-SM-2I3GC	Brain - Anterior Cingulate Cortex (Ba24)	Brain - Anterior Cingulate Cortex (Ba24)	Brain	Normal Tissue	Female	GTEX	2.6043
779	11408	GTEX-11UD1-0011-R3a-SM-5BC6S	Brain - Anterior Cingulate Cortex (Ba24)	Brain - Anterior Cingulate Cortex (Ba24)	Brain	Normal Tissue	Female	GTEX	2.0742
780	11409	GTEX-ZVT3-0011-R3b-SM-51MTJ	Brain - Anterior Cingulate Cortex (Ba24)	Brain - Anterior Cingulate Cortex (Ba24)	Brain	Normal Tissue	Female	GTEX	1.2756
781	11410	GTEX-12WS9-0011-R3a-SM-5CVNF	Brain - Anterior Cingulate Cortex (Ba24)	Brain - Anterior Cingulate Cortex (Ba24)	Brain	Normal Tissue	Female	GTEX	1.9111
782	11411	GTEX-11ZVC-0011-R3a-SM-5BC6V	Brain - Anterior Cingulate Cortex (Ba24)	Brain - Anterior Cingulate Cortex (Ba24)	Brain	Normal Tissue	Female	GTEX	1.5709
783	11412	GTEX-13PLJ-0011-R3a-SM-5O9DT	Brain - Anterior Cingulate Cortex (Ba24)	Brain - Anterior Cingulate Cortex (Ba24)	Brain	Normal Tissue	Female	GTEX	0.9191
784	11413	GTEX-13O3O-0011-R3b-SM-5KM3R	Brain - Anterior Cingulate Cortex (Ba24)	Brain - Anterior Cingulate Cortex (Ba24)	Brain	Normal Tissue	Female	GTEX	1.5709
785	11414	GTEX-12WSD-0011-R3b-SM-5LZWN	Brain - Anterior Cingulate Cortex (Ba24)	Brain - Anterior Cingulate Cortex (Ba24)	Brain	Normal Tissue	Female	GTEX	1.0642
786	11415	GTEX-11ZTS-0011-R3a-SM-5BC78	Brain - Anterior Cingulate Cortex (Ba24)	Brain - Anterior Cingulate Cortex (Ba24)	Brain	Normal Tissue	Female	GTEX	1.0079
787	11416	GTEX-RNOR-0011-R3A-SM-2TF5J	Brain - Anterior Cingulate Cortex (Ba24)	Brain - Anterior Cingulate Cortex (Ba24)	Brain	Normal Tissue	Female	GTEX	1.5216
788	11417	GTEX-WVLH-0011-R2A-SM-3MJFJ	Brain - Substantia Nigra	Brain - Substantia Nigra	Brain	Normal Tissue	Male	GTEX	1.4281
789	11418	GTEX-X4XX-0011-R2A-SM-3P623	Brain - Substantia Nigra	Brain - Substantia Nigra	Brain	Normal Tissue	Male	GTEX	2.7572
790	11419	GTEX-139TS-0011-R2b-SM-5J1MX	Brain - Substantia Nigra	Brain - Substantia Nigra	Brain	Normal Tissue	Male	GTEX	2.167
791	11420	GTEX-13FXS-0011-R2b-SM-5K7XX	Brain - Substantia Nigra	Brain - Substantia Nigra	Brain	Normal Tissue	Male	GTEX	2.1574
792	11421	GTEX-13X6I-0011-R2b-SM-5PNWQ	Brain - Substantia Nigra	Brain - Substantia Nigra	Brain	Normal Tissue	Male	GTEX	2.685
793	11422	GTEX-13NYB-0011-R2a-SM-5MR3C	Brain - Substantia Nigra	Brain - Substantia Nigra	Brain	Normal Tissue	Male	GTEX	2.2813
794	11423	GTEX-WHSE-0011-R2A-SM-3P5ZL	Brain - Substantia Nigra	Brain - Substantia Nigra	Brain	Normal Tissue	Male	GTEX	2.1476
795	11424	GTEX-13OW6-0011-R2a-SM-5L3HG	Brain - Substantia Nigra	Brain - Substantia Nigra	Brain	Normal Tissue	Male	GTEX	0.9789
796	11425	GTEX-13RTJ-0011-R2a-SM-5PNW9	Brain - Substantia Nigra	Brain - Substantia Nigra	Brain	Normal Tissue	Male	GTEX	1.4704
797	11426	GTEX-N7MS-0011-R2a-SM-2HML6	Brain - Substantia Nigra	Brain - Substantia Nigra	Brain	Normal Tissue	Male	GTEX	0.6145
798	11427	GTEX-131XH-0011-R2b-SM-5DUVY	Brain - Substantia Nigra	Brain - Substantia Nigra	Brain	Normal Tissue	Male	GTEX	-0.1665
799	11428	GTEX-132Q8-0011-R2b-SM-5EQ5Z	Brain - Substantia Nigra	Brain - Substantia Nigra	Brain	Normal Tissue	Male	GTEX	4.1915
800	11429	GTEX-1399T-0011-R2b-SM-5DUXM	Brain - Substantia Nigra	Brain - Substantia Nigra	Brain	Normal Tissue	Male	GTEX	2.1213
801	11430	GTEX-YJ89-0011-R2b-SM-4RGLT	Brain - Substantia Nigra	Brain - Substantia Nigra	Brain	Normal Tissue	Male	GTEX	1.0079
802	11431	GTEX-S7SE-0011-R2A-SM-2XCDC	Brain - Substantia Nigra	Brain - Substantia Nigra	Brain	Normal Tissue	Male	GTEX	1.3225
803	11432	GTEX-WL46-0011-R2A-SM-3LK6O	Brain - Substantia Nigra	Brain - Substantia Nigra	Brain	Normal Tissue	Male	GTEX	1.0711
804	11433	GTEX-ZAB4-0011-R2a-SM-4RGNP	Brain - Substantia Nigra	Brain - Substantia Nigra	Brain	Normal Tissue	Male	GTEX	1.5661
805	11434	GTEX-11GSO-0011-R2a-SM-57WDF	Brain - Substantia Nigra	Brain - Substantia Nigra	Brain	Normal Tissue	Male	GTEX	1.5612
806	11435	GTEX-147GR-0011-R2b-SM-5S2RQ	Brain - Substantia Nigra	Brain - Substantia Nigra	Brain	Normal Tissue	Male	GTEX	1.8604
807	11436	GTEX-13CF2-0011-R2a-SM-5L3DC	Brain - Substantia Nigra	Brain - Substantia Nigra	Brain	Normal Tissue	Male	GTEX	0.1388
808	11437	GTEX-13SLW-0011-R2b-SM-5O9C6	Brain - Substantia Nigra	Brain - Substantia Nigra	Brain	Normal Tissue	Male	GTEX	1.4441
809	11438	GTEX-1445S-0011-R2b-SM-5PNUH	Brain - Substantia Nigra	Brain - Substantia Nigra	Brain	Normal Tissue	Male	GTEX	2.4008
810	11439	GTEX-XMD1-0011-R2B-SM-4AT5N	Brain - Substantia Nigra	Brain - Substantia Nigra	Brain	Normal Tissue	Male	GTEX	3.5035
811	11440	GTEX-12WSA-0011-R2a-SM-57WDK	Brain - Substantia Nigra	Brain - Substantia Nigra	Brain	Normal Tissue	Male	GTEX	2.8622
812	11441	GTEX-13G51-0011-R2b-SM-5LZXS	Brain - Substantia Nigra	Brain - Substantia Nigra	Brain	Normal Tissue	Male	GTEX	1.8201
813	11442	GTEX-XLM4-0011-R2B-SM-4AT5Z	Brain - Substantia Nigra	Brain - Substantia Nigra	Brain	Normal Tissue	Male	GTEX	2.5388
814	11443	GTEX-13N2G-0011-R2a-SM-5MR4Q	Brain - Substantia Nigra	Brain - Substantia Nigra	Brain	Normal Tissue	Male	GTEX	1.5854
815	11444	GTEX-T6MN-0011-R2A-SM-32QOW	Brain - Substantia Nigra	Brain - Substantia Nigra	Brain	Normal Tissue	Male	GTEX	1.9302
816	11445	GTEX-13O3Q-0011-R2b-SM-5KM3K	Brain - Substantia Nigra	Brain - Substantia Nigra	Brain	Normal Tissue	Male	GTEX	1.2333
817	11446	GTEX-P44G-0011-R2A-SM-2XCD2	Brain - Substantia Nigra	Brain - Substantia Nigra	Brain	Normal Tissue	Male	GTEX	1.5115
818	11447	GTEX-ZE9C-0011-R2a-SM-4WKGH	Brain - Substantia Nigra	Brain - Substantia Nigra	Brain	Normal Tissue	Male	GTEX	2.828
819	11448	GTEX-X585-0011-R2B-SM-46MVF	Brain - Substantia Nigra	Brain - Substantia Nigra	Brain	Normal Tissue	Male	GTEX	3.8621
820	11449	GTEX-Z93S-0011-R2a-SM-4RGNG	Brain - Substantia Nigra	Brain - Substantia Nigra	Brain	Normal Tissue	Male	GTEX	1.4228
821	11450	GTEX-ZDXO-0011-R2b-SM-4WKFG	Brain - Substantia Nigra	Brain - Substantia Nigra	Brain	Normal Tissue	Male	GTEX	0.9038
822	11451	GTEX-12WSH-0011-R2a-SM-5GU68	Brain - Substantia Nigra	Brain - Substantia Nigra	Brain	Normal Tissue	Male	GTEX	3.287
823	11452	GTEX-YFC4-0011-R2a-SM-4V6DZ	Brain - Substantia Nigra	Brain - Substantia Nigra	Brain	Normal Tissue	Female	GTEX	2.9784
824	11453	GTEX-T2IS-0011-R2A-SM-32QPF	Brain - Substantia Nigra	Brain - Substantia Nigra	Brain	Normal Tissue	Female	GTEX	3.5535
826	11455	GTEX-13OVJ-0011-R2b-SM-5L3GP	Brain - Substantia Nigra	Brain - Substantia Nigra	Brain	Normal Tissue	Female	GTEX	1.8078
827	11456	GTEX-Q2AG-0011-R2A-SM-2HMIT	Brain - Substantia Nigra	Brain - Substantia Nigra	Brain	Normal Tissue	Female	GTEX	1.7403
828	11457	GTEX-11ZTS-0011-R2b-SM-5BC75	Brain - Substantia Nigra	Brain - Substantia Nigra	Brain	Normal Tissue	Female	GTEX	1.9111
829	11458	GTEX-13X6K-0011-R2b-SM-5P9K3	Brain - Substantia Nigra	Brain - Substantia Nigra	Brain	Normal Tissue	Female	GTEX	2.1247
830	11459	GTEX-145LS-0011-R2a-SM-5PNZI	Brain - Substantia Nigra	Brain - Substantia Nigra	Brain	Normal Tissue	Female	GTEX	1.9149
831	11460	GTEX-QVJO-0011-R2A-SM-2S1QK	Brain - Substantia Nigra	Brain - Substantia Nigra	Brain	Normal Tissue	Female	GTEX	2.7314
832	11461	GTEX-OXRO-0011-R2A-SM-3NB1W	Brain - Substantia Nigra	Brain - Substantia Nigra	Brain	Normal Tissue	Female	GTEX	3.1971
833	11462	GTEX-13SLX-0011-R2b-SM-5S2VP	Brain - Substantia Nigra	Brain - Substantia Nigra	Brain	Normal Tissue	Female	GTEX	0.5955
834	11463	GTEX-NPJ7-0011-R2a-SM-2I3GF	Brain - Substantia Nigra	Brain - Substantia Nigra	Brain	Normal Tissue	Female	GTEX	3.2526
835	11464	GTEX-11UD1-0011-R2b-SM-5BC6O	Brain - Substantia Nigra	Brain - Substantia Nigra	Brain	Normal Tissue	Female	GTEX	2.2901
836	11465	GTEX-1313W-0011-R2a-SM-5EGLF	Brain - Substantia Nigra	Brain - Substantia Nigra	Brain	Normal Tissue	Female	GTEX	0.9343
837	11466	GTEX-13QJC-0011-R2b-SM-5PNUN	Brain - Substantia Nigra	Brain - Substantia Nigra	Brain	Normal Tissue	Female	GTEX	1.2576
838	11467	GTEX-N7MT-0011-R2a-SM-2I3GI	Brain - Substantia Nigra	Brain - Substantia Nigra	Brain	Normal Tissue	Female	GTEX	3.2481
839	11468	GTEX-12WS9-0011-R2a-SM-5CVNE	Brain - Substantia Nigra	Brain - Substantia Nigra	Brain	Normal Tissue	Female	GTEX	2.8055
840	11469	GTEX-PWO3-0011-R2A-SM-2S1OX	Brain - Substantia Nigra	Brain - Substantia Nigra	Brain	Normal Tissue	Female	GTEX	3.7752
841	11470	GTEX-12ZZX-0011-R2a-SM-5EGLG	Brain - Substantia Nigra	Brain - Substantia Nigra	Brain	Normal Tissue	Female	GTEX	0.8568
842	11471	GTEX-ZV68-0011-R2a-SM-4YCDK	Brain - Substantia Nigra	Brain - Substantia Nigra	Brain	Normal Tissue	Female	GTEX	1.0007
843	11472	GTEX-12WSD-0011-R2a-SM-5LZWB	Brain - Substantia Nigra	Brain - Substantia Nigra	Brain	Normal Tissue	Female	GTEX	0.7579
844	11473	GTEX-RU72-0011-R2A-SM-2TF6O	Brain - Substantia Nigra	Brain - Substantia Nigra	Brain	Normal Tissue	Female	GTEX	2.1798
845	11474	GTEX-NPJ8-0011-R1a-SM-33HCB	Brain - Hippocampus	Brain - Hippocampus	Brain	Normal Tissue	Male	GTEX	4.018
846	11475	GTEX-13RTJ-0011-R1a-SM-5O9D9	Brain - Hippocampus	Brain - Hippocampus	Brain	Normal Tissue	Male	GTEX	1.884
847	11476	GTEX-131XH-0011-R1a-SM-5DUWA	Brain - Hippocampus	Brain - Hippocampus	Brain	Normal Tissue	Male	GTEX	1.0779
848	11477	GTEX-X585-0011-R1B-SM-46MVE	Brain - Hippocampus	Brain - Hippocampus	Brain	Normal Tissue	Male	GTEX	3.3897
849	11478	GTEX-XOTO-0011-R1B-SM-4B65C	Brain - Hippocampus	Brain - Hippocampus	Brain	Normal Tissue	Male	GTEX	2.328
850	11479	GTEX-13G51-0011-R1a-SM-5LZYR	Brain - Hippocampus	Brain - Hippocampus	Brain	Normal Tissue	Male	GTEX	1.6649
851	11480	GTEX-14ASI-0011-R1b-SM-5S2TY	Brain - Hippocampus	Brain - Hippocampus	Brain	Normal Tissue	Male	GTEX	0.6608
852	11481	GTEX-WHSE-0011-R1A-SM-3P5ZK	Brain - Hippocampus	Brain - Hippocampus	Brain	Normal Tissue	Male	GTEX	1.1706
853	11482	GTEX-13OW6-0011-R1a-SM-5L3HQ	Brain - Hippocampus	Brain - Hippocampus	Brain	Normal Tissue	Male	GTEX	1.1184
854	11483	GTEX-X4XX-0011-R1B-SM-3P622	Brain - Hippocampus	Brain - Hippocampus	Brain	Normal Tissue	Male	GTEX	2.236
855	11484	GTEX-13FHO-0011-R1b-SM-5KLZG	Brain - Hippocampus	Brain - Hippocampus	Brain	Normal Tissue	Male	GTEX	2.0004
856	11485	GTEX-WVLH-0011-R1A-SM-4MVOK	Brain - Hippocampus	Brain - Hippocampus	Brain	Normal Tissue	Male	GTEX	1.2516
857	11486	GTEX-13OVL-0011-R1a-SM-5L3H5	Brain - Hippocampus	Brain - Hippocampus	Brain	Normal Tissue	Male	GTEX	0.1776
858	11487	GTEX-WZTO-0011-R1B-SM-3NMAR	Brain - Hippocampus	Brain - Hippocampus	Brain	Normal Tissue	Male	GTEX	0.5069
859	11488	GTEX-13N2G-0011-R1b-SM-5MR3G	Brain - Hippocampus	Brain - Hippocampus	Brain	Normal Tissue	Male	GTEX	1.9034
860	11489	GTEX-145MH-0011-R1b-SM-5PNWY	Brain - Hippocampus	Brain - Hippocampus	Brain	Normal Tissue	Male	GTEX	1.105
861	11490	GTEX-P44H-0011-R1A-SM-3NM8J	Brain - Hippocampus	Brain - Hippocampus	Brain	Normal Tissue	Male	GTEX	0.8883
862	11491	GTEX-ZUA1-0011-R1a-SM-4YCE2	Brain - Hippocampus	Brain - Hippocampus	Brain	Normal Tissue	Male	GTEX	1.6649
863	11492	GTEX-11ONC-0011-R1a-SM-57WD4	Brain - Hippocampus	Brain - Hippocampus	Brain	Normal Tissue	Male	GTEX	1.5758
864	11493	GTEX-YJ89-0011-R1a-SM-4RGLS	Brain - Hippocampus	Brain - Hippocampus	Brain	Normal Tissue	Male	GTEX	1.7912
865	11494	GTEX-NPJ8-0011-R1a-SM-5SI8B	Brain - Hippocampus	Brain - Hippocampus	Brain	Normal Tissue	Male	GTEX	3.1228
866	11495	GTEX-13OW8-0011-R1a-SM-5L3HI	Brain - Hippocampus	Brain - Hippocampus	Brain	Normal Tissue	Male	GTEX	1.3051
867	11496	GTEX-12WSE-0011-R1b-SM-5GU4V	Brain - Hippocampus	Brain - Hippocampus	Brain	Normal Tissue	Male	GTEX	0.6969
868	11497	GTEX-PVOW-0011-R1A-SM-32PL6	Brain - Hippocampus	Brain - Hippocampus	Brain	Normal Tissue	Male	GTEX	1.6964
869	11498	GTEX-ZDXO-0011-R1a-SM-4WKF4	Brain - Hippocampus	Brain - Hippocampus	Brain	Normal Tissue	Male	GTEX	0.9862
870	11499	GTEX-1212Z-0011-R1b-SM-5BC72	Brain - Hippocampus	Brain - Hippocampus	Brain	Normal Tissue	Male	GTEX	1.3791
871	11500	GTEX-XMD1-0011-R1A-SM-4AT4C	Brain - Hippocampus	Brain - Hippocampus	Brain	Normal Tissue	Male	GTEX	3.3421
872	11501	GTEX-N7MS-0011-R1a-SM-2HMJG	Brain - Hippocampus	Brain - Hippocampus	Brain	Normal Tissue	Male	GTEX	0.7916
873	11502	GTEX-P44G-0011-R1A-SM-2I3FE	Brain - Hippocampus	Brain - Hippocampus	Brain	Normal Tissue	Male	GTEX	-0.5756
874	11503	GTEX-T5JC-0011-R1A-SM-32PM6	Brain - Hippocampus	Brain - Hippocampus	Brain	Normal Tissue	Male	GTEX	3.3061
875	11504	GTEX-13OW7-0011-R1b-SM-5L3HF	Brain - Hippocampus	Brain - Hippocampus	Brain	Normal Tissue	Male	GTEX	1.4704
876	11505	GTEX-WL46-0011-R1A-SM-3LK6M	Brain - Hippocampus	Brain - Hippocampus	Brain	Normal Tissue	Male	GTEX	1.5612
877	11506	GTEX-Y8DK-0011-R1A-SM-4RGLO	Brain - Hippocampus	Brain - Hippocampus	Brain	Normal Tissue	Male	GTEX	1.1316
878	11507	GTEX-1399T-0011-R1b-SM-5DUWN	Brain - Hippocampus	Brain - Hippocampus	Brain	Normal Tissue	Male	GTEX	2.4117
879	11508	GTEX-13OW5-0011-R1b-SM-5L3GE	Brain - Hippocampus	Brain - Hippocampus	Brain	Normal Tissue	Male	GTEX	3.4034
880	11509	GTEX-T6MN-0011-R1A-SM-32QOY	Brain - Hippocampus	Brain - Hippocampus	Brain	Normal Tissue	Male	GTEX	2.0218
881	11510	GTEX-13RTL-0011-R1a-SM-5PNZ8	Brain - Hippocampus	Brain - Hippocampus	Brain	Normal Tissue	Male	GTEX	0.9568
882	11511	GTEX-13O3Q-0011-R1b-SM-5KM3L	Brain - Hippocampus	Brain - Hippocampus	Brain	Normal Tissue	Male	GTEX	1.2085
883	11512	GTEX-144GL-0011-R1a-SM-5PNZ5	Brain - Hippocampus	Brain - Hippocampus	Brain	Normal Tissue	Male	GTEX	0.0014
884	11513	GTEX-13NYB-0011-R1b-SM-5KM4F	Brain - Hippocampus	Brain - Hippocampus	Brain	Normal Tissue	Male	GTEX	1.196
885	11514	GTEX-13PDP-0011-R1a-SM-5PNX5	Brain - Hippocampus	Brain - Hippocampus	Brain	Normal Tissue	Male	GTEX	2.1574
886	11515	GTEX-12WSF-0011-R1a-SM-5DUVI	Brain - Hippocampus	Brain - Hippocampus	Brain	Normal Tissue	Male	GTEX	1.8762
887	11516	GTEX-ZF28-0011-R1a-SM-4WWD1	Brain - Hippocampus	Brain - Hippocampus	Brain	Normal Tissue	Male	GTEX	1.5415
888	11517	GTEX-NPJ8-0011-R1a-SM-2HMLC	Brain - Hippocampus	Brain - Hippocampus	Brain	Normal Tissue	Male	GTEX	3.1426
889	11518	GTEX-12WSH-0011-R1a-SM-5GU5V	Brain - Hippocampus	Brain - Hippocampus	Brain	Normal Tissue	Male	GTEX	2.2268
890	11519	GTEX-139TT-0011-R1a-SM-5LZVD	Brain - Hippocampus	Brain - Hippocampus	Brain	Normal Tissue	Male	GTEX	0.5763
891	11520	GTEX-13NZA-0011-R1b-SM-5LUAF	Brain - Hippocampus	Brain - Hippocampus	Brain	Normal Tissue	Male	GTEX	1.3901
892	11521	GTEX-13SLW-0011-R1a-SM-5S2W7	Brain - Hippocampus	Brain - Hippocampus	Brain	Normal Tissue	Male	GTEX	2.1013
893	11522	GTEX-13112-0011-R1b-SM-5HL7K	Brain - Hippocampus	Brain - Hippocampus	Brain	Normal Tissue	Male	GTEX	0.2277
894	11523	GTEX-13CF2-0011-R1a-SM-5LZY1	Brain - Hippocampus	Brain - Hippocampus	Brain	Normal Tissue	Male	GTEX	0.688
895	11524	GTEX-13FLW-0011-R1b-SM-5LZX2	Brain - Hippocampus	Brain - Hippocampus	Brain	Normal Tissue	Male	GTEX	0.8726
896	11525	GTEX-13X6I-0011-R1b-SM-5PNZC	Brain - Hippocampus	Brain - Hippocampus	Brain	Normal Tissue	Male	GTEX	2.9525
897	11526	GTEX-12WSM-0011-R1a-SM-5LZW6	Brain - Hippocampus	Brain - Hippocampus	Brain	Normal Tissue	Male	GTEX	0.7321
898	11527	GTEX-13FXS-0011-R1a-SM-5K7U6	Brain - Hippocampus	Brain - Hippocampus	Brain	Normal Tissue	Male	GTEX	0.9493
899	11528	GTEX-13NYS-0011-R1b-SM-5MR55	Brain - Hippocampus	Brain - Hippocampus	Brain	Normal Tissue	Male	GTEX	3.7356
900	11529	GTEX-NL3H-0011-R1a-SM-48TDJ	Brain - Hippocampus	Brain - Hippocampus	Brain	Normal Tissue	Male	GTEX	2.043
901	11530	GTEX-139T8-0011-R1a-SM-5HL75	Brain - Hippocampus	Brain - Hippocampus	Brain	Normal Tissue	Male	GTEX	1.9601
902	11531	GTEX-13FHP-0011-R1b-SM-5K7XL	Brain - Hippocampus	Brain - Hippocampus	Brain	Normal Tissue	Male	GTEX	-0.1345
903	11532	GTEX-144GO-0011-R1a-SM-5PNWO	Brain - Hippocampus	Brain - Hippocampus	Brain	Normal Tissue	Male	GTEX	2.1988
904	11533	GTEX-145LU-0011-R1a-SM-5Q5CE	Brain - Hippocampus	Brain - Hippocampus	Brain	Normal Tissue	Male	GTEX	2.1114
906	11535	GTEX-WWYW-0011-R1A-SM-3TW8G	Brain - Hippocampus	Brain - Hippocampus	Brain	Normal Tissue	Female	GTEX	2.2663
907	11536	GTEX-RNOR-0011-R1A-SM-5SI8F	Brain - Hippocampus	Brain - Hippocampus	Brain	Normal Tissue	Female	GTEX	0.3346
908	11537	GTEX-145LS-0011-R1b-SM-5PNUP	Brain - Hippocampus	Brain - Hippocampus	Brain	Normal Tissue	Female	GTEX	2.5213
909	11538	GTEX-13OVJ-0011-R1b-SM-5L3I6	Brain - Hippocampus	Brain - Hippocampus	Brain	Normal Tissue	Female	GTEX	2.1013
910	11539	GTEX-13QIC-0011-R1a-SM-5O9CJ	Brain - Hippocampus	Brain - Hippocampus	Brain	Normal Tissue	Female	GTEX	1.0503
911	11540	GTEX-Q2AG-0011-R1A-SM-2HMJI	Brain - Hippocampus	Brain - Hippocampus	Brain	Normal Tissue	Female	GTEX	0.0718
912	11541	GTEX-N7MT-0011-R1a-SM-5SI7S	Brain - Hippocampus	Brain - Hippocampus	Brain	Normal Tissue	Female	GTEX	2.5585
913	11542	GTEX-QVJO-0011-R1A-SM-2S1QI	Brain - Hippocampus	Brain - Hippocampus	Brain	Normal Tissue	Female	GTEX	2.7805
914	11543	GTEX-11ZTS-0011-R1a-SM-5BC71	Brain - Hippocampus	Brain - Hippocampus	Brain	Normal Tissue	Female	GTEX	2.4439
915	11544	GTEX-13NZ8-0011-R1b-SM-5KM3V	Brain - Hippocampus	Brain - Hippocampus	Brain	Normal Tissue	Female	GTEX	2.9338
916	11545	GTEX-NPJ7-0011-R1a-SM-3GACT	Brain - Hippocampus	Brain - Hippocampus	Brain	Normal Tissue	Female	GTEX	2.3077
917	11546	GTEX-13JUV-0011-R1a-SM-5LZY4	Brain - Hippocampus	Brain - Hippocampus	Brain	Normal Tissue	Female	GTEX	2.6019
918	11547	GTEX-131YS-0011-R1a-SM-5DUXC	Brain - Hippocampus	Brain - Hippocampus	Brain	Normal Tissue	Female	GTEX	2.7847
919	11548	GTEX-YFC4-0011-R1a-SM-4V6EH	Brain - Hippocampus	Brain - Hippocampus	Brain	Normal Tissue	Female	GTEX	2.0289
920	11549	GTEX-1313W-0011-R1b-SM-5EQ4A	Brain - Hippocampus	Brain - Hippocampus	Brain	Normal Tissue	Female	GTEX	1.2934
921	11550	GTEX-12WSB-0011-R1b-SM-5P9EY	Brain - Hippocampus	Brain - Hippocampus	Brain	Normal Tissue	Female	GTEX	2.3788
922	11551	GTEX-ZE7O-0011-R1a-SM-57WDM	Brain - Hippocampus	Brain - Hippocampus	Brain	Normal Tissue	Female	GTEX	0.517
923	11552	GTEX-12WSD-0011-R1b-SM-5LZVY	Brain - Hippocampus	Brain - Hippocampus	Brain	Normal Tissue	Female	GTEX	0.3685
924	11553	GTEX-11ZVC-0011-R1b-SM-5BC6M	Brain - Hippocampus	Brain - Hippocampus	Brain	Normal Tissue	Female	GTEX	2.0183
925	11554	GTEX-13O3O-0011-R1b-SM-5KM2K	Brain - Hippocampus	Brain - Hippocampus	Brain	Normal Tissue	Female	GTEX	1.2516
926	11555	GTEX-13FTY-0011-R1a-SM-5LZXE	Brain - Hippocampus	Brain - Hippocampus	Brain	Normal Tissue	Female	GTEX	0.547
927	11556	GTEX-TSE9-0011-R1A-SM-3DB7E	Brain - Hippocampus	Brain - Hippocampus	Brain	Normal Tissue	Female	GTEX	-0.0725
928	11557	GTEX-ZVZQ-0011-R1a-SM-57WBU	Brain - Hippocampus	Brain - Hippocampus	Brain	Normal Tissue	Female	GTEX	0.8726
929	12603	GTEX-13JVG-3226-SM-5IJGJ	Brain - Cerebellum	Brain - Cerebellum	Brain	Normal Tissue	Male	GTEX	-0.4325
930	12604	GTEX-WZTO-2826-SM-3NM8P	Brain - Cerebellum	Brain - Cerebellum	Brain	Normal Tissue	Male	GTEX	-0.5332
931	12605	GTEX-X4XX-2926-SM-3NMB1	Brain - Cerebellum	Brain - Cerebellum	Brain	Normal Tissue	Male	GTEX	-0.0574
932	12606	GTEX-11ZUS-2826-SM-5EQKW	Brain - Cerebellum	Brain - Cerebellum	Brain	Normal Tissue	Male	GTEX	0.0718
933	12607	GTEX-ZYFD-2926-SM-5GID9	Brain - Cerebellum	Brain - Cerebellum	Brain	Normal Tissue	Male	GTEX	-0.0877
934	12608	GTEX-YJ89-2926-SM-5P9IT	Brain - Cerebellum	Brain - Cerebellum	Brain	Normal Tissue	Male	GTEX	-0.6643
935	12609	GTEX-QMR6-1326-SM-32PLB	Brain - Cerebellum	Brain - Cerebellum	Brain	Normal Tissue	Male	GTEX	0.7664
936	12610	GTEX-UTHO-2926-SM-3P5Z9	Brain - Cerebellum	Brain - Cerebellum	Brain	Normal Tissue	Male	GTEX	-1.2481
938	12612	GTEX-XOTO-2926-SM-4B65G	Brain - Cerebellum	Brain - Cerebellum	Brain	Normal Tissue	Male	GTEX	-0.7834
939	12613	GTEX-131XH-2926-SM-5LZU4	Brain - Cerebellum	Brain - Cerebellum	Brain	Normal Tissue	Male	GTEX	-1.685
940	12614	GTEX-ZUA1-2926-SM-59HL3	Brain - Cerebellum	Brain - Cerebellum	Brain	Normal Tissue	Male	GTEX	-0.9406
941	12615	GTEX-13OW6-2926-SM-5KM29	Brain - Cerebellum	Brain - Cerebellum	Brain	Normal Tissue	Male	GTEX	-1.5105
942	12616	GTEX-13VXU-3026-SM-5LU3K	Brain - Cerebellum	Brain - Cerebellum	Brain	Normal Tissue	Male	GTEX	-0.5332
943	12617	GTEX-NPJ8-2626-SM-26GMZ	Brain - Cerebellum	Brain - Cerebellum	Brain	Normal Tissue	Male	GTEX	-0.7108
944	12618	GTEX-T5JC-2326-SM-32PMR	Brain - Cerebellum	Brain - Cerebellum	Brain	Normal Tissue	Male	GTEX	0.044
945	12619	GTEX-145MH-2926-SM-5Q5D2	Brain - Cerebellum	Brain - Cerebellum	Brain	Normal Tissue	Male	GTEX	-0.394
946	12620	GTEX-13O3Q-3026-SM-5IJGD	Brain - Cerebellum	Brain - Cerebellum	Brain	Normal Tissue	Male	GTEX	-0.8599
947	12621	GTEX-Z93S-2826-SM-57WBL	Brain - Cerebellum	Brain - Cerebellum	Brain	Normal Tissue	Male	GTEX	-1.5522
948	12622	GTEX-WVLH-2926-SM-3MJG5	Brain - Cerebellum	Brain - Cerebellum	Brain	Normal Tissue	Male	GTEX	-0.6193
949	12623	GTEX-13OVH-2926-SM-5IJFH	Brain - Cerebellum	Brain - Cerebellum	Brain	Normal Tissue	Male	GTEX	0.2998
950	12624	GTEX-13OW5-3126-SM-5MR3Y	Brain - Cerebellum	Brain - Cerebellum	Brain	Normal Tissue	Male	GTEX	0.1388
951	12625	GTEX-12WSC-2926-SM-5BC5Z	Brain - Cerebellum	Brain - Cerebellum	Brain	Normal Tissue	Male	GTEX	-0.2159
952	12626	GTEX-12ZZY-2926-SM-5DUXO	Brain - Cerebellum	Brain - Cerebellum	Brain	Normal Tissue	Male	GTEX	-0.9686
953	12627	GTEX-12126-0926-SM-5FQTW	Brain - Cerebellum	Brain - Cerebellum	Brain	Normal Tissue	Male	GTEX	-0.5543
955	12629	GTEX-11O72-2826-SM-5HL6W	Brain - Cerebellum	Brain - Cerebellum	Brain	Normal Tissue	Male	GTEX	0.1648
956	12630	GTEX-Y111-2826-SM-4TT3O	Brain - Cerebellum	Brain - Cerebellum	Brain	Normal Tissue	Male	GTEX	-1.3921
957	12631	GTEX-139TS-3126-SM-5LZWX	Brain - Cerebellum	Brain - Cerebellum	Brain	Normal Tissue	Male	GTEX	-1.4305
958	12632	GTEX-13OW7-2926-SM-5MR3Z	Brain - Cerebellum	Brain - Cerebellum	Brain	Normal Tissue	Male	GTEX	-0.6416
959	12633	GTEX-13OVL-3026-SM-5IJF1	Brain - Cerebellum	Brain - Cerebellum	Brain	Normal Tissue	Male	GTEX	-1.1172
960	12634	GTEX-N7MS-2526-SM-26GMR	Brain - Cerebellum	Brain - Cerebellum	Brain	Normal Tissue	Male	GTEX	-1.6394
961	12635	GTEX-139TT-2626-SM-5LZUB	Brain - Cerebellum	Brain - Cerebellum	Brain	Normal Tissue	Male	GTEX	-0.9406
962	12636	GTEX-13FHP-2926-SM-5IJG9	Brain - Cerebellum	Brain - Cerebellum	Brain	Normal Tissue	Male	GTEX	-0.8863
963	12637	GTEX-11DZ1-2926-SM-5A5KI	Brain - Cerebellum	Brain - Cerebellum	Brain	Normal Tissue	Male	GTEX	0.5763
964	12638	GTEX-117XS-3126-SM-5GIDP	Brain - Cerebellum	Brain - Cerebellum	Brain	Normal Tissue	Male	GTEX	-0.3022
965	12639	GTEX-13PDP-2926-SM-5N9E8	Brain - Cerebellum	Brain - Cerebellum	Brain	Normal Tissue	Male	GTEX	1.3454
966	12640	GTEX-11PRG-2826-SM-5BC54	Brain - Cerebellum	Brain - Cerebellum	Brain	Normal Tissue	Male	GTEX	-0.9132
967	12641	GTEX-111FC-3326-SM-5GZYV	Brain - Cerebellum	Brain - Cerebellum	Brain	Normal Tissue	Male	GTEX	0.0158
968	12642	GTEX-12WSE-2926-SM-5RQJ9	Brain - Cerebellum	Brain - Cerebellum	Brain	Normal Tissue	Male	GTEX	-1.8314
969	12643	GTEX-11EQ8-2826-SM-5N9C1	Brain - Cerebellum	Brain - Cerebellum	Brain	Normal Tissue	Male	GTEX	-0.394
971	12645	GTEX-11GSO-3026-SM-5Q5AL	Brain - Cerebellum	Brain - Cerebellum	Brain	Normal Tissue	Male	GTEX	-0.8599
972	12646	GTEX-13FXS-3026-SM-5LZYO	Brain - Cerebellum	Brain - Cerebellum	Brain	Normal Tissue	Male	GTEX	-0.5973
974	12648	GTEX-ZAB4-2926-SM-57WCV	Brain - Cerebellum	Brain - Cerebellum	Brain	Normal Tissue	Male	GTEX	-0.5332
975	12649	GTEX-139UC-3226-SM-5N9EZ	Brain - Cerebellum	Brain - Cerebellum	Brain	Normal Tissue	Male	GTEX	-2.0529
976	12650	GTEX-11DXW-1026-SM-5H11K	Brain - Cerebellum	Brain - Cerebellum	Brain	Normal Tissue	Male	GTEX	-0.2671
977	12651	GTEX-12ZZZ-3126-SM-5LZU6	Brain - Cerebellum	Brain - Cerebellum	Brain	Normal Tissue	Male	GTEX	-0.8863
978	12652	GTEX-13NYB-3226-SM-5J2ND	Brain - Cerebellum	Brain - Cerebellum	Brain	Normal Tissue	Male	GTEX	-0.013
979	12653	GTEX-11ONC-3026-SM-5985W	Brain - Cerebellum	Brain - Cerebellum	Brain	Normal Tissue	Male	GTEX	-0.8863
980	12654	GTEX-132Q8-2926-SM-5IFFP	Brain - Cerebellum	Brain - Cerebellum	Brain	Normal Tissue	Male	GTEX	0.537
981	12655	GTEX-145LU-2626-SM-5LU9Z	Brain - Cerebellum	Brain - Cerebellum	Brain	Normal Tissue	Male	GTEX	-2.3884
982	12656	GTEX-13FHO-2926-SM-5L3ES	Brain - Cerebellum	Brain - Cerebellum	Brain	Normal Tissue	Male	GTEX	-1.0559
983	12657	GTEX-12WSH-3126-SM-5LZW8	Brain - Cerebellum	Brain - Cerebellum	Brain	Normal Tissue	Male	GTEX	-0.1504
984	12658	GTEX-13X6I-2926-SM-5Q5C3	Brain - Cerebellum	Brain - Cerebellum	Brain	Normal Tissue	Male	GTEX	1.0573
985	12659	GTEX-WHSE-2926-SM-3NMBG	Brain - Cerebellum	Brain - Cerebellum	Brain	Normal Tissue	Male	GTEX	0.4125
986	12660	GTEX-1192X-3226-SM-5987D	Brain - Cerebellum	Brain - Cerebellum	Brain	Normal Tissue	Male	GTEX	0.3115
987	12661	GTEX-NPJ8-2626-SM-2D7W2	Brain - Cerebellum	Brain - Cerebellum	Brain	Normal Tissue	Male	GTEX	0.9716
988	12662	GTEX-WL46-2826-SM-3LK81	Brain - Cerebellum	Brain - Cerebellum	Brain	Normal Tissue	Male	GTEX	-0.9406
989	12663	GTEX-11OC5-0626-SM-5HL6M	Brain - Cerebellum	Brain - Cerebellum	Brain	Normal Tissue	Male	GTEX	1.2023
990	12664	GTEX-12WSM-2126-SM-5GCOC	Brain - Cerebellum	Brain - Cerebellum	Brain	Normal Tissue	Male	GTEX	0.03
991	12665	GTEX-N7MS-2526-SM-2D7W3	Brain - Cerebellum	Brain - Cerebellum	Brain	Normal Tissue	Male	GTEX	-2.114
992	12666	GTEX-13112-2926-SM-5DUWT	Brain - Cerebellum	Brain - Cerebellum	Brain	Normal Tissue	Male	GTEX	-1.7322
994	12668	GTEX-R55E-2526-SM-2TC6H	Brain - Cerebellum	Brain - Cerebellum	Brain	Normal Tissue	Male	GTEX	0.7233
995	12669	GTEX-11EI6-2926-SM-5985U	Brain - Cerebellum	Brain - Cerebellum	Brain	Normal Tissue	Male	GTEX	1.4859
996	12670	GTEX-ZF28-2926-SM-4WKG1	Brain - Cerebellum	Brain - Cerebellum	Brain	Normal Tissue	Male	GTEX	-0.1504
997	12671	GTEX-13RTJ-3126-SM-5S2Q4	Brain - Cerebellum	Brain - Cerebellum	Brain	Normal Tissue	Male	GTEX	0.2029
998	12672	GTEX-N7MS-2526-SM-26GMA	Brain - Cerebellum	Brain - Cerebellum	Brain	Normal Tissue	Male	GTEX	1.5216
999	12673	GTEX-X261-3126-SM-4PQZC	Brain - Cerebellum	Brain - Cerebellum	Brain	Normal Tissue	Male	GTEX	-1.2481
1000	12674	GTEX-XLM4-2926-SM-4AT59	Brain - Cerebellum	Brain - Cerebellum	Brain	Normal Tissue	Male	GTEX	-0.8339
1001	12675	GTEX-ZZPT-2926-SM-5EQ5S	Brain - Cerebellum	Brain - Cerebellum	Brain	Normal Tissue	Male	GTEX	0.346
1002	12676	GTEX-145MG-3126-SM-5Q5D3	Brain - Cerebellum	Brain - Cerebellum	Brain	Normal Tissue	Male	GTEX	-1.3548
1003	12677	GTEX-NPJ8-2626-SM-26GMI	Brain - Cerebellum	Brain - Cerebellum	Brain	Normal Tissue	Male	GTEX	1.6964
1004	12678	GTEX-12696-3026-SM-5FQTU	Brain - Cerebellum	Brain - Cerebellum	Brain	Normal Tissue	Male	GTEX	1.0503
1005	12679	GTEX-11OF3-3126-SM-5GU5E	Brain - Cerebellum	Brain - Cerebellum	Brain	Normal Tissue	Male	GTEX	0.7664
1006	12680	GTEX-11WQK-3126-SM-5EGI2	Brain - Cerebellum	Brain - Cerebellum	Brain	Normal Tissue	Male	GTEX	0.9642
1007	12681	GTEX-12ZZX-2826-SM-5BC6K	Brain - Cerebellum	Brain - Cerebellum	Brain	Normal Tissue	Female	GTEX	-1.7322
1008	12682	GTEX-QDT8-3026-SM-32PKB	Brain - Cerebellum	Brain - Cerebellum	Brain	Normal Tissue	Female	GTEX	-0.1345
1009	12683	GTEX-N7MT-1226-SM-26GMT	Brain - Cerebellum	Brain - Cerebellum	Brain	Normal Tissue	Female	GTEX	-0.6873
1010	12684	GTEX-13OVJ-2726-SM-5IJG6	Brain - Cerebellum	Brain - Cerebellum	Brain	Normal Tissue	Female	GTEX	0.1776
1011	12685	GTEX-T2IS-2926-SM-32QPO	Brain - Cerebellum	Brain - Cerebellum	Brain	Normal Tissue	Female	GTEX	-0.6193
1012	12686	GTEX-11GSP-3126-SM-5A5LL	Brain - Cerebellum	Brain - Cerebellum	Brain	Normal Tissue	Female	GTEX	-0.8339
1013	12687	GTEX-13X6K-2826-SM-5O9DS	Brain - Cerebellum	Brain - Cerebellum	Brain	Normal Tissue	Female	GTEX	-1.3548
1014	12688	GTEX-YFC4-3026-SM-5IFJK	Brain - Cerebellum	Brain - Cerebellum	Brain	Normal Tissue	Female	GTEX	1.2815
1015	12689	GTEX-14BIN-3326-SM-5Q5E6	Brain - Cerebellum	Brain - Cerebellum	Brain	Normal Tissue	Female	GTEX	-1.5105
1016	12690	GTEX-RNOR-2226-SM-2TF5O	Brain - Cerebellum	Brain - Cerebellum	Brain	Normal Tissue	Female	GTEX	-0.8863
1017	12691	GTEX-14BIM-3126-SM-5Q5C7	Brain - Cerebellum	Brain - Cerebellum	Brain	Normal Tissue	Female	GTEX	0.537
1018	12692	GTEX-11ZTS-3226-SM-5EGID	Brain - Cerebellum	Brain - Cerebellum	Brain	Normal Tissue	Female	GTEX	-0.3383
1019	12693	GTEX-13QIC-3026-SM-5LU58	Brain - Cerebellum	Brain - Cerebellum	Brain	Normal Tissue	Female	GTEX	-0.5973
1020	12694	GTEX-131YS-3026-SM-5EGHY	Brain - Cerebellum	Brain - Cerebellum	Brain	Normal Tissue	Female	GTEX	-0.4521
1021	12695	GTEX-13O3O-3026-SM-5KM42	Brain - Cerebellum	Brain - Cerebellum	Brain	Normal Tissue	Female	GTEX	-0.8599
1022	12696	GTEX-ZAJG-3026-SM-5HL92	Brain - Cerebellum	Brain - Cerebellum	Brain	Normal Tissue	Female	GTEX	0.9038
1023	12697	GTEX-12WS9-2826-SM-5FQU9	Brain - Cerebellum	Brain - Cerebellum	Brain	Normal Tissue	Female	GTEX	0.7407
1024	12698	GTEX-X4EP-3026-SM-3P5YP	Brain - Cerebellum	Brain - Cerebellum	Brain	Normal Tissue	Female	GTEX	1.5661
1025	12699	GTEX-ZYY3-3026-SM-5GIEJ	Brain - Cerebellum	Brain - Cerebellum	Brain	Normal Tissue	Female	GTEX	-0.4131
1026	12700	GTEX-ZAK1-2926-SM-5HL9S	Brain - Cerebellum	Brain - Cerebellum	Brain	Normal Tissue	Female	GTEX	-1.9379
1027	12701	GTEX-N7MT-1226-SM-2D7W4	Brain - Cerebellum	Brain - Cerebellum	Brain	Normal Tissue	Female	GTEX	-0.1187
1028	12702	GTEX-QVUS-2926-SM-3GIJB	Brain - Cerebellum	Brain - Cerebellum	Brain	Normal Tissue	Female	GTEX	0.3796
1029	12703	GTEX-14DAQ-3026-SM-5S2QZ	Brain - Cerebellum	Brain - Cerebellum	Brain	Normal Tissue	Female	GTEX	-1.9379
1030	12704	GTEX-Q2AG-2826-SM-2HMJQ	Brain - Cerebellum	Brain - Cerebellum	Brain	Normal Tissue	Female	GTEX	-1.5105
1031	12705	GTEX-1313W-3026-SM-5LZUZ	Brain - Cerebellum	Brain - Cerebellum	Brain	Normal Tissue	Female	GTEX	-0.9132
1032	12706	GTEX-WWYW-3026-SM-3NB36	Brain - Cerebellum	Brain - Cerebellum	Brain	Normal Tissue	Female	GTEX	1.0222
1033	12707	GTEX-QVJO-1325-SM-2S1QX	Brain - Cerebellum	Brain - Cerebellum	Brain	Normal Tissue	Female	GTEX	0.3685
1034	12708	GTEX-13JUV-3026-SM-5K7WX	Brain - Cerebellum	Brain - Cerebellum	Brain	Normal Tissue	Female	GTEX	0.8726
1035	12709	GTEX-11TTK-2826-SM-5GU5K	Brain - Cerebellum	Brain - Cerebellum	Brain	Normal Tissue	Female	GTEX	0.9493
1036	12710	GTEX-N7MT-1226-SM-2TC6K	Brain - Cerebellum	Brain - Cerebellum	Brain	Normal Tissue	Female	GTEX	0.099
1037	12711	GTEX-1128S-2826-SM-5N9DI	Brain - Cerebellum	Brain - Cerebellum	Brain	Normal Tissue	Female	GTEX	-0.9971
1038	12712	GTEX-13NZ8-3026-SM-5L3D4	Brain - Cerebellum	Brain - Cerebellum	Brain	Normal Tissue	Female	GTEX	0.044
1039	12713	GTEX-145MI-3126-SM-5Q5CF	Brain - Cerebellum	Brain - Cerebellum	Brain	Normal Tissue	Female	GTEX	1.5998
1040	12714	GTEX-12WSB-3026-SM-59HKM	Brain - Cerebellum	Brain - Cerebellum	Brain	Normal Tissue	Female	GTEX	0.5859
1041	12715	GTEX-N7MT-1226-SM-26GMC	Brain - Cerebellum	Brain - Cerebellum	Brain	Normal Tissue	Female	GTEX	1.3225
1042	12716	GTEX-RU72-2926-SM-2TF66	Brain - Cerebellum	Brain - Cerebellum	Brain	Normal Tissue	Female	GTEX	0.8726
1043	12717	GTEX-1269C-3126-SM-5EGI6	Brain - Cerebellum	Brain - Cerebellum	Brain	Normal Tissue	Female	GTEX	0.3346
1044	12718	GTEX-14A5I-2826-SM-5SIBF	Brain - Cerebellum	Brain - Cerebellum	Brain	Normal Tissue	Female	GTEX	-0.3201
1046	12720	GTEX-11EMC-3326-SM-5P9JH	Brain - Cerebellum	Brain - Cerebellum	Brain	Normal Tissue	Female	GTEX	-0.9406
1047	12721	GTEX-13S7M-3026-SM-5S2QQ	Brain - Cerebellum	Brain - Cerebellum	Brain	Normal Tissue	Female	GTEX	-0.6873
1048	16090	GTEX-WZTO-2926-SM-3NM9I	Brain - Cortex	Brain - Cortex	Brain	Normal Tissue	Male	GTEX	-0.1504
1049	16091	GTEX-PVOW-2526-SM-2XCF7	Brain - Cortex	Brain - Cortex	Brain	Normal Tissue	Male	GTEX	0.2522
1050	16092	GTEX-13NYS-3126-SM-5KLYV	Brain - Cortex	Brain - Cortex	Brain	Normal Tissue	Male	GTEX	1.8683
1051	16093	GTEX-11NUK-2926-SM-5A5MD	Brain - Cortex	Brain - Cortex	Brain	Normal Tissue	Male	GTEX	-0.2159
1052	16094	GTEX-11DXW-1126-SM-5H12Q	Brain - Cortex	Brain - Cortex	Brain	Normal Tissue	Male	GTEX	-0.1031
1053	16095	GTEX-13FHO-3026-SM-5J1O9	Brain - Cortex	Brain - Cortex	Brain	Normal Tissue	Male	GTEX	1.3735
1054	16096	GTEX-13NYC-2826-SM-5K7WR	Brain - Cortex	Brain - Cortex	Brain	Normal Tissue	Male	GTEX	2.4753
1055	16097	GTEX-111FC-3126-SM-5GZZ2	Brain - Cortex	Brain - Cortex	Brain	Normal Tissue	Male	GTEX	0.5666
1056	16098	GTEX-NPJ8-1526-SM-26GMY	Brain - Cortex	Brain - Cortex	Brain	Normal Tissue	Male	GTEX	2.4727
1057	16099	GTEX-1399T-3026-SM-5KLZC	Brain - Cortex	Brain - Cortex	Brain	Normal Tissue	Male	GTEX	0.099
1058	16100	GTEX-13OW6-3026-SM-5J2MI	Brain - Cortex	Brain - Cortex	Brain	Normal Tissue	Male	GTEX	-0.9971
1059	16101	GTEX-X4XX-3026-SM-3NMB2	Brain - Cortex	Brain - Cortex	Brain	Normal Tissue	Male	GTEX	0.9115
1060	16102	GTEX-XMD1-2926-SM-4AT42	Brain - Cortex	Brain - Cortex	Brain	Normal Tissue	Male	GTEX	3.9232
1061	16103	GTEX-ZUA1-3026-SM-59HJC	Brain - Cortex	Brain - Cortex	Brain	Normal Tissue	Male	GTEX	0.3573
1062	16104	GTEX-ZYFD-3026-SM-5E44C	Brain - Cortex	Brain - Cortex	Brain	Normal Tissue	Male	GTEX	0.1648
1063	16105	GTEX-12126-1026-SM-5P9JJ	Brain - Cortex	Brain - Cortex	Brain	Normal Tissue	Male	GTEX	0.044
1064	16106	GTEX-144GL-3026-SM-5Q5CW	Brain - Cortex	Brain - Cortex	Brain	Normal Tissue	Male	GTEX	0.3573
1065	16107	GTEX-1192X-3126-SM-5N9BY	Brain - Cortex	Brain - Cortex	Brain	Normal Tissue	Male	GTEX	1.46
1066	16108	GTEX-T5JC-2426-SM-3NMDB	Brain - Cortex	Brain - Cortex	Brain	Normal Tissue	Male	GTEX	1.1382
1067	16109	GTEX-13OVH-3026-SM-5MR4N	Brain - Cortex	Brain - Cortex	Brain	Normal Tissue	Male	GTEX	0.8805
1068	16110	GTEX-144FL-3026-SM-5O99C	Brain - Cortex	Brain - Cortex	Brain	Normal Tissue	Male	GTEX	2.2813
1069	16111	GTEX-13FHP-3026-SM-5IJBS	Brain - Cortex	Brain - Cortex	Brain	Normal Tissue	Male	GTEX	0.044
1070	16112	GTEX-XOTO-3026-SM-4B65M	Brain - Cortex	Brain - Cortex	Brain	Normal Tissue	Male	GTEX	0.1648
1071	16113	GTEX-132Q8-3026-SM-5PNVG	Brain - Cortex	Brain - Cortex	Brain	Normal Tissue	Male	GTEX	2.5263
1072	16114	GTEX-145MH-3026-SM-5Q5DZ	Brain - Cortex	Brain - Cortex	Brain	Normal Tissue	Male	GTEX	-0.5125
1073	16115	GTEX-13G51-3026-SM-5IJB8	Brain - Cortex	Brain - Cortex	Brain	Normal Tissue	Male	GTEX	-0.394
1074	16116	GTEX-13VXU-2926-SM-5LU5C	Brain - Cortex	Brain - Cortex	Brain	Normal Tissue	Male	GTEX	0.6969
1075	16117	GTEX-T6MN-2626-SM-32PMQ	Brain - Cortex	Brain - Cortex	Brain	Normal Tissue	Male	GTEX	0.2029
1076	16118	GTEX-139UC-3126-SM-5J1OY	Brain - Cortex	Brain - Cortex	Brain	Normal Tissue	Male	GTEX	-0.5332
1077	16119	GTEX-WL46-2926-SM-3LK82	Brain - Cortex	Brain - Cortex	Brain	Normal Tissue	Male	GTEX	0.5955
1078	16120	GTEX-11EI6-3026-SM-5GZZO	Brain - Cortex	Brain - Cortex	Brain	Normal Tissue	Male	GTEX	1.5216
1079	16121	GTEX-12ZZY-3026-SM-5GCOU	Brain - Cortex	Brain - Cortex	Brain	Normal Tissue	Male	GTEX	-0.5125
1080	16122	GTEX-12WSH-3026-SM-5CVNI	Brain - Cortex	Brain - Cortex	Brain	Normal Tissue	Male	GTEX	0.8568
1081	16123	GTEX-WHSE-3026-SM-3P5ZH	Brain - Cortex	Brain - Cortex	Brain	Normal Tissue	Male	GTEX	1.2815
1082	16124	GTEX-12WSC-3026-SM-5GCNF	Brain - Cortex	Brain - Cortex	Brain	Normal Tissue	Male	GTEX	-0.8084
1083	16125	GTEX-WVLH-3026-SM-3MJG9	Brain - Cortex	Brain - Cortex	Brain	Normal Tissue	Male	GTEX	0.8961
1084	16126	GTEX-11DXY-3226-SM-5GIDE	Brain - Cortex	Brain - Cortex	Brain	Normal Tissue	Male	GTEX	0.4865
1085	16127	GTEX-Y8DK-0826-SM-4TT3T	Brain - Cortex	Brain - Cortex	Brain	Normal Tissue	Male	GTEX	0.8568
1086	16128	GTEX-11ONC-2926-SM-5P9JM	Brain - Cortex	Brain - Cortex	Brain	Normal Tissue	Male	GTEX	0.2277
1087	16129	GTEX-117XS-3026-SM-5N9CA	Brain - Cortex	Brain - Cortex	Brain	Normal Tissue	Male	GTEX	-0.3022
1088	16130	GTEX-14BMV-3026-SM-5S2PQ	Brain - Cortex	Brain - Cortex	Brain	Normal Tissue	Male	GTEX	-0.0277
1089	16131	GTEX-XLM4-3026-SM-4AT6L	Brain - Cortex	Brain - Cortex	Brain	Normal Tissue	Male	GTEX	1.1641
1090	16132	GTEX-12ZZZ-3026-SM-5BC67	Brain - Cortex	Brain - Cortex	Brain	Normal Tissue	Male	GTEX	0.8961
1091	16133	GTEX-14ASI-3026-SM-5S2PN	Brain - Cortex	Brain - Cortex	Brain	Normal Tissue	Male	GTEX	0.3573
1092	16134	GTEX-11GSO-2926-SM-5HL73	Brain - Cortex	Brain - Cortex	Brain	Normal Tissue	Male	GTEX	0.2154
1093	16135	GTEX-12WSA-2926-SM-5EQ4D	Brain - Cortex	Brain - Cortex	Brain	Normal Tissue	Male	GTEX	0.6699
1094	16136	GTEX-R55F-1326-SM-5S2V4	Brain - Cortex	Brain - Cortex	Brain	Normal Tissue	Male	GTEX	0.517
1095	16137	GTEX-11WQK-3026-SM-5EQL6	Brain - Cortex	Brain - Cortex	Brain	Normal Tissue	Male	GTEX	1.6604
1096	16138	GTEX-145MF-2726-SM-5O995	Brain - Cortex	Brain - Cortex	Brain	Normal Tissue	Male	GTEX	-0.394
1097	16139	GTEX-ZF28-3026-SM-4WKHP	Brain - Cortex	Brain - Cortex	Brain	Normal Tissue	Male	GTEX	0.8647
1098	16140	GTEX-13X6J-3026-SM-5Q5CU	Brain - Cortex	Brain - Cortex	Brain	Normal Tissue	Male	GTEX	0.1388
1099	16141	GTEX-11O72-2926-SM-5BC4V	Brain - Cortex	Brain - Cortex	Brain	Normal Tissue	Male	GTEX	2.167
1100	16142	GTEX-12696-2926-SM-5FQTG	Brain - Cortex	Brain - Cortex	Brain	Normal Tissue	Male	GTEX	1.7273
1101	16143	GTEX-X585-3026-SM-46MWF	Brain - Cortex	Brain - Cortex	Brain	Normal Tissue	Male	GTEX	3.3134
1102	16144	GTEX-13NYB-3026-SM-5IJD7	Brain - Cortex	Brain - Cortex	Brain	Normal Tissue	Male	GTEX	-0.9406
1103	16145	GTEX-1445S-3026-SM-5O9BR	Brain - Cortex	Brain - Cortex	Brain	Normal Tissue	Male	GTEX	1.7097
1104	16146	GTEX-Z93S-2926-SM-57WB9	Brain - Cortex	Brain - Cortex	Brain	Normal Tissue	Male	GTEX	-1.6394
1105	16147	GTEX-11ZUS-2926-SM-5FQSL	Brain - Cortex	Brain - Cortex	Brain	Normal Tissue	Male	GTEX	-0.5332
1106	16148	GTEX-ZE9C-3026-SM-4WKHB	Brain - Cortex	Brain - Cortex	Brain	Normal Tissue	Male	GTEX	1.2516
1107	16149	GTEX-NPJ8-1526-SM-2D7VU	Brain - Cortex	Brain - Cortex	Brain	Normal Tissue	Male	GTEX	2.0218
1108	16150	GTEX-11GS4-3126-SM-5A5LH	Brain - Cortex	Brain - Cortex	Brain	Normal Tissue	Male	GTEX	-0.394
1109	16151	GTEX-13IVO-2926-SM-5L3CZ	Brain - Cortex	Brain - Cortex	Brain	Normal Tissue	Male	GTEX	2.3953
1110	16152	GTEX-13FLW-1426-SM-5K7YE	Brain - Cortex	Brain - Cortex	Brain	Normal Tissue	Male	GTEX	0.6517
1111	16153	GTEX-13O3Q-2926-SM-5KM45	Brain - Cortex	Brain - Cortex	Brain	Normal Tissue	Male	GTEX	0.4016
1112	16154	GTEX-13OW7-3026-SM-5L3GY	Brain - Cortex	Brain - Cortex	Brain	Normal Tissue	Male	GTEX	-1.7809
1113	16155	GTEX-145MG-3026-SM-5RQJA	Brain - Cortex	Brain - Cortex	Brain	Normal Tissue	Male	GTEX	-0.3201
1114	16156	GTEX-ZZPT-3026-SM-5GZXH	Brain - Cortex	Brain - Cortex	Brain	Normal Tissue	Male	GTEX	0.8164
1115	16157	GTEX-11TUW-3126-SM-5GU4Y	Brain - Cortex	Brain - Cortex	Brain	Normal Tissue	Male	GTEX	1.5165
1116	16158	GTEX-12ZZW-2926-SM-5LZUP	Brain - Cortex	Brain - Cortex	Brain	Normal Tissue	Male	GTEX	0.4865
1117	16159	GTEX-11NV4-2126-SM-5N9DS	Brain - Cortex	Brain - Cortex	Brain	Normal Tissue	Male	GTEX	-0.2845
1118	16160	GTEX-N7MS-2425-SM-26GMD	Brain - Cortex	Brain - Cortex	Brain	Normal Tissue	Male	GTEX	0.3115
1119	16161	GTEX-NPJ8-1526-SM-26GMH	Brain - Cortex	Brain - Cortex	Brain	Normal Tissue	Male	GTEX	3.9002
1121	16163	GTEX-ZYY3-3126-SM-5SI9L	Brain - Cortex	Brain - Cortex	Brain	Normal Tissue	Female	GTEX	1.9188
1122	16164	GTEX-TSE9-3026-SM-3DB76	Brain - Cortex	Brain - Cortex	Brain	Normal Tissue	Female	GTEX	0.1648
1123	16165	GTEX-RNOR-2326-SM-2TF4I	Brain - Cortex	Brain - Cortex	Brain	Normal Tissue	Female	GTEX	-0.4131
1124	16166	GTEX-T2IS-3026-SM-32QPM	Brain - Cortex	Brain - Cortex	Brain	Normal Tissue	Female	GTEX	0.03
1125	16167	GTEX-QDT8-2926-SM-32PKC	Brain - Cortex	Brain - Cortex	Brain	Normal Tissue	Female	GTEX	-1.4699
1126	16168	GTEX-145LS-3126-SM-5Q5BY	Brain - Cortex	Brain - Cortex	Brain	Normal Tissue	Female	GTEX	1.0983
1127	16169	GTEX-Q2AG-2926-SM-2HMJ3	Brain - Cortex	Brain - Cortex	Brain	Normal Tissue	Female	GTEX	0.099
1128	16170	GTEX-131YS-3126-SM-5KLYT	Brain - Cortex	Brain - Cortex	Brain	Normal Tissue	Female	GTEX	0.4233
1129	16171	GTEX-13OVJ-2826-SM-5L3GW	Brain - Cortex	Brain - Cortex	Brain	Normal Tissue	Female	GTEX	1.8363
1130	16172	GTEX-ZAK1-3026-SM-5S2MJ	Brain - Cortex	Brain - Cortex	Brain	Normal Tissue	Female	GTEX	-1.2481
1131	16173	GTEX-11EMC-3226-SM-5EGKW	Brain - Cortex	Brain - Cortex	Brain	Normal Tissue	Female	GTEX	-0.0877
1132	16174	GTEX-ZVT3-3026-SM-5E43N	Brain - Cortex	Brain - Cortex	Brain	Normal Tissue	Female	GTEX	-0.0877
1133	16175	GTEX-1128S-2726-SM-5H12C	Brain - Cortex	Brain - Cortex	Brain	Normal Tissue	Female	GTEX	0.4552
1134	16176	GTEX-13O3O-3126-SM-5KM3H	Brain - Cortex	Brain - Cortex	Brain	Normal Tissue	Female	GTEX	-0.6416
1135	16177	GTEX-QVUS-2826-SM-3GADB	Brain - Cortex	Brain - Cortex	Brain	Normal Tissue	Female	GTEX	0.9493
1136	16178	GTEX-12ZZX-2926-SM-5GCOQ	Brain - Cortex	Brain - Cortex	Brain	Normal Tissue	Female	GTEX	-1.8836
1137	16179	GTEX-1313W-3126-SM-5LZUI	Brain - Cortex	Brain - Cortex	Brain	Normal Tissue	Female	GTEX	0.2277
1138	16180	GTEX-13QIC-2926-SM-5J2NF	Brain - Cortex	Brain - Cortex	Brain	Normal Tissue	Female	GTEX	0.4865
1139	16181	GTEX-WWYW-3126-SM-3NB39	Brain - Cortex	Brain - Cortex	Brain	Normal Tissue	Female	GTEX	1.5758
1140	16182	GTEX-13PL6-3126-SM-5LUAR	Brain - Cortex	Brain - Cortex	Brain	Normal Tissue	Female	GTEX	0.9343
1141	16183	GTEX-14A5I-2926-SM-5Q5CQ	Brain - Cortex	Brain - Cortex	Brain	Normal Tissue	Female	GTEX	0.3573
1142	16184	GTEX-11GSP-3226-SM-5986O	Brain - Cortex	Brain - Cortex	Brain	Normal Tissue	Female	GTEX	0.434
1143	16185	GTEX-NPJ7-2726-SM-2I3FT	Brain - Cortex	Brain - Cortex	Brain	Normal Tissue	Female	GTEX	1.4065
1144	16186	GTEX-13S7M-3126-SM-5RQJQ	Brain - Cortex	Brain - Cortex	Brain	Normal Tissue	Female	GTEX	0.1124
1145	16187	GTEX-RU72-3026-SM-5SI7Y	Brain - Cortex	Brain - Cortex	Brain	Normal Tissue	Female	GTEX	0.4016
1146	16188	GTEX-12WSD-3126-SM-5HL7P	Brain - Cortex	Brain - Cortex	Brain	Normal Tissue	Female	GTEX	0.0854
1147	16189	GTEX-1117F-3226-SM-5N9CT	Brain - Cortex	Brain - Cortex	Brain	Normal Tissue	Female	GTEX	0.8568
1148	16190	GTEX-ZAJG-3126-SM-5HL9J	Brain - Cortex	Brain - Cortex	Brain	Normal Tissue	Female	GTEX	1.5165
1149	16191	GTEX-11TTK-2926-SM-5PNYP	Brain - Cortex	Brain - Cortex	Brain	Normal Tissue	Female	GTEX	2.4805
1150	16192	GTEX-13SLX-3126-SM-5S2Q5	Brain - Cortex	Brain - Cortex	Brain	Normal Tissue	Female	GTEX	0.9419
1151	16193	GTEX-ZE7O-3126-SM-5HL5X	Brain - Cortex	Brain - Cortex	Brain	Normal Tissue	Female	GTEX	-0.7346
1152	16194	GTEX-N7MT-1126-SM-2YUNQ	Brain - Cortex	Brain - Cortex	Brain	Normal Tissue	Female	GTEX	1.5216
1120	9336	TCGA-DH-A669-02	Brain Lower Grade Glioma	Brain Lower Grade Glioma	Brain	Recurrent Tumor	Male	TCGA	4.5199
2100	9337	TCGA-DU-6397-02	Brain Lower Grade Glioma	Brain Lower Grade Glioma	Brain	Recurrent Tumor	Male	TCGA	3.6359
3100	9338	TCGA-DU-7304-02	Brain Lower Grade Glioma	Brain Lower Grade Glioma	Brain	Recurrent Tumor	Male	TCGA	3.5124
4100	9339	TCGA-TQ-A7RK-02	Brain Lower Grade Glioma	Brain Lower Grade Glioma	Brain	Recurrent Tumor	Male	TCGA	2.549939
5100	9340	TCGA-TQ-A7RV-02	Brain Lower Grade Glioma	Brain Lower Grade Glioma	Brain	Recurrent Tumor	Male	TCGA	2.7139
6100	9341	TCGA-FG-5963-02	Brain Lower Grade Glioma	Brain Lower Grade Glioma	Brain	Recurrent Tumor	Male	TCGA	2.5363
765	9342	TCGA-DU-5872-02	Brain Lower Grade Glioma	Brain Lower Grade Glioma	Brain	Recurrent Tumor	Female	TCGA	5.2574
825	9343	TCGA-TQ-A8XE-02	Brain Lower Grade Glioma	Brain Lower Grade Glioma	Brain	Recurrent Tumor	Female	TCGA	3.603
937	9344	TCGA-TM-A7CF-02	Brain Lower Grade Glioma	Brain Lower Grade Glioma	Brain	Recurrent Tumor	Female	TCGA	0.24
1045	9345	TCGA-FG-5965-02	Brain Lower Grade Glioma	Brain Lower Grade Glioma	Brain	Recurrent Tumor	Female	TCGA	3.093516
1153	9346	TCGA-DU-6407-02	Brain Lower Grade Glioma	Brain Lower Grade Glioma	Brain	Recurrent Tumor	Female	TCGA	3.767246
1210	9347	TCGA-DU-5870-02	Brain Lower Grade Glioma	Brain Lower Grade Glioma	Brain	Recurrent Tumor	Female	TCGA	3.3549
1310	9348	TCGA-FG-A4MT-02	Brain Lower Grade Glioma	Brain Lower Grade Glioma	Brain	Recurrent Tumor	Female	TCGA	2.3048
1410	9349	TCGA-DU-6404-02	Brain Lower Grade Glioma	Brain Lower Grade Glioma	Brain	Recurrent Tumor	Female	TCGA	2.018278
1510	9350	TCGA-DU-A76K-01	Brain Lower Grade Glioma	Brain Lower Grade Glioma	Brain	Primary Tumor	Male	TCGA	0.7579
1610	9351	TCGA-HT-7616-01	Brain Lower Grade Glioma	Brain Lower Grade Glioma	Brain	Primary Tumor	Male	TCGA	5.2036
1710	9352	TCGA-HT-7687-01	Brain Lower Grade Glioma	Brain Lower Grade Glioma	Brain	Primary Tumor	Male	TCGA	2.6487
1810	9353	TCGA-E1-A7YS-01	Brain Lower Grade Glioma	Brain Lower Grade Glioma	Brain	Primary Tumor	Male	TCGA	3.4437
1910	9354	TCGA-DH-A669-01	Brain Lower Grade Glioma	Brain Lower Grade Glioma	Brain	Primary Tumor	Male	TCGA	4.7735
2010	9355	TCGA-DU-A5TT-01	Brain Lower Grade Glioma	Brain Lower Grade Glioma	Brain	Primary Tumor	Male	TCGA	2.4332
2110	9356	TCGA-FG-6690-01	Brain Lower Grade Glioma	Brain Lower Grade Glioma	Brain	Primary Tumor	Male	TCGA	2.7508
2210	9357	TCGA-S9-A89V-01	Brain Lower Grade Glioma	Brain Lower Grade Glioma	Brain	Primary Tumor	Male	TCGA	2.3649
2310	9358	TCGA-DU-7292-01	Brain Lower Grade Glioma	Brain Lower Grade Glioma	Brain	Primary Tumor	Male	TCGA	2.1047
2410	9359	TCGA-S9-A7R2-01	Brain Lower Grade Glioma	Brain Lower Grade Glioma	Brain	Primary Tumor	Male	TCGA	3.6018
2510	9360	TCGA-HW-A5KJ-01	Brain Lower Grade Glioma	Brain Lower Grade Glioma	Brain	Primary Tumor	Male	TCGA	2.081
2610	9361	TCGA-CS-4941-01	Brain Lower Grade Glioma	Brain Lower Grade Glioma	Brain	Primary Tumor	Male	TCGA	4.0593
2710	9362	TCGA-DU-7306-01	Brain Lower Grade Glioma	Brain Lower Grade Glioma	Brain	Primary Tumor	Male	TCGA	4.5199
2810	9363	TCGA-HT-7475-01	Brain Lower Grade Glioma	Brain Lower Grade Glioma	Brain	Primary Tumor	Male	TCGA	1.125
2910	9364	TCGA-DU-6393-01	Brain Lower Grade Glioma	Brain Lower Grade Glioma	Brain	Primary Tumor	Male	TCGA	2.4883
3010	9365	TCGA-HT-7882-01	Brain Lower Grade Glioma	Brain Lower Grade Glioma	Brain	Primary Tumor	Male	TCGA	5.6502
3110	9366	TCGA-HT-A61C-01	Brain Lower Grade Glioma	Brain Lower Grade Glioma	Brain	Primary Tumor	Male	TCGA	4.1203
3210	9367	TCGA-QH-A6CX-01	Brain Lower Grade Glioma	Brain Lower Grade Glioma	Brain	Primary Tumor	Male	TCGA	3.7028
3310	9368	TCGA-S9-A6UA-01	Brain Lower Grade Glioma	Brain Lower Grade Glioma	Brain	Primary Tumor	Male	TCGA	5.1152
3410	9369	TCGA-TQ-A7RP-01	Brain Lower Grade Glioma	Brain Lower Grade Glioma	Brain	Primary Tumor	Male	TCGA	2.0147
3510	9370	TCGA-VW-A8FI-01	Brain Lower Grade Glioma	Brain Lower Grade Glioma	Brain	Primary Tumor	Male	TCGA	2.9167
3610	9371	TCGA-WH-A86K-01	Brain Lower Grade Glioma	Brain Lower Grade Glioma	Brain	Primary Tumor	Male	TCGA	2.6487
3710	9372	TCGA-HT-8109-01	Brain Lower Grade Glioma	Brain Lower Grade Glioma	Brain	Primary Tumor	Male	TCGA	1.934
3810	9373	TCGA-HW-A5KK-01	Brain Lower Grade Glioma	Brain Lower Grade Glioma	Brain	Primary Tumor	Male	TCGA	4.2548
3910	9374	TCGA-E1-A7YM-01	Brain Lower Grade Glioma	Brain Lower Grade Glioma	Brain	Primary Tumor	Male	TCGA	1.1897
4010	9375	TCGA-FG-6692-01	Brain Lower Grade Glioma	Brain Lower Grade Glioma	Brain	Primary Tumor	Male	TCGA	3.9506
4110	9376	TCGA-FG-A4MW-01	Brain Lower Grade Glioma	Brain Lower Grade Glioma	Brain	Primary Tumor	Male	TCGA	2.6464
4210	9377	TCGA-TM-A84J-01	Brain Lower Grade Glioma	Brain Lower Grade Glioma	Brain	Primary Tumor	Male	TCGA	2.1988
4310	9378	TCGA-FG-5964-01	Brain Lower Grade Glioma	Brain Lower Grade Glioma	Brain	Primary Tumor	Male	TCGA	3.2112
4410	9379	TCGA-HT-7477-01	Brain Lower Grade Glioma	Brain Lower Grade Glioma	Brain	Primary Tumor	Male	TCGA	2.7487
4510	9380	TCGA-HT-7854-01	Brain Lower Grade Glioma	Brain Lower Grade Glioma	Brain	Primary Tumor	Male	TCGA	2.8701
4610	9381	TCGA-HT-8107-01	Brain Lower Grade Glioma	Brain Lower Grade Glioma	Brain	Primary Tumor	Male	TCGA	1.1447
47	9382	TCGA-HT-A74H-01	Brain Lower Grade Glioma	Brain Lower Grade Glioma	Brain	Primary Tumor	Male	TCGA	3.4894
4810	9383	TCGA-IK-8125-01	Brain Lower Grade Glioma	Brain Lower Grade Glioma	Brain	Primary Tumor	Male	TCGA	1.7141
49	9384	TCGA-DB-5281-01	Brain Lower Grade Glioma	Brain Lower Grade Glioma	Brain	Primary Tumor	Male	TCGA	2.4675
5010	9385	TCGA-HT-7608-01	Brain Lower Grade Glioma	Brain Lower Grade Glioma	Brain	Primary Tumor	Male	TCGA	2.1541
5110	9386	TCGA-DU-A6S3-01	Brain Lower Grade Glioma	Brain Lower Grade Glioma	Brain	Primary Tumor	Male	TCGA	0.3231
5210	9387	TCGA-FG-A6IZ-01	Brain Lower Grade Glioma	Brain Lower Grade Glioma	Brain	Primary Tumor	Male	TCGA	2.651
5310	9388	TCGA-HT-7694-01	Brain Lower Grade Glioma	Brain Lower Grade Glioma	Brain	Primary Tumor	Male	TCGA	1.2516
5410	9389	TCGA-WY-A85D-01	Brain Lower Grade Glioma	Brain Lower Grade Glioma	Brain	Primary Tumor	Male	TCGA	2.7183
5510	9390	TCGA-DB-5279-01	Brain Lower Grade Glioma	Brain Lower Grade Glioma	Brain	Primary Tumor	Male	TCGA	3.1294
5610	9391	TCGA-DB-A64O-01	Brain Lower Grade Glioma	Brain Lower Grade Glioma	Brain	Primary Tumor	Male	TCGA	2.0183
5710	9392	TCGA-DU-7013-01	Brain Lower Grade Glioma	Brain Lower Grade Glioma	Brain	Primary Tumor	Male	TCGA	2.8582
5810	9393	TCGA-DU-7014-01	Brain Lower Grade Glioma	Brain Lower Grade Glioma	Brain	Primary Tumor	Male	TCGA	2.5511
5910	9394	TCGA-HT-7688-01	Brain Lower Grade Glioma	Brain Lower Grade Glioma	Brain	Primary Tumor	Male	TCGA	1.3397
6010	9395	TCGA-CS-6186-01	Brain Lower Grade Glioma	Brain Lower Grade Glioma	Brain	Primary Tumor	Male	TCGA	2.0218
6110	9396	TCGA-FG-A4MU-01	Brain Lower Grade Glioma	Brain Lower Grade Glioma	Brain	Primary Tumor	Male	TCGA	3.907
6210	9397	TCGA-HT-7684-01	Brain Lower Grade Glioma	Brain Lower Grade Glioma	Brain	Primary Tumor	Male	TCGA	3.7345
6310	9398	TCGA-S9-A6WD-01	Brain Lower Grade Glioma	Brain Lower Grade Glioma	Brain	Primary Tumor	Male	TCGA	1.7489
6410	9399	TCGA-VM-A8CD-01	Brain Lower Grade Glioma	Brain Lower Grade Glioma	Brain	Primary Tumor	Male	TCGA	3.1028
6510	9400	TCGA-E1-A7YD-01	Brain Lower Grade Glioma	Brain Lower Grade Glioma	Brain	Primary Tumor	Male	TCGA	1.8323
6610	9401	TCGA-HT-8110-01	Brain Lower Grade Glioma	Brain Lower Grade Glioma	Brain	Primary Tumor	Male	TCGA	4.0575
6710	9402	TCGA-S9-A7IX-01	Brain Lower Grade Glioma	Brain Lower Grade Glioma	Brain	Primary Tumor	Male	TCGA	3.2143
6810	9403	TCGA-DU-6410-01	Brain Lower Grade Glioma	Brain Lower Grade Glioma	Brain	Primary Tumor	Male	TCGA	0.1124
6910	9404	TCGA-DU-A7TB-01	Brain Lower Grade Glioma	Brain Lower Grade Glioma	Brain	Primary Tumor	Male	TCGA	1.177
7010	9405	TCGA-HT-7875-01	Brain Lower Grade Glioma	Brain Lower Grade Glioma	Brain	Primary Tumor	Male	TCGA	-0.1828
7110	9406	TCGA-DU-A7TJ-01	Brain Lower Grade Glioma	Brain Lower Grade Glioma	Brain	Primary Tumor	Male	TCGA	3.3675
7210	9407	TCGA-E1-A7YJ-01	Brain Lower Grade Glioma	Brain Lower Grade Glioma	Brain	Primary Tumor	Male	TCGA	3.4237
7310	9408	TCGA-HT-8011-01	Brain Lower Grade Glioma	Brain Lower Grade Glioma	Brain	Primary Tumor	Male	TCGA	3.3336
7410	9409	TCGA-DB-A64V-01	Brain Lower Grade Glioma	Brain Lower Grade Glioma	Brain	Primary Tumor	Male	TCGA	4.2601
7510	9410	TCGA-DU-6399-01	Brain Lower Grade Glioma	Brain Lower Grade Glioma	Brain	Primary Tumor	Male	TCGA	2.9148
7610	9411	TCGA-DU-A76L-01	Brain Lower Grade Glioma	Brain Lower Grade Glioma	Brain	Primary Tumor	Male	TCGA	4.8017
7710	9412	TCGA-FG-5962-01	Brain Lower Grade Glioma	Brain Lower Grade Glioma	Brain	Primary Tumor	Male	TCGA	2.5462
7810	9413	TCGA-HT-7467-01	Brain Lower Grade Glioma	Brain Lower Grade Glioma	Brain	Primary Tumor	Male	TCGA	1.8683
7910	9414	TCGA-HT-8105-01	Brain Lower Grade Glioma	Brain Lower Grade Glioma	Brain	Primary Tumor	Male	TCGA	2.6185
8010	9415	TCGA-QH-A65Z-01	Brain Lower Grade Glioma	Brain Lower Grade Glioma	Brain	Primary Tumor	Male	TCGA	1.5612
8110	9416	TCGA-VM-A8CA-01	Brain Lower Grade Glioma	Brain Lower Grade Glioma	Brain	Primary Tumor	Male	TCGA	2.8681
8210	9417	TCGA-DU-6394-01	Brain Lower Grade Glioma	Brain Lower Grade Glioma	Brain	Primary Tumor	Male	TCGA	4.3031
8310	9418	TCGA-DU-7301-01	Brain Lower Grade Glioma	Brain Lower Grade Glioma	Brain	Primary Tumor	Male	TCGA	3.7171
8410	9419	TCGA-HT-7677-01	Brain Lower Grade Glioma	Brain Lower Grade Glioma	Brain	Primary Tumor	Male	TCGA	1.412
8510	9420	TCGA-HT-8106-01	Brain Lower Grade Glioma	Brain Lower Grade Glioma	Brain	Primary Tumor	Male	TCGA	5.6056
8610	9421	TCGA-DH-A66B-01	Brain Lower Grade Glioma	Brain Lower Grade Glioma	Brain	Primary Tumor	Male	TCGA	4.6312
8710	9422	TCGA-DU-6402-01	Brain Lower Grade Glioma	Brain Lower Grade Glioma	Brain	Primary Tumor	Male	TCGA	4.9012
88	9423	TCGA-DU-A7TD-01	Brain Lower Grade Glioma	Brain Lower Grade Glioma	Brain	Primary Tumor	Male	TCGA	3.6793
8910	9424	TCGA-E1-A7YK-01	Brain Lower Grade Glioma	Brain Lower Grade Glioma	Brain	Primary Tumor	Male	TCGA	3.9865
905	9425	TCGA-HT-7474-01	Brain Lower Grade Glioma	Brain Lower Grade Glioma	Brain	Primary Tumor	Male	TCGA	2.0111
91	9426	TCGA-R8-A6ML-01	Brain Lower Grade Glioma	Brain Lower Grade Glioma	Brain	Primary Tumor	Male	TCGA	2.1574
9210	9427	TCGA-S9-A6UB-01	Brain Lower Grade Glioma	Brain Lower Grade Glioma	Brain	Primary Tumor	Male	TCGA	0.605
9310	9428	TCGA-S9-A6WL-01	Brain Lower Grade Glioma	Brain Lower Grade Glioma	Brain	Primary Tumor	Male	TCGA	2.676
9410	9429	TCGA-DU-8164-01	Brain Lower Grade Glioma	Brain Lower Grade Glioma	Brain	Primary Tumor	Male	TCGA	0.8408
954	9430	TCGA-DU-A5TR-01	Brain Lower Grade Glioma	Brain Lower Grade Glioma	Brain	Primary Tumor	Male	TCGA	3.9847
9610	9431	TCGA-DU-A76R-01	Brain Lower Grade Glioma	Brain Lower Grade Glioma	Brain	Primary Tumor	Male	TCGA	2.5852
973	9432	TCGA-QH-A6CV-01	Brain Lower Grade Glioma	Brain Lower Grade Glioma	Brain	Primary Tumor	Male	TCGA	3.8116
9810	9433	TCGA-TQ-A7RU-01	Brain Lower Grade Glioma	Brain Lower Grade Glioma	Brain	Primary Tumor	Male	TCGA	1.0079
993	9434	TCGA-CS-4944-01	Brain Lower Grade Glioma	Brain Lower Grade Glioma	Brain	Primary Tumor	Male	TCGA	3.6219
10010	9435	TCGA-DH-A7US-01	Brain Lower Grade Glioma	Brain Lower Grade Glioma	Brain	Primary Tumor	Male	TCGA	1.9895
10110	9436	TCGA-HT-7604-01	Brain Lower Grade Glioma	Brain Lower Grade Glioma	Brain	Primary Tumor	Male	TCGA	2.0218
10210	9437	TCGA-S9-A6TV-01	Brain Lower Grade Glioma	Brain Lower Grade Glioma	Brain	Primary Tumor	Male	TCGA	5.4148
10310	9438	TCGA-S9-A6TY-01	Brain Lower Grade Glioma	Brain Lower Grade Glioma	Brain	Primary Tumor	Male	TCGA	0.7916
10410	9439	TCGA-DH-A66F-01	Brain Lower Grade Glioma	Brain Lower Grade Glioma	Brain	Primary Tumor	Male	TCGA	1.9675
10510	9440	TCGA-DH-A7UV-01	Brain Lower Grade Glioma	Brain Lower Grade Glioma	Brain	Primary Tumor	Male	TCGA	2.694
106	9441	TCGA-FG-7637-01	Brain Lower Grade Glioma	Brain Lower Grade Glioma	Brain	Primary Tumor	Male	TCGA	1.8323
10710	9442	TCGA-CS-6188-01	Brain Lower Grade Glioma	Brain Lower Grade Glioma	Brain	Primary Tumor	Male	TCGA	4.182
10810	9443	TCGA-DU-5849-01	Brain Lower Grade Glioma	Brain Lower Grade Glioma	Brain	Primary Tumor	Male	TCGA	1.8957
10910	9444	TCGA-FG-7636-01	Brain Lower Grade Glioma	Brain Lower Grade Glioma	Brain	Primary Tumor	Male	TCGA	2.1247
110	9445	TCGA-QH-A6XC-01	Brain Lower Grade Glioma	Brain Lower Grade Glioma	Brain	Primary Tumor	Male	TCGA	2.299
11110	9446	TCGA-TM-A84F-01	Brain Lower Grade Glioma	Brain Lower Grade Glioma	Brain	Primary Tumor	Male	TCGA	4.3009
11210	9447	TCGA-DB-A75M-01	Brain Lower Grade Glioma	Brain Lower Grade Glioma	Brain	Primary Tumor	Male	TCGA	1.5661
11310	9448	TCGA-FG-A4MX-01	Brain Lower Grade Glioma	Brain Lower Grade Glioma	Brain	Primary Tumor	Male	TCGA	2.1444
11410	9449	TCGA-HT-8564-01	Brain Lower Grade Glioma	Brain Lower Grade Glioma	Brain	Primary Tumor	Male	TCGA	2.2206
1154	9450	TCGA-HT-A614-01	Brain Lower Grade Glioma	Brain Lower Grade Glioma	Brain	Primary Tumor	Male	TCGA	2.5658
1161	9451	TCGA-HT-A617-01	Brain Lower Grade Glioma	Brain Lower Grade Glioma	Brain	Primary Tumor	Male	TCGA	4.2041
1171	9452	TCGA-P5-A737-01	Brain Lower Grade Glioma	Brain Lower Grade Glioma	Brain	Primary Tumor	Male	TCGA	1.0915
1181	9453	TCGA-QH-A6X4-01	Brain Lower Grade Glioma	Brain Lower Grade Glioma	Brain	Primary Tumor	Male	TCGA	1.6512
1191	9454	TCGA-RY-A840-01	Brain Lower Grade Glioma	Brain Lower Grade Glioma	Brain	Primary Tumor	Male	TCGA	2.1345
1201	9455	TCGA-W9-A837-01	Brain Lower Grade Glioma	Brain Lower Grade Glioma	Brain	Primary Tumor	Male	TCGA	0.2277
1211	9456	TCGA-E1-A7YL-01	Brain Lower Grade Glioma	Brain Lower Grade Glioma	Brain	Primary Tumor	Male	TCGA	4.4602
1221	9457	TCGA-S9-A6TX-01	Brain Lower Grade Glioma	Brain Lower Grade Glioma	Brain	Primary Tumor	Male	TCGA	2.0325
1231	9458	TCGA-S9-A6U0-01	Brain Lower Grade Glioma	Brain Lower Grade Glioma	Brain	Primary Tumor	Male	TCGA	4.0401
1241	9459	TCGA-S9-A7R4-01	Brain Lower Grade Glioma	Brain Lower Grade Glioma	Brain	Primary Tumor	Male	TCGA	3.0637
1251	9460	TCGA-TM-A84R-01	Brain Lower Grade Glioma	Brain Lower Grade Glioma	Brain	Primary Tumor	Male	TCGA	1.3167
1261	9461	TCGA-E1-A7YO-01	Brain Lower Grade Glioma	Brain Lower Grade Glioma	Brain	Primary Tumor	Male	TCGA	1.5266
1271	9462	TCGA-RY-A83Y-01	Brain Lower Grade Glioma	Brain Lower Grade Glioma	Brain	Primary Tumor	Male	TCGA	3.616
1281	9463	TCGA-RY-A847-01	Brain Lower Grade Glioma	Brain Lower Grade Glioma	Brain	Primary Tumor	Male	TCGA	2.4544
1291	9464	TCGA-F6-A8O4-01	Brain Lower Grade Glioma	Brain Lower Grade Glioma	Brain	Primary Tumor	Male	TCGA	1.3623
1301	9465	TCGA-HT-7479-01	Brain Lower Grade Glioma	Brain Lower Grade Glioma	Brain	Primary Tumor	Male	TCGA	3.2127
1311	9466	TCGA-TM-A7CA-01	Brain Lower Grade Glioma	Brain Lower Grade Glioma	Brain	Primary Tumor	Male	TCGA	1.3901
1321	9467	TCGA-VV-A829-01	Brain Lower Grade Glioma	Brain Lower Grade Glioma	Brain	Primary Tumor	Male	TCGA	4.7924
1331	9468	TCGA-CS-5395-01	Brain Lower Grade Glioma	Brain Lower Grade Glioma	Brain	Primary Tumor	Male	TCGA	1.692
1341	9469	TCGA-CS-6670-01	Brain Lower Grade Glioma	Brain Lower Grade Glioma	Brain	Primary Tumor	Male	TCGA	1.0293
1351	9470	TCGA-DB-5280-01	Brain Lower Grade Glioma	Brain Lower Grade Glioma	Brain	Primary Tumor	Male	TCGA	1.9527
1361	9471	TCGA-DH-A7UU-01	Brain Lower Grade Glioma	Brain Lower Grade Glioma	Brain	Primary Tumor	Male	TCGA	1.8879
1371	9472	TCGA-HT-7692-01	Brain Lower Grade Glioma	Brain Lower Grade Glioma	Brain	Primary Tumor	Male	TCGA	1.9638
1381	9473	TCGA-IK-7675-01	Brain Lower Grade Glioma	Brain Lower Grade Glioma	Brain	Primary Tumor	Male	TCGA	1.412
1391	9474	TCGA-QH-A6CW-01	Brain Lower Grade Glioma	Brain Lower Grade Glioma	Brain	Primary Tumor	Male	TCGA	1.7141
1401	9475	TCGA-S9-A7J1-01	Brain Lower Grade Glioma	Brain Lower Grade Glioma	Brain	Primary Tumor	Male	TCGA	2.6302
1411	9476	TCGA-DU-A5TS-01	Brain Lower Grade Glioma	Brain Lower Grade Glioma	Brain	Primary Tumor	Male	TCGA	2.8462
1421	9477	TCGA-E1-5304-01	Brain Lower Grade Glioma	Brain Lower Grade Glioma	Brain	Primary Tumor	Male	TCGA	0.24
1431	9478	TCGA-E1-A7YU-01	Brain Lower Grade Glioma	Brain Lower Grade Glioma	Brain	Primary Tumor	Male	TCGA	1.1833
1441	9479	TCGA-HT-7485-01	Brain Lower Grade Glioma	Brain Lower Grade Glioma	Brain	Primary Tumor	Male	TCGA	2.3222
1451	9480	TCGA-S9-A6WP-01	Brain Lower Grade Glioma	Brain Lower Grade Glioma	Brain	Primary Tumor	Male	TCGA	2.7889
1461	9481	TCGA-E1-5302-01	Brain Lower Grade Glioma	Brain Lower Grade Glioma	Brain	Primary Tumor	Male	TCGA	3.1939
1471	9482	TCGA-FG-8188-01	Brain Lower Grade Glioma	Brain Lower Grade Glioma	Brain	Primary Tumor	Male	TCGA	2.8602
1481	9483	TCGA-HW-7490-01	Brain Lower Grade Glioma	Brain Lower Grade Glioma	Brain	Primary Tumor	Male	TCGA	4.208
1491	9484	TCGA-QH-A6CS-01	Brain Lower Grade Glioma	Brain Lower Grade Glioma	Brain	Primary Tumor	Male	TCGA	2.4252
1501	9485	TCGA-S9-A7QZ-01	Brain Lower Grade Glioma	Brain Lower Grade Glioma	Brain	Primary Tumor	Male	TCGA	1.0433
1511	9486	TCGA-CS-5394-01	Brain Lower Grade Glioma	Brain Lower Grade Glioma	Brain	Primary Tumor	Male	TCGA	0.6145
1521	9487	TCGA-DB-A64P-01	Brain Lower Grade Glioma	Brain Lower Grade Glioma	Brain	Primary Tumor	Male	TCGA	2.7379
1531	9488	TCGA-DU-A7TG-01	Brain Lower Grade Glioma	Brain Lower Grade Glioma	Brain	Primary Tumor	Male	TCGA	2.0912
1541	9489	TCGA-HT-7620-01	Brain Lower Grade Glioma	Brain Lower Grade Glioma	Brain	Primary Tumor	Male	TCGA	1.2756
1551	9490	TCGA-R8-A6MK-01	Brain Lower Grade Glioma	Brain Lower Grade Glioma	Brain	Primary Tumor	Male	TCGA	1.595
1561	9491	TCGA-S9-A6TW-01	Brain Lower Grade Glioma	Brain Lower Grade Glioma	Brain	Primary Tumor	Male	TCGA	2.8381
1571	9492	TCGA-S9-A89Z-01	Brain Lower Grade Glioma	Brain Lower Grade Glioma	Brain	Primary Tumor	Male	TCGA	4.1836
1581	9493	TCGA-TM-A84B-01	Brain Lower Grade Glioma	Brain Lower Grade Glioma	Brain	Primary Tumor	Male	TCGA	1.6327
1591	9494	TCGA-TM-A84M-01	Brain Lower Grade Glioma	Brain Lower Grade Glioma	Brain	Primary Tumor	Male	TCGA	2.2144
1601	9495	TCGA-CS-5393-01	Brain Lower Grade Glioma	Brain Lower Grade Glioma	Brain	Primary Tumor	Male	TCGA	2.6302
1611	9496	TCGA-DU-7019-01	Brain Lower Grade Glioma	Brain Lower Grade Glioma	Brain	Primary Tumor	Male	TCGA	3.9883
1621	9497	TCGA-HT-7481-01	Brain Lower Grade Glioma	Brain Lower Grade Glioma	Brain	Primary Tumor	Male	TCGA	1.5266
1631	9498	TCGA-HT-7855-01	Brain Lower Grade Glioma	Brain Lower Grade Glioma	Brain	Primary Tumor	Male	TCGA	1.3623
1641	9499	TCGA-HW-7487-01	Brain Lower Grade Glioma	Brain Lower Grade Glioma	Brain	Primary Tumor	Male	TCGA	1.0222
1651	9500	TCGA-HW-8322-01	Brain Lower Grade Glioma	Brain Lower Grade Glioma	Brain	Primary Tumor	Male	TCGA	1.8801
1661	9501	TCGA-P5-A5EV-01	Brain Lower Grade Glioma	Brain Lower Grade Glioma	Brain	Primary Tumor	Male	TCGA	2.4386
1671	9502	TCGA-P5-A5EZ-01	Brain Lower Grade Glioma	Brain Lower Grade Glioma	Brain	Primary Tumor	Male	TCGA	2.7826
1681	9503	TCGA-S9-A7IY-01	Brain Lower Grade Glioma	Brain Lower Grade Glioma	Brain	Primary Tumor	Male	TCGA	2.4779
1691	9504	TCGA-TQ-A7RH-01	Brain Lower Grade Glioma	Brain Lower Grade Glioma	Brain	Primary Tumor	Male	TCGA	3.2572
1701	9505	TCGA-DB-A4XB-01	Brain Lower Grade Glioma	Brain Lower Grade Glioma	Brain	Primary Tumor	Male	TCGA	1.7786
1711	9506	TCGA-E1-5303-01	Brain Lower Grade Glioma	Brain Lower Grade Glioma	Brain	Primary Tumor	Male	TCGA	3.2722
1721	9507	TCGA-HT-7472-01	Brain Lower Grade Glioma	Brain Lower Grade Glioma	Brain	Primary Tumor	Male	TCGA	3.5608
1731	9508	TCGA-HT-7605-01	Brain Lower Grade Glioma	Brain Lower Grade Glioma	Brain	Primary Tumor	Male	TCGA	1.8762
1741	9509	TCGA-HT-7881-01	Brain Lower Grade Glioma	Brain Lower Grade Glioma	Brain	Primary Tumor	Male	TCGA	0.3907
1751	9510	TCGA-HW-7489-01	Brain Lower Grade Glioma	Brain Lower Grade Glioma	Brain	Primary Tumor	Male	TCGA	1.3109
1761	9511	TCGA-QH-A6CY-01	Brain Lower Grade Glioma	Brain Lower Grade Glioma	Brain	Primary Tumor	Male	TCGA	1.9302
1771	9512	TCGA-QH-A6CZ-01	Brain Lower Grade Glioma	Brain Lower Grade Glioma	Brain	Primary Tumor	Male	TCGA	1.7446
1781	9513	TCGA-S9-A6TU-01	Brain Lower Grade Glioma	Brain Lower Grade Glioma	Brain	Primary Tumor	Male	TCGA	1.9968
1791	9514	TCGA-TQ-A7RR-01	Brain Lower Grade Glioma	Brain Lower Grade Glioma	Brain	Primary Tumor	Male	TCGA	2.1213
1801	9515	TCGA-CS-4943-01	Brain Lower Grade Glioma	Brain Lower Grade Glioma	Brain	Primary Tumor	Male	TCGA	3.4088
1811	9516	TCGA-FG-8185-01	Brain Lower Grade Glioma	Brain Lower Grade Glioma	Brain	Primary Tumor	Male	TCGA	1.3109
1821	9517	TCGA-HT-7470-01	Brain Lower Grade Glioma	Brain Lower Grade Glioma	Brain	Primary Tumor	Male	TCGA	1.6875
1831	9518	TCGA-HW-7486-01	Brain Lower Grade Glioma	Brain Lower Grade Glioma	Brain	Primary Tumor	Male	TCGA	2.2753
1841	9519	TCGA-DB-5275-01	Brain Lower Grade Glioma	Brain Lower Grade Glioma	Brain	Primary Tumor	Male	TCGA	2.0776
1851	9520	TCGA-HT-7478-01	Brain Lower Grade Glioma	Brain Lower Grade Glioma	Brain	Primary Tumor	Male	TCGA	4.3639
1861	9521	TCGA-HT-7611-01	Brain Lower Grade Glioma	Brain Lower Grade Glioma	Brain	Primary Tumor	Male	TCGA	2.7444
1871	9522	TCGA-HT-8114-01	Brain Lower Grade Glioma	Brain Lower Grade Glioma	Brain	Primary Tumor	Male	TCGA	3.7248
1881	9523	TCGA-HW-8320-01	Brain Lower Grade Glioma	Brain Lower Grade Glioma	Brain	Primary Tumor	Male	TCGA	2.0912
1891	9524	TCGA-S9-A6U9-01	Brain Lower Grade Glioma	Brain Lower Grade Glioma	Brain	Primary Tumor	Male	TCGA	2.4908
1901	9525	TCGA-TM-A84S-01	Brain Lower Grade Glioma	Brain Lower Grade Glioma	Brain	Primary Tumor	Male	TCGA	2.6918
1911	9526	TCGA-TQ-A7RG-01	Brain Lower Grade Glioma	Brain Lower Grade Glioma	Brain	Primary Tumor	Male	TCGA	2.5658
1921	9527	TCGA-WY-A85C-01	Brain Lower Grade Glioma	Brain Lower Grade Glioma	Brain	Primary Tumor	Male	TCGA	2.1147
1931	9528	TCGA-DU-A7T8-01	Brain Lower Grade Glioma	Brain Lower Grade Glioma	Brain	Primary Tumor	Male	TCGA	3.0056
1941	9529	TCGA-E1-A7Z4-01	Brain Lower Grade Glioma	Brain Lower Grade Glioma	Brain	Primary Tumor	Male	TCGA	2.5948
1951	9530	TCGA-FG-8182-01	Brain Lower Grade Glioma	Brain Lower Grade Glioma	Brain	Primary Tumor	Male	TCGA	2.328
1961	9531	TCGA-HT-7856-01	Brain Lower Grade Glioma	Brain Lower Grade Glioma	Brain	Primary Tumor	Male	TCGA	0.8327
1971	9532	TCGA-HW-7491-01	Brain Lower Grade Glioma	Brain Lower Grade Glioma	Brain	Primary Tumor	Male	TCGA	1.2576
1981	9533	TCGA-HW-A5KM-01	Brain Lower Grade Glioma	Brain Lower Grade Glioma	Brain	Primary Tumor	Male	TCGA	5.2869
1991	9534	TCGA-P5-A5EU-01	Brain Lower Grade Glioma	Brain Lower Grade Glioma	Brain	Primary Tumor	Male	TCGA	4.235
2001	9535	TCGA-P5-A72W-01	Brain Lower Grade Glioma	Brain Lower Grade Glioma	Brain	Primary Tumor	Male	TCGA	2.5238
2011	9536	TCGA-S9-A7R1-01	Brain Lower Grade Glioma	Brain Lower Grade Glioma	Brain	Primary Tumor	Male	TCGA	1.683
2021	9537	TCGA-DB-5277-01	Brain Lower Grade Glioma	Brain Lower Grade Glioma	Brain	Primary Tumor	Male	TCGA	2.0289
2031	9538	TCGA-DB-A4XG-01	Brain Lower Grade Glioma	Brain Lower Grade Glioma	Brain	Primary Tumor	Male	TCGA	0.9268
2041	9539	TCGA-E1-5305-01	Brain Lower Grade Glioma	Brain Lower Grade Glioma	Brain	Primary Tumor	Male	TCGA	3.6657
2051	9540	TCGA-F6-A8O3-01	Brain Lower Grade Glioma	Brain Lower Grade Glioma	Brain	Primary Tumor	Male	TCGA	0.537
2061	9541	TCGA-HT-7609-01	Brain Lower Grade Glioma	Brain Lower Grade Glioma	Brain	Primary Tumor	Male	TCGA	1.8444
2071	9542	TCGA-HT-A74O-01	Brain Lower Grade Glioma	Brain Lower Grade Glioma	Brain	Primary Tumor	Male	TCGA	3.6827
2081	9543	TCGA-S9-A6WE-01	Brain Lower Grade Glioma	Brain Lower Grade Glioma	Brain	Primary Tumor	Male	TCGA	1.5165
2091	9544	TCGA-DB-5273-01	Brain Lower Grade Glioma	Brain Lower Grade Glioma	Brain	Primary Tumor	Male	TCGA	3.1228
2101	9545	TCGA-DU-7007-01	Brain Lower Grade Glioma	Brain Lower Grade Glioma	Brain	Primary Tumor	Male	TCGA	3.9308
2111	9546	TCGA-DU-7299-01	Brain Lower Grade Glioma	Brain Lower Grade Glioma	Brain	Primary Tumor	Male	TCGA	2.8799
2121	9547	TCGA-DU-A5TP-01	Brain Lower Grade Glioma	Brain Lower Grade Glioma	Brain	Primary Tumor	Male	TCGA	4.4437
2131	9548	TCGA-HT-7480-01	Brain Lower Grade Glioma	Brain Lower Grade Glioma	Brain	Primary Tumor	Male	TCGA	1.2756
2141	9549	TCGA-HT-A74J-01	Brain Lower Grade Glioma	Brain Lower Grade Glioma	Brain	Primary Tumor	Male	TCGA	1.6466
2151	9550	TCGA-P5-A5F0-01	Brain Lower Grade Glioma	Brain Lower Grade Glioma	Brain	Primary Tumor	Male	TCGA	0.5069
2161	9551	TCGA-QH-A86X-01	Brain Lower Grade Glioma	Brain Lower Grade Glioma	Brain	Primary Tumor	Male	TCGA	1.4335
2171	9552	TCGA-S9-A6U5-01	Brain Lower Grade Glioma	Brain Lower Grade Glioma	Brain	Primary Tumor	Male	TCGA	2.9013
2181	9553	TCGA-VM-A8CB-01	Brain Lower Grade Glioma	Brain Lower Grade Glioma	Brain	Primary Tumor	Male	TCGA	2.8462
2191	9554	TCGA-DB-5276-01	Brain Lower Grade Glioma	Brain Lower Grade Glioma	Brain	Primary Tumor	Male	TCGA	2.9544
2201	9555	TCGA-DB-A4XD-01	Brain Lower Grade Glioma	Brain Lower Grade Glioma	Brain	Primary Tumor	Male	TCGA	1.8957
2211	9556	TCGA-DH-5141-01	Brain Lower Grade Glioma	Brain Lower Grade Glioma	Brain	Primary Tumor	Male	TCGA	2.4675
2221	9557	TCGA-DU-A7TA-01	Brain Lower Grade Glioma	Brain Lower Grade Glioma	Brain	Primary Tumor	Male	TCGA	2.8076
2231	9558	TCGA-DU-A7TC-01	Brain Lower Grade Glioma	Brain Lower Grade Glioma	Brain	Primary Tumor	Male	TCGA	1.5115
2241	9559	TCGA-DU-A7TI-01	Brain Lower Grade Glioma	Brain Lower Grade Glioma	Brain	Primary Tumor	Male	TCGA	2.5536
2251	9560	TCGA-HT-8111-01	Brain Lower Grade Glioma	Brain Lower Grade Glioma	Brain	Primary Tumor	Male	TCGA	2.7095
2261	9561	TCGA-TM-A84C-01	Brain Lower Grade Glioma	Brain Lower Grade Glioma	Brain	Primary Tumor	Male	TCGA	3.0961
2271	9562	TCGA-TQ-A7RN-01	Brain Lower Grade Glioma	Brain Lower Grade Glioma	Brain	Primary Tumor	Male	TCGA	1.2455
2281	9563	TCGA-TQ-A7RW-01	Brain Lower Grade Glioma	Brain Lower Grade Glioma	Brain	Primary Tumor	Male	TCGA	4.2465
2291	9564	TCGA-CS-6290-01	Brain Lower Grade Glioma	Brain Lower Grade Glioma	Brain	Primary Tumor	Male	TCGA	3.8905
2301	9565	TCGA-DU-6395-01	Brain Lower Grade Glioma	Brain Lower Grade Glioma	Brain	Primary Tumor	Male	TCGA	2.4571
2311	9566	TCGA-E1-5311-01	Brain Lower Grade Glioma	Brain Lower Grade Glioma	Brain	Primary Tumor	Male	TCGA	0.9038
2321	9567	TCGA-FG-7641-01	Brain Lower Grade Glioma	Brain Lower Grade Glioma	Brain	Primary Tumor	Male	TCGA	-0.0725
2331	9568	TCGA-FG-8187-01	Brain Lower Grade Glioma	Brain Lower Grade Glioma	Brain	Primary Tumor	Male	TCGA	2.2421
2341	9569	TCGA-HT-7879-01	Brain Lower Grade Glioma	Brain Lower Grade Glioma	Brain	Primary Tumor	Male	TCGA	2.4623
2351	9570	TCGA-HW-8321-01	Brain Lower Grade Glioma	Brain Lower Grade Glioma	Brain	Primary Tumor	Male	TCGA	2.1047
2361	9571	TCGA-S9-A6WG-01	Brain Lower Grade Glioma	Brain Lower Grade Glioma	Brain	Primary Tumor	Male	TCGA	3.4129
2371	9572	TCGA-TM-A84L-01	Brain Lower Grade Glioma	Brain Lower Grade Glioma	Brain	Primary Tumor	Male	TCGA	2.6556
2381	9573	TCGA-TM-A84Q-01	Brain Lower Grade Glioma	Brain Lower Grade Glioma	Brain	Primary Tumor	Male	TCGA	3.6714
2391	9574	TCGA-DB-A4XA-01	Brain Lower Grade Glioma	Brain Lower Grade Glioma	Brain	Primary Tumor	Male	TCGA	3.2811
2401	9575	TCGA-DH-5143-01	Brain Lower Grade Glioma	Brain Lower Grade Glioma	Brain	Primary Tumor	Male	TCGA	2.1509
2411	9576	TCGA-DH-A7UT-01	Brain Lower Grade Glioma	Brain Lower Grade Glioma	Brain	Primary Tumor	Male	TCGA	2.3788
2421	9577	TCGA-DU-A76O-01	Brain Lower Grade Glioma	Brain Lower Grade Glioma	Brain	Primary Tumor	Male	TCGA	3.3535
2431	9578	TCGA-FG-6689-01	Brain Lower Grade Glioma	Brain Lower Grade Glioma	Brain	Primary Tumor	Male	TCGA	2.7508
2441	9579	TCGA-FG-8191-01	Brain Lower Grade Glioma	Brain Lower Grade Glioma	Brain	Primary Tumor	Male	TCGA	2.9729
2451	9580	TCGA-HT-7468-01	Brain Lower Grade Glioma	Brain Lower Grade Glioma	Brain	Primary Tumor	Male	TCGA	2.8117
2461	9581	TCGA-HT-7469-01	Brain Lower Grade Glioma	Brain Lower Grade Glioma	Brain	Primary Tumor	Male	TCGA	1.8119
2471	9582	TCGA-HT-7880-01	Brain Lower Grade Glioma	Brain Lower Grade Glioma	Brain	Primary Tumor	Male	TCGA	0.7916
2481	9583	TCGA-P5-A5F1-01	Brain Lower Grade Glioma	Brain Lower Grade Glioma	Brain	Primary Tumor	Male	TCGA	3.6646
2491	9584	TCGA-RY-A843-01	Brain Lower Grade Glioma	Brain Lower Grade Glioma	Brain	Primary Tumor	Male	TCGA	1.3225
2501	9585	TCGA-TM-A7C5-01	Brain Lower Grade Glioma	Brain Lower Grade Glioma	Brain	Primary Tumor	Male	TCGA	1.2455
2511	9586	TCGA-TM-A84I-01	Brain Lower Grade Glioma	Brain Lower Grade Glioma	Brain	Primary Tumor	Male	TCGA	2.4171
2521	9587	TCGA-DB-A75O-01	Brain Lower Grade Glioma	Brain Lower Grade Glioma	Brain	Primary Tumor	Male	TCGA	2.1702
2531	9588	TCGA-DH-5142-01	Brain Lower Grade Glioma	Brain Lower Grade Glioma	Brain	Primary Tumor	Male	TCGA	4.5311
2541	9589	TCGA-DU-5853-01	Brain Lower Grade Glioma	Brain Lower Grade Glioma	Brain	Primary Tumor	Male	TCGA	3.1245
2551	9590	TCGA-DU-8163-01	Brain Lower Grade Glioma	Brain Lower Grade Glioma	Brain	Primary Tumor	Male	TCGA	2.6918
2561	9591	TCGA-HT-7603-01	Brain Lower Grade Glioma	Brain Lower Grade Glioma	Brain	Primary Tumor	Male	TCGA	1.9895
2571	9592	TCGA-HT-7690-01	Brain Lower Grade Glioma	Brain Lower Grade Glioma	Brain	Primary Tumor	Male	TCGA	3.7518
2581	9593	TCGA-HT-7873-01	Brain Lower Grade Glioma	Brain Lower Grade Glioma	Brain	Primary Tumor	Male	TCGA	1.7744
2591	9594	TCGA-S9-A6WO-01	Brain Lower Grade Glioma	Brain Lower Grade Glioma	Brain	Primary Tumor	Male	TCGA	2.2299
260	9595	TCGA-TQ-A7RK-01	Brain Lower Grade Glioma	Brain Lower Grade Glioma	Brain	Primary Tumor	Male	TCGA	2.0979
2611	9596	TCGA-TQ-A7RO-01	Brain Lower Grade Glioma	Brain Lower Grade Glioma	Brain	Primary Tumor	Male	TCGA	0.8327
2621	9597	TCGA-E1-A7YW-01	Brain Lower Grade Glioma	Brain Lower Grade Glioma	Brain	Primary Tumor	Male	TCGA	1.7744
2631	9598	TCGA-FG-7634-01	Brain Lower Grade Glioma	Brain Lower Grade Glioma	Brain	Primary Tumor	Male	TCGA	3.5299
2641	9599	TCGA-HT-7473-01	Brain Lower Grade Glioma	Brain Lower Grade Glioma	Brain	Primary Tumor	Male	TCGA	4.3068
2651	9600	TCGA-HT-7858-01	Brain Lower Grade Glioma	Brain Lower Grade Glioma	Brain	Primary Tumor	Male	TCGA	3.5559
266	9601	TCGA-S9-A6U6-01	Brain Lower Grade Glioma	Brain Lower Grade Glioma	Brain	Primary Tumor	Male	TCGA	1.6281
2671	9602	TCGA-P5-A5ET-01	Brain Lower Grade Glioma	Brain Lower Grade Glioma	Brain	Primary Tumor	Male	TCGA	1.0079
2681	9603	TCGA-QH-A6X3-01	Brain Lower Grade Glioma	Brain Lower Grade Glioma	Brain	Primary Tumor	Male	TCGA	1.9822
2691	9604	TCGA-S9-A7R7-01	Brain Lower Grade Glioma	Brain Lower Grade Glioma	Brain	Primary Tumor	Male	TCGA	4.1676
2701	9605	TCGA-TQ-A7RV-01	Brain Lower Grade Glioma	Brain Lower Grade Glioma	Brain	Primary Tumor	Male	TCGA	1.8363
2711	9606	TCGA-DB-A4XC-01	Brain Lower Grade Glioma	Brain Lower Grade Glioma	Brain	Primary Tumor	Male	TCGA	2.5561
2721	9607	TCGA-HT-7476-01	Brain Lower Grade Glioma	Brain Lower Grade Glioma	Brain	Primary Tumor	Male	TCGA	2.4779
2731	9608	TCGA-HT-7676-01	Brain Lower Grade Glioma	Brain Lower Grade Glioma	Brain	Primary Tumor	Male	TCGA	3.7529
2741	9609	TCGA-KT-A74X-01	Brain Lower Grade Glioma	Brain Lower Grade Glioma	Brain	Primary Tumor	Male	TCGA	2.0946
2751	9610	TCGA-P5-A5F6-01	Brain Lower Grade Glioma	Brain Lower Grade Glioma	Brain	Primary Tumor	Male	TCGA	0.6332
2761	9611	TCGA-DU-6542-01	Brain Lower Grade Glioma	Brain Lower Grade Glioma	Brain	Primary Tumor	Male	TCGA	2.9839
2771	9612	TCGA-DU-7011-01	Brain Lower Grade Glioma	Brain Lower Grade Glioma	Brain	Primary Tumor	Male	TCGA	4.0593
2781	9613	TCGA-FN-7833-01	Brain Lower Grade Glioma	Brain Lower Grade Glioma	Brain	Primary Tumor	Male	TCGA	4.439
2791	9614	TCGA-S9-A7J2-01	Brain Lower Grade Glioma	Brain Lower Grade Glioma	Brain	Primary Tumor	Male	TCGA	1.1117
2801	9615	TCGA-VM-A8CE-01	Brain Lower Grade Glioma	Brain Lower Grade Glioma	Brain	Primary Tumor	Male	TCGA	1.4704
2811	9616	TCGA-HT-A5RB-01	Brain Lower Grade Glioma	Brain Lower Grade Glioma	Brain	Primary Tumor	Male	TCGA	1.3679
2821	9617	TCGA-S9-A6U8-01	Brain Lower Grade Glioma	Brain Lower Grade Glioma	Brain	Primary Tumor	Male	TCGA	2.9243
2831	9618	TCGA-WY-A85B-01	Brain Lower Grade Glioma	Brain Lower Grade Glioma	Brain	Primary Tumor	Male	TCGA	3.7421
2841	9619	TCGA-FG-5963-01	Brain Lower Grade Glioma	Brain Lower Grade Glioma	Brain	Primary Tumor	Male	TCGA	4.3449
2851	9620	TCGA-FG-8181-01	Brain Lower Grade Glioma	Brain Lower Grade Glioma	Brain	Primary Tumor	Male	TCGA	1.412
2861	9621	TCGA-CS-6666-01	Brain Lower Grade Glioma	Brain Lower Grade Glioma	Brain	Primary Tumor	Male	TCGA	2.828
2871	9622	TCGA-HT-A61B-01	Brain Lower Grade Glioma	Brain Lower Grade Glioma	Brain	Primary Tumor	Male	TCGA	5.8635
2881	9623	TCGA-P5-A730-01	Brain Lower Grade Glioma	Brain Lower Grade Glioma	Brain	Primary Tumor	Male	TCGA	2.8799
2891	9624	TCGA-HT-7602-01	Brain Lower Grade Glioma	Brain Lower Grade Glioma	Brain	Primary Tumor	Male	TCGA	2.6395
2901	9625	TCGA-HT-8015-01	Brain Lower Grade Glioma	Brain Lower Grade Glioma	Brain	Primary Tumor	Male	TCGA	3.3745
2911	9626	TCGA-P5-A5EY-01	Brain Lower Grade Glioma	Brain Lower Grade Glioma	Brain	Primary Tumor	Male	TCGA	1.7617
292	9627	TCGA-P5-A72X-01	Brain Lower Grade Glioma	Brain Lower Grade Glioma	Brain	Primary Tumor	Male	TCGA	1.3623
2931	9628	TCGA-DB-A64S-01	Brain Lower Grade Glioma	Brain Lower Grade Glioma	Brain	Primary Tumor	Male	TCGA	4.3555
2941	9629	TCGA-WY-A85A-01	Brain Lower Grade Glioma	Brain Lower Grade Glioma	Brain	Primary Tumor	Male	TCGA	0.9268
2951	9630	TCGA-TM-A84T-01	Brain Lower Grade Glioma	Brain Lower Grade Glioma	Brain	Primary Tumor	Male	TCGA	2.561
2961	9631	TCGA-DB-5278-01	Brain Lower Grade Glioma	Brain Lower Grade Glioma	Brain	Primary Tumor	Male	TCGA	1.6604
2971	9632	TCGA-HT-7483-01	Brain Lower Grade Glioma	Brain Lower Grade Glioma	Brain	Primary Tumor	Male	TCGA	2.362
2981	9633	TCGA-DU-7012-01	Brain Lower Grade Glioma	Brain Lower Grade Glioma	Brain	Primary Tumor	Female	TCGA	4.9787
2991	9634	TCGA-DU-A6S8-01	Brain Lower Grade Glioma	Brain Lower Grade Glioma	Brain	Primary Tumor	Female	TCGA	2.0147
3001	9635	TCGA-FG-A713-01	Brain Lower Grade Glioma	Brain Lower Grade Glioma	Brain	Primary Tumor	Female	TCGA	1.2023
3011	9636	TCGA-DU-A7T6-01	Brain Lower Grade Glioma	Brain Lower Grade Glioma	Brain	Primary Tumor	Female	TCGA	2.5413
3021	9637	TCGA-QH-A6X9-01	Brain Lower Grade Glioma	Brain Lower Grade Glioma	Brain	Primary Tumor	Female	TCGA	1.6281
3031	9638	TCGA-S9-A6WH-01	Brain Lower Grade Glioma	Brain Lower Grade Glioma	Brain	Primary Tumor	Female	TCGA	1.674
3041	9639	TCGA-P5-A72U-01	Brain Lower Grade Glioma	Brain Lower Grade Glioma	Brain	Primary Tumor	Female	TCGA	3.1393
3051	9640	TCGA-HT-A5RC-01	Brain Lower Grade Glioma	Brain Lower Grade Glioma	Brain	Primary Tumor	Female	TCGA	3.4504
3061	9641	TCGA-DU-8167-01	Brain Lower Grade Glioma	Brain Lower Grade Glioma	Brain	Primary Tumor	Female	TCGA	4.0037
3071	9642	TCGA-DB-A64L-01	Brain Lower Grade Glioma	Brain Lower Grade Glioma	Brain	Primary Tumor	Female	TCGA	2.6962
3081	9643	TCGA-DU-6400-01	Brain Lower Grade Glioma	Brain Lower Grade Glioma	Brain	Primary Tumor	Female	TCGA	1.2815
3091	9644	TCGA-DB-A64W-01	Brain Lower Grade Glioma	Brain Lower Grade Glioma	Brain	Primary Tumor	Female	TCGA	1.3051
3101	9645	TCGA-HT-A5RA-01	Brain Lower Grade Glioma	Brain Lower Grade Glioma	Brain	Primary Tumor	Female	TCGA	3.0654
3111	9646	TCGA-HT-8010-01	Brain Lower Grade Glioma	Brain Lower Grade Glioma	Brain	Primary Tumor	Female	TCGA	1.2271
3121	9647	TCGA-P5-A72Z-01	Brain Lower Grade Glioma	Brain Lower Grade Glioma	Brain	Primary Tumor	Female	TCGA	1.0983
3131	9648	TCGA-DU-8161-01	Brain Lower Grade Glioma	Brain Lower Grade Glioma	Brain	Primary Tumor	Female	TCGA	3.4622
3141	9649	TCGA-E1-A7YN-01	Brain Lower Grade Glioma	Brain Lower Grade Glioma	Brain	Primary Tumor	Female	TCGA	5.3751
3151	9650	TCGA-DU-5874-01	Brain Lower Grade Glioma	Brain Lower Grade Glioma	Brain	Primary Tumor	Female	TCGA	1.9149
3161	9651	TCGA-DU-A5TU-01	Brain Lower Grade Glioma	Brain Lower Grade Glioma	Brain	Primary Tumor	Female	TCGA	4.3342
3171	9652	TCGA-E1-5307-01	Brain Lower Grade Glioma	Brain Lower Grade Glioma	Brain	Primary Tumor	Female	TCGA	1.1833
3181	9653	TCGA-DU-5852-01	Brain Lower Grade Glioma	Brain Lower Grade Glioma	Brain	Primary Tumor	Female	TCGA	3.0723
3191	9654	TCGA-DU-8162-01	Brain Lower Grade Glioma	Brain Lower Grade Glioma	Brain	Primary Tumor	Female	TCGA	2.1047
3201	9655	TCGA-FG-A87Q-01	Brain Lower Grade Glioma	Brain Lower Grade Glioma	Brain	Primary Tumor	Female	TCGA	3.7083
3211	9656	TCGA-HT-7607-01	Brain Lower Grade Glioma	Brain Lower Grade Glioma	Brain	Primary Tumor	Female	TCGA	1.3791
3221	9657	TCGA-TM-A84O-01	Brain Lower Grade Glioma	Brain Lower Grade Glioma	Brain	Primary Tumor	Female	TCGA	2.1313
3231	9658	TCGA-DU-6403-01	Brain Lower Grade Glioma	Brain Lower Grade Glioma	Brain	Primary Tumor	Female	TCGA	3.0038
3241	9659	TCGA-DU-7006-01	Brain Lower Grade Glioma	Brain Lower Grade Glioma	Brain	Primary Tumor	Female	TCGA	5.014
3251	9660	TCGA-DU-8165-01	Brain Lower Grade Glioma	Brain Lower Grade Glioma	Brain	Primary Tumor	Female	TCGA	3.6657
3261	9661	TCGA-HT-7860-01	Brain Lower Grade Glioma	Brain Lower Grade Glioma	Brain	Primary Tumor	Female	TCGA	3.2752
3271	9662	TCGA-DH-A7UR-01	Brain Lower Grade Glioma	Brain Lower Grade Glioma	Brain	Primary Tumor	Female	TCGA	1.2815
3281	9663	TCGA-DU-6406-01	Brain Lower Grade Glioma	Brain Lower Grade Glioma	Brain	Primary Tumor	Female	TCGA	2.1047
3291	9664	TCGA-FG-6688-01	Brain Lower Grade Glioma	Brain Lower Grade Glioma	Brain	Primary Tumor	Female	TCGA	3.7313
3301	9665	TCGA-P5-A731-01	Brain Lower Grade Glioma	Brain Lower Grade Glioma	Brain	Primary Tumor	Female	TCGA	2.7594
3311	9666	TCGA-S9-A6WM-01	Brain Lower Grade Glioma	Brain Lower Grade Glioma	Brain	Primary Tumor	Female	TCGA	2.753
3321	9667	TCGA-DU-7010-01	Brain Lower Grade Glioma	Brain Lower Grade Glioma	Brain	Primary Tumor	Female	TCGA	3.0619
3331	9668	TCGA-E1-A7YQ-01	Brain Lower Grade Glioma	Brain Lower Grade Glioma	Brain	Primary Tumor	Female	TCGA	4.0392
3341	9669	TCGA-E1-A7Z2-01	Brain Lower Grade Glioma	Brain Lower Grade Glioma	Brain	Primary Tumor	Female	TCGA	0.5859
3351	9670	TCGA-HT-7689-01	Brain Lower Grade Glioma	Brain Lower Grade Glioma	Brain	Primary Tumor	Female	TCGA	2.5213
3361	9671	TCGA-HT-A74K-01	Brain Lower Grade Glioma	Brain Lower Grade Glioma	Brain	Primary Tumor	Female	TCGA	3.644
337	9672	TCGA-QH-A6X5-01	Brain Lower Grade Glioma	Brain Lower Grade Glioma	Brain	Primary Tumor	Female	TCGA	1.1117
3381	9673	TCGA-CS-6668-01	Brain Lower Grade Glioma	Brain Lower Grade Glioma	Brain	Primary Tumor	Female	TCGA	0.6425
3391	9674	TCGA-DU-5854-01	Brain Lower Grade Glioma	Brain Lower Grade Glioma	Brain	Primary Tumor	Female	TCGA	3.8739
3401	9675	TCGA-DU-7018-01	Brain Lower Grade Glioma	Brain Lower Grade Glioma	Brain	Primary Tumor	Female	TCGA	1.3956
3411	9676	TCGA-DU-8158-01	Brain Lower Grade Glioma	Brain Lower Grade Glioma	Brain	Primary Tumor	Female	TCGA	3.7138
3421	9677	TCGA-DB-A64X-01	Brain Lower Grade Glioma	Brain Lower Grade Glioma	Brain	Primary Tumor	Female	TCGA	2.5585
3431	9678	TCGA-DH-5144-01	Brain Lower Grade Glioma	Brain Lower Grade Glioma	Brain	Primary Tumor	Female	TCGA	1.8957
3441	9679	TCGA-QH-A6X8-01	Brain Lower Grade Glioma	Brain Lower Grade Glioma	Brain	Primary Tumor	Female	TCGA	1.7744
3451	9680	TCGA-S9-A6WI-01	Brain Lower Grade Glioma	Brain Lower Grade Glioma	Brain	Primary Tumor	Female	TCGA	0.7058
3461	9681	TCGA-DB-A75K-01	Brain Lower Grade Glioma	Brain Lower Grade Glioma	Brain	Primary Tumor	Female	TCGA	2.4908
3471	9682	TCGA-DU-8168-01	Brain Lower Grade Glioma	Brain Lower Grade Glioma	Brain	Primary Tumor	Female	TCGA	1.3623
3481	9683	TCGA-HT-A4DS-01	Brain Lower Grade Glioma	Brain Lower Grade Glioma	Brain	Primary Tumor	Female	TCGA	4.2987
3491	9684	TCGA-P5-A77X-01	Brain Lower Grade Glioma	Brain Lower Grade Glioma	Brain	Primary Tumor	Female	TCGA	2.3788
3501	9685	TCGA-CS-5397-01	Brain Lower Grade Glioma	Brain Lower Grade Glioma	Brain	Primary Tumor	Female	TCGA	2.5263
3511	9686	TCGA-RY-A83Z-01	Brain Lower Grade Glioma	Brain Lower Grade Glioma	Brain	Primary Tumor	Female	TCGA	3.2313
352	9687	TCGA-S9-A7QW-01	Brain Lower Grade Glioma	Brain Lower Grade Glioma	Brain	Primary Tumor	Female	TCGA	1.1382
3531	9688	TCGA-TM-A84G-01	Brain Lower Grade Glioma	Brain Lower Grade Glioma	Brain	Primary Tumor	Female	TCGA	0.2522
3541	9689	TCGA-CS-5396-01	Brain Lower Grade Glioma	Brain Lower Grade Glioma	Brain	Primary Tumor	Female	TCGA	3.1261
3551	9690	TCGA-DB-A4XH-01	Brain Lower Grade Glioma	Brain Lower Grade Glioma	Brain	Primary Tumor	Female	TCGA	0.8805
3561	9691	TCGA-DU-7294-01	Brain Lower Grade Glioma	Brain Lower Grade Glioma	Brain	Primary Tumor	Female	TCGA	1.683
3571	9692	TCGA-DU-7300-01	Brain Lower Grade Glioma	Brain Lower Grade Glioma	Brain	Primary Tumor	Female	TCGA	3.3435
3581	9693	TCGA-FG-A70Z-01	Brain Lower Grade Glioma	Brain Lower Grade Glioma	Brain	Primary Tumor	Female	TCGA	3.2236
3591	9694	TCGA-R8-A6MO-01	Brain Lower Grade Glioma	Brain Lower Grade Glioma	Brain	Primary Tumor	Female	TCGA	2.4492
3601	9695	TCGA-FG-A6J3-01	Brain Lower Grade Glioma	Brain Lower Grade Glioma	Brain	Primary Tumor	Female	TCGA	5.391
3611	9696	TCGA-P5-A733-01	Brain Lower Grade Glioma	Brain Lower Grade Glioma	Brain	Primary Tumor	Female	TCGA	2.004
3621	9697	TCGA-QH-A6CU-01	Brain Lower Grade Glioma	Brain Lower Grade Glioma	Brain	Primary Tumor	Female	TCGA	2.945
363	9698	TCGA-S9-A7J3-01	Brain Lower Grade Glioma	Brain Lower Grade Glioma	Brain	Primary Tumor	Female	TCGA	1.5366
3641	9699	TCGA-DU-6405-01	Brain Lower Grade Glioma	Brain Lower Grade Glioma	Brain	Primary Tumor	Female	TCGA	2.1894
3651	9700	TCGA-HT-7693-01	Brain Lower Grade Glioma	Brain Lower Grade Glioma	Brain	Primary Tumor	Female	TCGA	3.5411
3661	9701	TCGA-HT-8104-01	Brain Lower Grade Glioma	Brain Lower Grade Glioma	Brain	Primary Tumor	Female	TCGA	3.0961
3671	9702	TCGA-HT-A4DV-01	Brain Lower Grade Glioma	Brain Lower Grade Glioma	Brain	Primary Tumor	Female	TCGA	2.5828
3681	9703	TCGA-HT-A619-01	Brain Lower Grade Glioma	Brain Lower Grade Glioma	Brain	Primary Tumor	Female	TCGA	2.4753
3691	9704	TCGA-FG-A710-01	Brain Lower Grade Glioma	Brain Lower Grade Glioma	Brain	Primary Tumor	Female	TCGA	3.7028
3701	9705	TCGA-VM-A8C8-01	Brain Lower Grade Glioma	Brain Lower Grade Glioma	Brain	Primary Tumor	Female	TCGA	3.345
3711	9706	TCGA-DU-5855-01	Brain Lower Grade Glioma	Brain Lower Grade Glioma	Brain	Primary Tumor	Female	TCGA	2.4279
3721	9707	TCGA-FG-7643-01	Brain Lower Grade Glioma	Brain Lower Grade Glioma	Brain	Primary Tumor	Female	TCGA	1.4859
3731	9708	TCGA-HT-8113-01	Brain Lower Grade Glioma	Brain Lower Grade Glioma	Brain	Primary Tumor	Female	TCGA	1.1447
3741	9709	TCGA-DU-7302-01	Brain Lower Grade Glioma	Brain Lower Grade Glioma	Brain	Primary Tumor	Female	TCGA	1.5806
3751	9710	TCGA-E1-5319-01	Brain Lower Grade Glioma	Brain Lower Grade Glioma	Brain	Primary Tumor	Female	TCGA	3.1426
3761	9711	TCGA-HT-A5R9-01	Brain Lower Grade Glioma	Brain Lower Grade Glioma	Brain	Primary Tumor	Female	TCGA	1.4388
3771	9712	TCGA-R8-A73M-01	Brain Lower Grade Glioma	Brain Lower Grade Glioma	Brain	Primary Tumor	Female	TCGA	1.8722
3781	9713	TCGA-S9-A6TS-01	Brain Lower Grade Glioma	Brain Lower Grade Glioma	Brain	Primary Tumor	Female	TCGA	2.7972
3791	9714	TCGA-S9-A6U2-01	Brain Lower Grade Glioma	Brain Lower Grade Glioma	Brain	Primary Tumor	Female	TCGA	1.46
3801	9715	TCGA-S9-A7IZ-01	Brain Lower Grade Glioma	Brain Lower Grade Glioma	Brain	Primary Tumor	Female	TCGA	3.0376
3811	9716	TCGA-WY-A85E-01	Brain Lower Grade Glioma	Brain Lower Grade Glioma	Brain	Primary Tumor	Female	TCGA	1.2934
3821	9717	TCGA-CS-5390-01	Brain Lower Grade Glioma	Brain Lower Grade Glioma	Brain	Primary Tumor	Female	TCGA	2.1313
3831	9718	TCGA-E1-A7YH-01	Brain Lower Grade Glioma	Brain Lower Grade Glioma	Brain	Primary Tumor	Female	TCGA	1.5709
3841	9719	TCGA-EZ-7264-01	Brain Lower Grade Glioma	Brain Lower Grade Glioma	Brain	Primary Tumor	Female	TCGA	0.9716
3851	9720	TCGA-FG-A60J-01	Brain Lower Grade Glioma	Brain Lower Grade Glioma	Brain	Primary Tumor	Female	TCGA	2.128
3861	9721	TCGA-DU-A5TY-01	Brain Lower Grade Glioma	Brain Lower Grade Glioma	Brain	Primary Tumor	Female	TCGA	4.9764
3871	9722	TCGA-RY-A83X-01	Brain Lower Grade Glioma	Brain Lower Grade Glioma	Brain	Primary Tumor	Female	TCGA	1.2934
3881	9723	TCGA-DU-7290-01	Brain Lower Grade Glioma	Brain Lower Grade Glioma	Brain	Primary Tumor	Female	TCGA	4.1506
3891	9724	TCGA-HW-7495-01	Brain Lower Grade Glioma	Brain Lower Grade Glioma	Brain	Primary Tumor	Female	TCGA	0.8883
3901	9725	TCGA-KT-A7W1-01	Brain Lower Grade Glioma	Brain Lower Grade Glioma	Brain	Primary Tumor	Female	TCGA	2.2693
3911	9726	TCGA-S9-A7IQ-01	Brain Lower Grade Glioma	Brain Lower Grade Glioma	Brain	Primary Tumor	Female	TCGA	0.1648
3921	9727	TCGA-CS-4942-01	Brain Lower Grade Glioma	Brain Lower Grade Glioma	Brain	Primary Tumor	Female	TCGA	4.3335
3931	9728	TCGA-FG-A4MY-01	Brain Lower Grade Glioma	Brain Lower Grade Glioma	Brain	Primary Tumor	Female	TCGA	1.816
3941	9729	TCGA-FG-A6J1-01	Brain Lower Grade Glioma	Brain Lower Grade Glioma	Brain	Primary Tumor	Female	TCGA	3.5022
3951	9730	TCGA-HT-7884-01	Brain Lower Grade Glioma	Brain Lower Grade Glioma	Brain	Primary Tumor	Female	TCGA	1.0079
3961	9731	TCGA-P5-A736-01	Brain Lower Grade Glioma	Brain Lower Grade Glioma	Brain	Primary Tumor	Female	TCGA	3.6018
3971	9732	TCGA-P5-A780-01	Brain Lower Grade Glioma	Brain Lower Grade Glioma	Brain	Primary Tumor	Female	TCGA	2.7249
3981	9733	TCGA-S9-A7R8-01	Brain Lower Grade Glioma	Brain Lower Grade Glioma	Brain	Primary Tumor	Female	TCGA	2.362
3991	9734	TCGA-TM-A84H-01	Brain Lower Grade Glioma	Brain Lower Grade Glioma	Brain	Primary Tumor	Female	TCGA	0.9115
4001	9735	TCGA-VM-A8CF-01	Brain Lower Grade Glioma	Brain Lower Grade Glioma	Brain	Primary Tumor	Female	TCGA	4.5669
4011	9736	TCGA-DH-A66D-01	Brain Lower Grade Glioma	Brain Lower Grade Glioma	Brain	Primary Tumor	Female	TCGA	3.1228
4021	9737	TCGA-DU-5872-01	Brain Lower Grade Glioma	Brain Lower Grade Glioma	Brain	Primary Tumor	Female	TCGA	3.2158
4031	9738	TCGA-QH-A65V-01	Brain Lower Grade Glioma	Brain Lower Grade Glioma	Brain	Primary Tumor	Female	TCGA	2.4831
4041	9739	TCGA-TM-A7C3-01	Brain Lower Grade Glioma	Brain Lower Grade Glioma	Brain	Primary Tumor	Female	TCGA	3.2034
4051	9740	TCGA-E1-5318-01	Brain Lower Grade Glioma	Brain Lower Grade Glioma	Brain	Primary Tumor	Female	TCGA	2.2237
4061	9741	TCGA-FG-8186-01	Brain Lower Grade Glioma	Brain Lower Grade Glioma	Brain	Primary Tumor	Female	TCGA	3.0428
4071	9742	TCGA-HW-A5KL-01	Brain Lower Grade Glioma	Brain Lower Grade Glioma	Brain	Primary Tumor	Female	TCGA	2.5288
4081	9743	TCGA-TQ-A8XE-01	Brain Lower Grade Glioma	Brain Lower Grade Glioma	Brain	Primary Tumor	Female	TCGA	2.0673
4091	9744	TCGA-DB-A4XF-01	Brain Lower Grade Glioma	Brain Lower Grade Glioma	Brain	Primary Tumor	Female	TCGA	2.3222
4101	9745	TCGA-DU-7008-01	Brain Lower Grade Glioma	Brain Lower Grade Glioma	Brain	Primary Tumor	Female	TCGA	1.5661
4111	9746	TCGA-DU-7015-01	Brain Lower Grade Glioma	Brain Lower Grade Glioma	Brain	Primary Tumor	Female	TCGA	3.5249
4121	9747	TCGA-DU-7309-01	Brain Lower Grade Glioma	Brain Lower Grade Glioma	Brain	Primary Tumor	Female	TCGA	1.412
4131	9748	TCGA-E1-A7Z6-01	Brain Lower Grade Glioma	Brain Lower Grade Glioma	Brain	Primary Tumor	Female	TCGA	1.4494
4141	9749	TCGA-HT-7874-01	Brain Lower Grade Glioma	Brain Lower Grade Glioma	Brain	Primary Tumor	Female	TCGA	1.3225
4151	9750	TCGA-P5-A5EX-01	Brain Lower Grade Glioma	Brain Lower Grade Glioma	Brain	Primary Tumor	Female	TCGA	6.1869
4161	9751	TCGA-TM-A7CF-01	Brain Lower Grade Glioma	Brain Lower Grade Glioma	Brain	Primary Tumor	Female	TCGA	0.7916
4171	9752	TCGA-TQ-A7RM-01	Brain Lower Grade Glioma	Brain Lower Grade Glioma	Brain	Primary Tumor	Female	TCGA	1.0363
4181	9753	TCGA-HT-8018-01	Brain Lower Grade Glioma	Brain Lower Grade Glioma	Brain	Primary Tumor	Female	TCGA	3.9783
4191	9754	TCGA-HW-7493-01	Brain Lower Grade Glioma	Brain Lower Grade Glioma	Brain	Primary Tumor	Female	TCGA	2.9469
4201	9755	TCGA-RY-A845-01	Brain Lower Grade Glioma	Brain Lower Grade Glioma	Brain	Primary Tumor	Female	TCGA	2.0147
4211	9756	TCGA-CS-6667-01	Brain Lower Grade Glioma	Brain Lower Grade Glioma	Brain	Primary Tumor	Female	TCGA	2.0638
4221	9757	TCGA-FG-5965-01	Brain Lower Grade Glioma	Brain Lower Grade Glioma	Brain	Primary Tumor	Female	TCGA	2.1606
4231	9758	TCGA-S9-A6TZ-01	Brain Lower Grade Glioma	Brain Lower Grade Glioma	Brain	Primary Tumor	Female	TCGA	2.6208
4241	9759	TCGA-TM-A7C4-01	Brain Lower Grade Glioma	Brain Lower Grade Glioma	Brain	Primary Tumor	Female	TCGA	1.0503
4251	9760	TCGA-DB-5270-01	Brain Lower Grade Glioma	Brain Lower Grade Glioma	Brain	Primary Tumor	Female	TCGA	2.5828
4261	9761	TCGA-DB-A64U-01	Brain Lower Grade Glioma	Brain Lower Grade Glioma	Brain	Primary Tumor	Female	TCGA	1.7617
4271	9762	TCGA-DH-5140-01	Brain Lower Grade Glioma	Brain Lower Grade Glioma	Brain	Primary Tumor	Female	TCGA	1.8444
4281	9763	TCGA-DU-7298-01	Brain Lower Grade Glioma	Brain Lower Grade Glioma	Brain	Primary Tumor	Female	TCGA	2.2723
4291	9764	TCGA-E1-5322-01	Brain Lower Grade Glioma	Brain Lower Grade Glioma	Brain	Primary Tumor	Female	TCGA	3.2496
4301	9765	TCGA-HT-A615-01	Brain Lower Grade Glioma	Brain Lower Grade Glioma	Brain	Primary Tumor	Female	TCGA	3.7432
4311	9766	TCGA-P5-A735-01	Brain Lower Grade Glioma	Brain Lower Grade Glioma	Brain	Primary Tumor	Female	TCGA	1.8996
4321	9767	TCGA-QH-A65R-01	Brain Lower Grade Glioma	Brain Lower Grade Glioma	Brain	Primary Tumor	Female	TCGA	1.7489
4331	9768	TCGA-QH-A870-01	Brain Lower Grade Glioma	Brain Lower Grade Glioma	Brain	Primary Tumor	Female	TCGA	1.8242
4341	9769	TCGA-S9-A6WN-01	Brain Lower Grade Glioma	Brain Lower Grade Glioma	Brain	Primary Tumor	Female	TCGA	5.911
4351	9770	TCGA-TQ-A7RQ-01	Brain Lower Grade Glioma	Brain Lower Grade Glioma	Brain	Primary Tumor	Female	TCGA	0.4657
4361	9771	TCGA-DB-5274-01	Brain Lower Grade Glioma	Brain Lower Grade Glioma	Brain	Primary Tumor	Female	TCGA	4.3597
4371	9772	TCGA-DU-5871-01	Brain Lower Grade Glioma	Brain Lower Grade Glioma	Brain	Primary Tumor	Female	TCGA	2.328
4381	9773	TCGA-DU-A6S2-01	Brain Lower Grade Glioma	Brain Lower Grade Glioma	Brain	Primary Tumor	Female	TCGA	1.2147
4391	9774	TCGA-FG-A87N-01	Brain Lower Grade Glioma	Brain Lower Grade Glioma	Brain	Primary Tumor	Female	TCGA	2.8158
4401	9775	TCGA-HT-7471-01	Brain Lower Grade Glioma	Brain Lower Grade Glioma	Brain	Primary Tumor	Female	TCGA	4.3534
4411	9776	TCGA-HT-A618-01	Brain Lower Grade Glioma	Brain Lower Grade Glioma	Brain	Primary Tumor	Female	TCGA	3.8925
4421	9777	TCGA-P5-A77W-01	Brain Lower Grade Glioma	Brain Lower Grade Glioma	Brain	Primary Tumor	Female	TCGA	1.4652
4431	9778	TCGA-TQ-A7RI-01	Brain Lower Grade Glioma	Brain Lower Grade Glioma	Brain	Primary Tumor	Female	TCGA	1.8957
4441	9779	TCGA-VM-A8C9-01	Brain Lower Grade Glioma	Brain Lower Grade Glioma	Brain	Primary Tumor	Female	TCGA	5.0135
4451	9780	TCGA-DB-A75L-01	Brain Lower Grade Glioma	Brain Lower Grade Glioma	Brain	Primary Tumor	Female	TCGA	2.7826
4461	9781	TCGA-HT-A616-01	Brain Lower Grade Glioma	Brain Lower Grade Glioma	Brain	Primary Tumor	Female	TCGA	2.561
4471	9782	TCGA-P5-A5F2-01	Brain Lower Grade Glioma	Brain Lower Grade Glioma	Brain	Primary Tumor	Female	TCGA	0.7916
4481	9783	TCGA-S9-A7QX-01	Brain Lower Grade Glioma	Brain Lower Grade Glioma	Brain	Primary Tumor	Female	TCGA	2.5487
4491	9784	TCGA-VV-A86M-01	Brain Lower Grade Glioma	Brain Lower Grade Glioma	Brain	Primary Tumor	Female	TCGA	2.9032
4501	9785	TCGA-DU-6392-01	Brain Lower Grade Glioma	Brain Lower Grade Glioma	Brain	Primary Tumor	Female	TCGA	3.325
4511	9786	TCGA-DU-6407-01	Brain Lower Grade Glioma	Brain Lower Grade Glioma	Brain	Primary Tumor	Female	TCGA	2.2206
4521	9787	TCGA-DU-A6S6-01	Brain Lower Grade Glioma	Brain Lower Grade Glioma	Brain	Primary Tumor	Female	TCGA	-0.6643
4531	9788	TCGA-P5-A5F4-01	Brain Lower Grade Glioma	Brain Lower Grade Glioma	Brain	Primary Tumor	Female	TCGA	1.0079
4541	9789	TCGA-S9-A7QY-01	Brain Lower Grade Glioma	Brain Lower Grade Glioma	Brain	Primary Tumor	Female	TCGA	1.46
4551	9790	TCGA-VW-A7QS-01	Brain Lower Grade Glioma	Brain Lower Grade Glioma	Brain	Primary Tumor	Female	TCGA	4.0688
4561	9791	TCGA-DU-5847-01	Brain Lower Grade Glioma	Brain Lower Grade Glioma	Brain	Primary Tumor	Female	TCGA	4.1482
4571	9792	TCGA-DU-5870-01	Brain Lower Grade Glioma	Brain Lower Grade Glioma	Brain	Primary Tumor	Female	TCGA	2.7951
4581	9793	TCGA-FG-A60K-01	Brain Lower Grade Glioma	Brain Lower Grade Glioma	Brain	Primary Tumor	Female	TCGA	1.736
4591	9794	TCGA-FG-A60L-01	Brain Lower Grade Glioma	Brain Lower Grade Glioma	Brain	Primary Tumor	Female	TCGA	4.0679
4601	9795	TCGA-HT-8019-01	Brain Lower Grade Glioma	Brain Lower Grade Glioma	Brain	Primary Tumor	Female	TCGA	0.2029
4611	9796	TCGA-HW-8319-01	Brain Lower Grade Glioma	Brain Lower Grade Glioma	Brain	Primary Tumor	Female	TCGA	1.4335
4621	9797	TCGA-P5-A781-01	Brain Lower Grade Glioma	Brain Lower Grade Glioma	Brain	Primary Tumor	Female	TCGA	2.3193
4631	9798	TCGA-WY-A859-01	Brain Lower Grade Glioma	Brain Lower Grade Glioma	Brain	Primary Tumor	Female	TCGA	0.3573
4641	9799	TCGA-DB-A4X9-01	Brain Lower Grade Glioma	Brain Lower Grade Glioma	Brain	Primary Tumor	Female	TCGA	1.5013
4651	9800	TCGA-DU-A5TW-01	Brain Lower Grade Glioma	Brain Lower Grade Glioma	Brain	Primary Tumor	Female	TCGA	2.59
4661	9801	TCGA-E1-A7YI-01	Brain Lower Grade Glioma	Brain Lower Grade Glioma	Brain	Primary Tumor	Female	TCGA	3.1604
4671	9802	TCGA-FG-8189-01	Brain Lower Grade Glioma	Brain Lower Grade Glioma	Brain	Primary Tumor	Female	TCGA	0.7916
4681	9803	TCGA-FG-A711-01	Brain Lower Grade Glioma	Brain Lower Grade Glioma	Brain	Primary Tumor	Female	TCGA	1.2875
4691	9804	TCGA-HT-A5R5-01	Brain Lower Grade Glioma	Brain Lower Grade Glioma	Brain	Primary Tumor	Female	TCGA	2.0535
4701	9805	TCGA-HT-A5R7-01	Brain Lower Grade Glioma	Brain Lower Grade Glioma	Brain	Primary Tumor	Female	TCGA	2.1411
4711	9806	TCGA-S9-A7IS-01	Brain Lower Grade Glioma	Brain Lower Grade Glioma	Brain	Primary Tumor	Female	TCGA	1.8323
4721	9807	TCGA-DU-7009-01	Brain Lower Grade Glioma	Brain Lower Grade Glioma	Brain	Primary Tumor	Female	TCGA	2.3788
4731	9808	TCGA-E1-A7YE-01	Brain Lower Grade Glioma	Brain Lower Grade Glioma	Brain	Primary Tumor	Female	TCGA	4.8022
4741	9809	TCGA-HT-7680-01	Brain Lower Grade Glioma	Brain Lower Grade Glioma	Brain	Primary Tumor	Female	TCGA	3.1377
4751	9810	TCGA-QH-A65S-01	Brain Lower Grade Glioma	Brain Lower Grade Glioma	Brain	Primary Tumor	Female	TCGA	2.609
4761	9811	TCGA-WY-A858-01	Brain Lower Grade Glioma	Brain Lower Grade Glioma	Brain	Primary Tumor	Female	TCGA	3.9901
4771	9812	TCGA-CS-4938-01	Brain Lower Grade Glioma	Brain Lower Grade Glioma	Brain	Primary Tumor	Female	TCGA	2.5876
4781	9813	TCGA-DB-A64Q-01	Brain Lower Grade Glioma	Brain Lower Grade Glioma	Brain	Primary Tumor	Female	TCGA	2.9692
4791	9814	TCGA-DU-6396-01	Brain Lower Grade Glioma	Brain Lower Grade Glioma	Brain	Primary Tumor	Female	TCGA	4.3155
4801	9815	TCGA-DU-6401-01	Brain Lower Grade Glioma	Brain Lower Grade Glioma	Brain	Primary Tumor	Female	TCGA	1.9264
4811	9816	TCGA-E1-A7Z3-01	Brain Lower Grade Glioma	Brain Lower Grade Glioma	Brain	Primary Tumor	Female	TCGA	2.5388
4821	9817	TCGA-FG-7638-01	Brain Lower Grade Glioma	Brain Lower Grade Glioma	Brain	Primary Tumor	Female	TCGA	1.5366
4831	9818	TCGA-HT-7691-01	Brain Lower Grade Glioma	Brain Lower Grade Glioma	Brain	Primary Tumor	Female	TCGA	3.5547
4841	9819	TCGA-HT-7601-01	Brain Lower Grade Glioma	Brain Lower Grade Glioma	Brain	Primary Tumor	Female	TCGA	5.0794
4851	9820	TCGA-HT-7606-01	Brain Lower Grade Glioma	Brain Lower Grade Glioma	Brain	Primary Tumor	Female	TCGA	1.46
4861	9821	TCGA-HT-7902-01	Brain Lower Grade Glioma	Brain Lower Grade Glioma	Brain	Primary Tumor	Female	TCGA	1.4859
4871	9822	TCGA-HT-8012-01	Brain Lower Grade Glioma	Brain Lower Grade Glioma	Brain	Primary Tumor	Female	TCGA	1.196
4881	9823	TCGA-HT-8563-01	Brain Lower Grade Glioma	Brain Lower Grade Glioma	Brain	Primary Tumor	Female	TCGA	5.9709
4891	9824	TCGA-S9-A7J0-01	Brain Lower Grade Glioma	Brain Lower Grade Glioma	Brain	Primary Tumor	Female	TCGA	1.5563
4901	9825	TCGA-DU-8166-01	Brain Lower Grade Glioma	Brain Lower Grade Glioma	Brain	Primary Tumor	Female	TCGA	1.7995
4911	9826	TCGA-HT-7681-01	Brain Lower Grade Glioma	Brain Lower Grade Glioma	Brain	Primary Tumor	Female	TCGA	2.4779
4921	9827	TCGA-HT-7686-01	Brain Lower Grade Glioma	Brain Lower Grade Glioma	Brain	Primary Tumor	Female	TCGA	4.1764
4931	9828	TCGA-HT-7695-01	Brain Lower Grade Glioma	Brain Lower Grade Glioma	Brain	Primary Tumor	Female	TCGA	1.0847
4941	9829	TCGA-HT-8558-01	Brain Lower Grade Glioma	Brain Lower Grade Glioma	Brain	Primary Tumor	Female	TCGA	0.1903
4951	9830	TCGA-QH-A65X-01	Brain Lower Grade Glioma	Brain Lower Grade Glioma	Brain	Primary Tumor	Female	TCGA	3.9041
4961	9831	TCGA-S9-A7R3-01	Brain Lower Grade Glioma	Brain Lower Grade Glioma	Brain	Primary Tumor	Female	TCGA	2.9071
4971	9832	TCGA-DB-A4XE-01	Brain Lower Grade Glioma	Brain Lower Grade Glioma	Brain	Primary Tumor	Female	TCGA	1.8444
4981	9833	TCGA-DU-A6S7-01	Brain Lower Grade Glioma	Brain Lower Grade Glioma	Brain	Primary Tumor	Female	TCGA	2.6918
4991	9834	TCGA-E1-A7YY-01	Brain Lower Grade Glioma	Brain Lower Grade Glioma	Brain	Primary Tumor	Female	TCGA	2.0254
5001	9835	TCGA-FG-A4MT-01	Brain Lower Grade Glioma	Brain Lower Grade Glioma	Brain	Primary Tumor	Female	TCGA	2.004
5011	9836	TCGA-TQ-A7RF-01	Brain Lower Grade Glioma	Brain Lower Grade Glioma	Brain	Primary Tumor	Female	TCGA	1.8323
5021	9837	TCGA-CS-6669-01	Brain Lower Grade Glioma	Brain Lower Grade Glioma	Brain	Primary Tumor	Female	TCGA	1.1641
5031	9838	TCGA-E1-A7YV-01	Brain Lower Grade Glioma	Brain Lower Grade Glioma	Brain	Primary Tumor	Female	TCGA	1.3956
5041	9839	TCGA-HT-8108-01	Brain Lower Grade Glioma	Brain Lower Grade Glioma	Brain	Primary Tumor	Female	TCGA	3.7443
5051	9840	TCGA-DB-A75P-01	Brain Lower Grade Glioma	Brain Lower Grade Glioma	Brain	Primary Tumor	Female	TCGA	2.7487
5061	9841	TCGA-HT-7610-01	Brain Lower Grade Glioma	Brain Lower Grade Glioma	Brain	Primary Tumor	Female	TCGA	0.7999
5071	9842	TCGA-TQ-A7RJ-01	Brain Lower Grade Glioma	Brain Lower Grade Glioma	Brain	Primary Tumor	Female	TCGA	2.2753
5081	9843	TCGA-TQ-A7RS-01	Brain Lower Grade Glioma	Brain Lower Grade Glioma	Brain	Primary Tumor	Female	TCGA	0.9935
5091	9844	TCGA-DB-A64R-01	Brain Lower Grade Glioma	Brain Lower Grade Glioma	Brain	Primary Tumor	Female	TCGA	1.5998
5101	9845	TCGA-DU-6404-01	Brain Lower Grade Glioma	Brain Lower Grade Glioma	Brain	Primary Tumor	Female	TCGA	1.2696
5111	9846	TCGA-HT-7857-01	Brain Lower Grade Glioma	Brain Lower Grade Glioma	Brain	Primary Tumor	Female	TCGA	5.4572
5121	9847	TCGA-VM-A8CH-01	Brain Lower Grade Glioma	Brain Lower Grade Glioma	Brain	Primary Tumor	Female	TCGA	3.0181
5131	9848	TCGA-DU-6408-01	Brain Lower Grade Glioma	Brain Lower Grade Glioma	Brain	Primary Tumor	Female	TCGA	2.6783
5141	9849	TCGA-FG-6691-01	Brain Lower Grade Glioma	Brain Lower Grade Glioma	Brain	Primary Tumor	Female	TCGA	3.3925
5151	9850	TCGA-QH-A6XA-01	Brain Lower Grade Glioma	Brain Lower Grade Glioma	Brain	Primary Tumor	Female	TCGA	2.2842
5161	9851	TCGA-HT-A74L-01	Brain Lower Grade Glioma	Brain Lower Grade Glioma	Brain	Primary Tumor	Female	TCGA	2.2206
5171	9852	TCGA-S9-A6U1-01	Brain Lower Grade Glioma	Brain Lower Grade Glioma	Brain	Primary Tumor	Female	TCGA	2.8681
5181	9853	TCGA-FG-A70Y-01	Brain Lower Grade Glioma	Brain Lower Grade Glioma	Brain	Primary Tumor	Female	TCGA	2.7095
5191	9854	TCGA-HT-7877-01	Brain Lower Grade Glioma	Brain Lower Grade Glioma	Brain	Primary Tumor	Female	TCGA	1.1577
5201	9855	TCGA-HT-A61A-01	Brain Lower Grade Glioma	Brain Lower Grade Glioma	Brain	Primary Tumor	Female	TCGA	2.1894
5211	9856	TCGA-P5-A5EW-01	Brain Lower Grade Glioma	Brain Lower Grade Glioma	Brain	Primary Tumor	Female	TCGA	2.6043
5221	9857	TCGA-HT-7482-01	Brain Lower Grade Glioma	Brain Lower Grade Glioma	Brain	Primary Tumor	Female	TCGA	3.2572
5231	9858	TCGA-R8-A6YH-01	Brain Lower Grade Glioma	Brain Lower Grade Glioma	Brain	Primary Tumor		TCGA	1.614
5241	7026	TCGA-06-0675-11	Glioblastoma Multiforme	Glioblastoma Multiforme	Brain	Solid Tissue Normal		TCGA	2.4008
5251	7027	TCGA-06-0678-11	Glioblastoma Multiforme	Glioblastoma Multiforme	Brain	Solid Tissue Normal		TCGA	1.8643
5261	7028	TCGA-06-0680-11	Glioblastoma Multiforme	Glioblastoma Multiforme	Brain	Solid Tissue Normal		TCGA	1.2636
5271	7029	TCGA-06-0681-11	Glioblastoma Multiforme	Glioblastoma Multiforme	Brain	Solid Tissue Normal		TCGA	1.8078
5281	7030	TCGA-06-AABW-11	Glioblastoma Multiforme	Glioblastoma Multiforme	Brain	Solid Tissue Normal		TCGA	1.4174
5291	7031	TCGA-06-0152-02	Glioblastoma Multiforme	Glioblastoma Multiforme	Brain	Recurrent Tumor	Male	TCGA	4.2366
5301	7032	TCGA-06-0171-02	Glioblastoma Multiforme	Glioblastoma Multiforme	Brain	Recurrent Tumor	Male	TCGA	6.7648
5311	7033	TCGA-06-0190-02	Glioblastoma Multiforme	Glioblastoma Multiforme	Brain	Recurrent Tumor	Male	TCGA	5.2836
5321	7034	TCGA-19-1389-02	Glioblastoma Multiforme	Glioblastoma Multiforme	Brain	Recurrent Tumor	Male	TCGA	5.314
5331	7035	TCGA-14-0736-02	Glioblastoma Multiforme	Glioblastoma Multiforme	Brain	Recurrent Tumor	Male	TCGA	5.8263
5341	7036	TCGA-06-0211-02	Glioblastoma Multiforme	Glioblastoma Multiforme	Brain	Recurrent Tumor	Male	TCGA	5.5874
5351	7037	TCGA-19-4065-02	Glioblastoma Multiforme	Glioblastoma Multiforme	Brain	Recurrent Tumor	Male	TCGA	4.6826
5361	7038	TCGA-06-0221-02	Glioblastoma Multiforme	Glioblastoma Multiforme	Brain	Recurrent Tumor	Male	TCGA	1.683
5371	7039	TCGA-06-0210-02	Glioblastoma Multiforme	Glioblastoma Multiforme	Brain	Recurrent Tumor	Female	TCGA	4.4088
5381	7040	TCGA-06-0125-02	Glioblastoma Multiforme	Glioblastoma Multiforme	Brain	Recurrent Tumor	Female	TCGA	3.7667
5391	7041	TCGA-14-1034-02	Glioblastoma Multiforme	Glioblastoma Multiforme	Brain	Recurrent Tumor	Female	TCGA	3.506
5401	7042	TCGA-14-1402-02	Glioblastoma Multiforme	Glioblastoma Multiforme	Brain	Recurrent Tumor	Female	TCGA	5.7154
5411	7043	TCGA-19-0957-02	Glioblastoma Multiforme	Glioblastoma Multiforme	Brain	Recurrent Tumor	Female	TCGA	3.9468
5421	7044	TCGA-41-2571-01	Glioblastoma Multiforme	Glioblastoma Multiforme	Brain	Primary Tumor	Male	TCGA	3.3307
5431	7045	TCGA-16-0846-01	Glioblastoma Multiforme	Glioblastoma Multiforme	Brain	Primary Tumor	Male	TCGA	4.4503
5441	7046	TCGA-06-2559-01	Glioblastoma Multiforme	Glioblastoma Multiforme	Brain	Primary Tumor	Male	TCGA	3.5486
5451	7047	TCGA-32-2634-01	Glioblastoma Multiforme	Glioblastoma Multiforme	Brain	Primary Tumor	Male	TCGA	3.6148
5461	7048	TCGA-06-2562-01	Glioblastoma Multiforme	Glioblastoma Multiforme	Brain	Primary Tumor	Male	TCGA	5.3761
5471	7049	TCGA-32-2632-01	Glioblastoma Multiforme	Glioblastoma Multiforme	Brain	Primary Tumor	Male	TCGA	4.3862
5481	7050	TCGA-02-0047-01	Glioblastoma Multiforme	Glioblastoma Multiforme	Brain	Primary Tumor	Male	TCGA	3.6312
5491	7051	TCGA-06-2557-01	Glioblastoma Multiforme	Glioblastoma Multiforme	Brain	Primary Tumor	Male	TCGA	4.7913
5501	7052	TCGA-76-4925-01	Glioblastoma Multiforme	Glioblastoma Multiforme	Brain	Primary Tumor	Male	TCGA	3.2707
551	7053	TCGA-06-0878-01	Glioblastoma Multiforme	Glioblastoma Multiforme	Brain	Primary Tumor	Male	TCGA	5.1306
5521	7054	TCGA-08-0386-01	Glioblastoma Multiforme	Glioblastoma Multiforme	Brain	Primary Tumor	Male	TCGA	2.4831
5531	7055	TCGA-26-5132-01	Glioblastoma Multiforme	Glioblastoma Multiforme	Brain	Primary Tumor	Male	TCGA	3.7269
5541	7056	TCGA-26-5134-01	Glioblastoma Multiforme	Glioblastoma Multiforme	Brain	Primary Tumor	Male	TCGA	2.6185
5551	7057	TCGA-06-0158-01	Glioblastoma Multiforme	Glioblastoma Multiforme	Brain	Primary Tumor	Male	TCGA	3.154
5561	7058	TCGA-28-5204-01	Glioblastoma Multiforme	Glioblastoma Multiforme	Brain	Primary Tumor	Male	TCGA	3.8289
5571	7059	TCGA-28-5213-01	Glioblastoma Multiforme	Glioblastoma Multiforme	Brain	Primary Tumor	Male	TCGA	6.5013
5581	7060	TCGA-32-1980-01	Glioblastoma Multiforme	Glioblastoma Multiforme	Brain	Primary Tumor	Male	TCGA	5.4667
5591	7061	TCGA-06-0644-01	Glioblastoma Multiforme	Glioblastoma Multiforme	Brain	Primary Tumor	Male	TCGA	5.7767
5601	7062	TCGA-28-5207-01	Glioblastoma Multiforme	Glioblastoma Multiforme	Brain	Primary Tumor	Male	TCGA	3.4713
5611	7063	TCGA-14-1825-01	Glioblastoma Multiforme	Glioblastoma Multiforme	Brain	Primary Tumor	Male	TCGA	2.77
5621	7064	TCGA-19-2620-01	Glioblastoma Multiforme	Glioblastoma Multiforme	Brain	Primary Tumor	Male	TCGA	3.6928
5631	7065	TCGA-06-0187-01	Glioblastoma Multiforme	Glioblastoma Multiforme	Brain	Primary Tumor	Male	TCGA	3.1939
5641	7066	TCGA-06-0743-01	Glioblastoma Multiforme	Glioblastoma Multiforme	Brain	Primary Tumor	Male	TCGA	3.9589
5651	7067	TCGA-14-0787-01	Glioblastoma Multiforme	Glioblastoma Multiforme	Brain	Primary Tumor	Male	TCGA	5.1355
5661	7068	TCGA-76-4926-01	Glioblastoma Multiforme	Glioblastoma Multiforme	Brain	Primary Tumor	Male	TCGA	3.3787
5671	7069	TCGA-06-0219-01	Glioblastoma Multiforme	Glioblastoma Multiforme	Brain	Primary Tumor	Male	TCGA	5.353
5681	7070	TCGA-06-5413-01	Glioblastoma Multiforme	Glioblastoma Multiforme	Brain	Primary Tumor	Male	TCGA	5.0841
5691	7071	TCGA-28-5220-01	Glioblastoma Multiforme	Glioblastoma Multiforme	Brain	Primary Tumor	Male	TCGA	4.5286
5701	7072	TCGA-41-2572-01	Glioblastoma Multiforme	Glioblastoma Multiforme	Brain	Primary Tumor	Male	TCGA	4.891
5711	7073	TCGA-06-0744-01	Glioblastoma Multiforme	Glioblastoma Multiforme	Brain	Primary Tumor	Male	TCGA	3.623
5721	7074	TCGA-27-1831-01	Glioblastoma Multiforme	Glioblastoma Multiforme	Brain	Primary Tumor	Male	TCGA	6.7074
5731	7075	TCGA-32-5222-01	Glioblastoma Multiforme	Glioblastoma Multiforme	Brain	Primary Tumor	Male	TCGA	5.1211
5741	7076	TCGA-06-2567-01	Glioblastoma Multiforme	Glioblastoma Multiforme	Brain	Primary Tumor	Male	TCGA	4.3772
5751	7077	TCGA-15-0742-01	Glioblastoma Multiforme	Glioblastoma Multiforme	Brain	Primary Tumor	Male	TCGA	2.5683
5761	7078	TCGA-06-0184-01	Glioblastoma Multiforme	Glioblastoma Multiforme	Brain	Primary Tumor	Male	TCGA	4.8079
5771	7079	TCGA-06-5859-01	Glioblastoma Multiforme	Glioblastoma Multiforme	Brain	Primary Tumor	Male	TCGA	4.4196
5781	7080	TCGA-27-2523-01	Glioblastoma Multiforme	Glioblastoma Multiforme	Brain	Primary Tumor	Male	TCGA	4.01
5791	7081	TCGA-28-5218-01	Glioblastoma Multiforme	Glioblastoma Multiforme	Brain	Primary Tumor	Male	TCGA	5.605
5801	7082	TCGA-06-0141-01	Glioblastoma Multiforme	Glioblastoma Multiforme	Brain	Primary Tumor	Male	TCGA	5.8548
5811	7083	TCGA-06-0190-01	Glioblastoma Multiforme	Glioblastoma Multiforme	Brain	Primary Tumor	Male	TCGA	4.8207
5821	7084	TCGA-12-0821-01	Glioblastoma Multiforme	Glioblastoma Multiforme	Brain	Primary Tumor	Male	TCGA	3.29
5831	7085	TCGA-27-2528-01	Glioblastoma Multiforme	Glioblastoma Multiforme	Brain	Primary Tumor	Male	TCGA	3.7625
5841	7086	TCGA-32-2615-01	Glioblastoma Multiforme	Glioblastoma Multiforme	Brain	Primary Tumor	Male	TCGA	3.9099
5851	7087	TCGA-06-5414-01	Glioblastoma Multiforme	Glioblastoma Multiforme	Brain	Primary Tumor	Male	TCGA	4.7274
5861	7088	TCGA-06-0646-01	Glioblastoma Multiforme	Glioblastoma Multiforme	Brain	Primary Tumor	Male	TCGA	4.2304
5871	7089	TCGA-06-5415-01	Glioblastoma Multiforme	Glioblastoma Multiforme	Brain	Primary Tumor	Male	TCGA	3.2722
5881	7090	TCGA-12-0619-01	Glioblastoma Multiforme	Glioblastoma Multiforme	Brain	Primary Tumor	Male	TCGA	4.8161
5891	7091	TCGA-12-3652-01	Glioblastoma Multiforme	Glioblastoma Multiforme	Brain	Primary Tumor	Male	TCGA	3.3661
5901	7092	TCGA-19-2629-01	Glioblastoma Multiforme	Glioblastoma Multiforme	Brain	Primary Tumor	Male	TCGA	4.3834
5911	7093	TCGA-06-0745-01	Glioblastoma Multiforme	Glioblastoma Multiforme	Brain	Primary Tumor	Male	TCGA	5.2238
5921	7094	TCGA-06-2565-01	Glioblastoma Multiforme	Glioblastoma Multiforme	Brain	Primary Tumor	Male	TCGA	3.2112
5931	7095	TCGA-26-5133-01	Glioblastoma Multiforme	Glioblastoma Multiforme	Brain	Primary Tumor	Male	TCGA	4.3133
5941	7096	TCGA-28-2499-01	Glioblastoma Multiforme	Glioblastoma Multiforme	Brain	Primary Tumor	Male	TCGA	4.2684
5951	7097	TCGA-32-1970-01	Glioblastoma Multiforme	Glioblastoma Multiforme	Brain	Primary Tumor	Male	TCGA	2.8076
5961	7098	TCGA-06-5856-01	Glioblastoma Multiforme	Glioblastoma Multiforme	Brain	Primary Tumor	Male	TCGA	4.4496
5971	7099	TCGA-76-4927-01	Glioblastoma Multiforme	Glioblastoma Multiforme	Brain	Primary Tumor	Male	TCGA	4.7809
5981	7100	TCGA-06-0156-01	Glioblastoma Multiforme	Glioblastoma Multiforme	Brain	Primary Tumor	Male	TCGA	4.768753
6001	7102	TCGA-27-1830-01	Glioblastoma Multiforme	Glioblastoma Multiforme	Brain	Primary Tumor	Male	TCGA	4.9982
6011	7103	TCGA-19-5960-01	Glioblastoma Multiforme	Glioblastoma Multiforme	Brain	Primary Tumor	Male	TCGA	1.7786
6021	7104	TCGA-27-1834-01	Glioblastoma Multiforme	Glioblastoma Multiforme	Brain	Primary Tumor	Male	TCGA	5.1429
6031	7105	TCGA-27-2524-01	Glioblastoma Multiforme	Glioblastoma Multiforme	Brain	Primary Tumor	Male	TCGA	5.4919
6041	7106	TCGA-06-0130-01	Glioblastoma Multiforme	Glioblastoma Multiforme	Brain	Primary Tumor	Male	TCGA	6.0228
6051	7107	TCGA-06-0174-01	Glioblastoma Multiforme	Glioblastoma Multiforme	Brain	Primary Tumor	Male	TCGA	2.4198
6061	7108	TCGA-14-0789-01	Glioblastoma Multiforme	Glioblastoma Multiforme	Brain	Primary Tumor	Male	TCGA	5.1635
6071	7109	TCGA-02-2485-01	Glioblastoma Multiforme	Glioblastoma Multiforme	Brain	Primary Tumor	Male	TCGA	2.2931
6081	7110	TCGA-06-0686-01	Glioblastoma Multiforme	Glioblastoma Multiforme	Brain	Primary Tumor	Male	TCGA	2.7336
6091	7111	TCGA-06-0747-01	Glioblastoma Multiforme	Glioblastoma Multiforme	Brain	Primary Tumor	Male	TCGA	3.5161
6101	7112	TCGA-28-1753-01	Glioblastoma Multiforme	Glioblastoma Multiforme	Brain	Primary Tumor	Male	TCGA	4.499
6111	7113	TCGA-28-5208-01	Glioblastoma Multiforme	Glioblastoma Multiforme	Brain	Primary Tumor	Male	TCGA	4.8876
6121	7114	TCGA-28-5216-01	Glioblastoma Multiforme	Glioblastoma Multiforme	Brain	Primary Tumor	Male	TCGA	4.5021
6131	7115	TCGA-06-5411-01	Glioblastoma Multiforme	Glioblastoma Multiforme	Brain	Primary Tumor	Male	TCGA	4.5367
6141	7116	TCGA-19-2624-01	Glioblastoma Multiforme	Glioblastoma Multiforme	Brain	Primary Tumor	Male	TCGA	2.3564
6151	7117	TCGA-06-0749-01	Glioblastoma Multiforme	Glioblastoma Multiforme	Brain	Primary Tumor	Male	TCGA	4.5066
6161	7118	TCGA-06-2564-01	Glioblastoma Multiforme	Glioblastoma Multiforme	Brain	Primary Tumor	Male	TCGA	3.8541
6171	7119	TCGA-06-0132-01	Glioblastoma Multiforme	Glioblastoma Multiforme	Brain	Primary Tumor	Male	TCGA	5.9096
6181	7120	TCGA-12-0618-01	Glioblastoma Multiforme	Glioblastoma Multiforme	Brain	Primary Tumor	Male	TCGA	1.9034
6191	7121	TCGA-14-0781-01	Glioblastoma Multiforme	Glioblastoma Multiforme	Brain	Primary Tumor	Male	TCGA	5.1119
6201	7122	TCGA-19-1787-01	Glioblastoma Multiforme	Glioblastoma Multiforme	Brain	Primary Tumor	Male	TCGA	4.4575
6211	7123	TCGA-27-2519-01	Glioblastoma Multiforme	Glioblastoma Multiforme	Brain	Primary Tumor	Male	TCGA	5.7096
6221	7124	TCGA-41-3915-01	Glioblastoma Multiforme	Glioblastoma Multiforme	Brain	Primary Tumor	Male	TCGA	5.3413
6231	7125	TCGA-06-0211-01	Glioblastoma Multiforme	Glioblastoma Multiforme	Brain	Primary Tumor	Male	TCGA	3.87782
6241	7126	TCGA-06-0238-01	Glioblastoma Multiforme	Glioblastoma Multiforme	Brain	Primary Tumor	Male	TCGA	5.3502
6251	7127	TCGA-12-3650-01	Glioblastoma Multiforme	Glioblastoma Multiforme	Brain	Primary Tumor	Male	TCGA	3.6555
6261	7128	TCGA-28-2514-01	Glioblastoma Multiforme	Glioblastoma Multiforme	Brain	Primary Tumor	Male	TCGA	3.0498
6271	7129	TCGA-28-1747-01	Glioblastoma Multiforme	Glioblastoma Multiforme	Brain	Primary Tumor	Male	TCGA	3.9654
6281	7130	TCGA-02-2483-01	Glioblastoma Multiforme	Glioblastoma Multiforme	Brain	Primary Tumor	Male	TCGA	4.916
6291	7131	TCGA-06-0138-01	Glioblastoma Multiforme	Glioblastoma Multiforme	Brain	Primary Tumor	Male	TCGA	5.2095
6301	7132	TCGA-06-0750-01	Glioblastoma Multiforme	Glioblastoma Multiforme	Brain	Primary Tumor	Male	TCGA	5.281
6311	7133	TCGA-26-1442-01	Glioblastoma Multiforme	Glioblastoma Multiforme	Brain	Primary Tumor	Male	TCGA	2.128
6331	7135	TCGA-06-0178-01	Glioblastoma Multiforme	Glioblastoma Multiforme	Brain	Primary Tumor	Male	TCGA	4.0807
6341	7136	TCGA-19-4065-01	Glioblastoma Multiforme	Glioblastoma Multiforme	Brain	Primary Tumor	Male	TCGA	6.6205
6351	7137	TCGA-27-1837-01	Glioblastoma Multiforme	Glioblastoma Multiforme	Brain	Primary Tumor	Male	TCGA	3.7443
6361	7138	TCGA-27-2521-01	Glioblastoma Multiforme	Glioblastoma Multiforme	Brain	Primary Tumor	Male	TCGA	3.5742
6371	7139	TCGA-06-0129-01	Glioblastoma Multiforme	Glioblastoma Multiforme	Brain	Primary Tumor	Male	TCGA	4.0233
6381	7140	TCGA-06-0882-01	Glioblastoma Multiforme	Glioblastoma Multiforme	Brain	Primary Tumor	Male	TCGA	4.8645
6391	7141	TCGA-15-1444-01	Glioblastoma Multiforme	Glioblastoma Multiforme	Brain	Primary Tumor	Male	TCGA	3.7877
6401	7142	TCGA-76-4928-01	Glioblastoma Multiforme	Glioblastoma Multiforme	Brain	Primary Tumor	Female	TCGA	6.6577
6411	7143	TCGA-06-1804-01	Glioblastoma Multiforme	Glioblastoma Multiforme	Brain	Primary Tumor	Female	TCGA	2.8681
6421	7144	TCGA-27-2526-01	Glioblastoma Multiforme	Glioblastoma Multiforme	Brain	Primary Tumor	Female	TCGA	5.6508
6431	7145	TCGA-06-5412-01	Glioblastoma Multiforme	Glioblastoma Multiforme	Brain	Primary Tumor	Female	TCGA	6.0907
6441	7146	TCGA-26-5136-01	Glioblastoma Multiforme	Glioblastoma Multiforme	Brain	Primary Tumor	Female	TCGA	5.3699
6451	7147	TCGA-28-2509-01	Glioblastoma Multiforme	Glioblastoma Multiforme	Brain	Primary Tumor	Female	TCGA	3.9801
6461	7148	TCGA-19-2625-01	Glioblastoma Multiforme	Glioblastoma Multiforme	Brain	Primary Tumor	Female	TCGA	4.1285
6471	7149	TCGA-32-1982-01	Glioblastoma Multiforme	Glioblastoma Multiforme	Brain	Primary Tumor	Female	TCGA	4.991
6481	7150	TCGA-76-4929-01	Glioblastoma Multiforme	Glioblastoma Multiforme	Brain	Primary Tumor	Female	TCGA	3.695
6491	7151	TCGA-06-2558-01	Glioblastoma Multiforme	Glioblastoma Multiforme	Brain	Primary Tumor	Female	TCGA	4.3306
6501	7152	TCGA-06-5418-01	Glioblastoma Multiforme	Glioblastoma Multiforme	Brain	Primary Tumor	Female	TCGA	4.9227
6511	7153	TCGA-14-0871-01	Glioblastoma Multiforme	Glioblastoma Multiforme	Brain	Primary Tumor	Female	TCGA	1.7316
6521	7154	TCGA-06-0649-01	Glioblastoma Multiforme	Glioblastoma Multiforme	Brain	Primary Tumor	Female	TCGA	5.6147
6531	7155	TCGA-06-0210-01	Glioblastoma Multiforme	Glioblastoma Multiforme	Brain	Primary Tumor	Female	TCGA	5.1756
6541	7156	TCGA-06-2563-01	Glioblastoma Multiforme	Glioblastoma Multiforme	Brain	Primary Tumor	Female	TCGA	4.2495
6561	7158	TCGA-26-5135-01	Glioblastoma Multiforme	Glioblastoma Multiforme	Brain	Primary Tumor	Female	TCGA	3.9829
6571	7159	TCGA-76-4931-01	Glioblastoma Multiforme	Glioblastoma Multiforme	Brain	Primary Tumor	Female	TCGA	2.982
6581	7160	TCGA-14-0817-01	Glioblastoma Multiforme	Glioblastoma Multiforme	Brain	Primary Tumor	Female	TCGA	5.689
6591	7161	TCGA-28-2513-01	Glioblastoma Multiforme	Glioblastoma Multiforme	Brain	Primary Tumor	Female	TCGA	5.8205
6601	7162	TCGA-28-5209-01	Glioblastoma Multiforme	Glioblastoma Multiforme	Brain	Primary Tumor	Female	TCGA	2.7073
6611	7163	TCGA-26-5139-01	Glioblastoma Multiforme	Glioblastoma Multiforme	Brain	Primary Tumor	Female	TCGA	3.8729
6621	7164	TCGA-14-0790-01	Glioblastoma Multiforme	Glioblastoma Multiforme	Brain	Primary Tumor	Female	TCGA	2.6114
6631	7165	TCGA-06-0125-01	Glioblastoma Multiforme	Glioblastoma Multiforme	Brain	Primary Tumor	Female	TCGA	2.2452
6641	7166	TCGA-06-0157-01	Glioblastoma Multiforme	Glioblastoma Multiforme	Brain	Primary Tumor	Female	TCGA	3.2018
6651	7167	TCGA-19-1390-01	Glioblastoma Multiforme	Glioblastoma Multiforme	Brain	Primary Tumor	Female	TCGA	1.2934
6661	7168	TCGA-41-4097-01	Glioblastoma Multiforme	Glioblastoma Multiforme	Brain	Primary Tumor	Female	TCGA	4.7143
6671	7169	TCGA-02-0055-01	Glioblastoma Multiforme	Glioblastoma Multiforme	Brain	Primary Tumor	Female	TCGA	5.8205
6681	7170	TCGA-12-1597-01	Glioblastoma Multiforme	Glioblastoma Multiforme	Brain	Primary Tumor	Female	TCGA	4.034
6691	7171	TCGA-28-5215-01	Glioblastoma Multiforme	Glioblastoma Multiforme	Brain	Primary Tumor	Female	TCGA	4.717
6701	7172	TCGA-12-5295-01	Glioblastoma Multiforme	Glioblastoma Multiforme	Brain	Primary Tumor	Female	TCGA	4.8615
671	7173	TCGA-14-1034-01	Glioblastoma Multiforme	Glioblastoma Multiforme	Brain	Primary Tumor	Female	TCGA	3.7898
6721	7174	TCGA-06-0168-01	Glioblastoma Multiforme	Glioblastoma Multiforme	Brain	Primary Tumor	Female	TCGA	3.907
6731	7175	TCGA-27-1832-01	Glioblastoma Multiforme	Glioblastoma Multiforme	Brain	Primary Tumor	Female	TCGA	5.8888
6741	7176	TCGA-41-5651-01	Glioblastoma Multiforme	Glioblastoma Multiforme	Brain	Primary Tumor	Female	TCGA	2.8178
6751	7177	TCGA-14-1823-01	Glioblastoma Multiforme	Glioblastoma Multiforme	Brain	Primary Tumor	Female	TCGA	6.5511
6761	7178	TCGA-12-5299-01	Glioblastoma Multiforme	Glioblastoma Multiforme	Brain	Primary Tumor	Female	TCGA	4.0055
6771	7179	TCGA-06-0645-01	Glioblastoma Multiforme	Glioblastoma Multiforme	Brain	Primary Tumor	Female	TCGA	5.7426
6781	7180	TCGA-19-2619-01	Glioblastoma Multiforme	Glioblastoma Multiforme	Brain	Primary Tumor	Female	TCGA	2.4597
6791	7181	TCGA-06-5408-01	Glioblastoma Multiforme	Glioblastoma Multiforme	Brain	Primary Tumor	Female	TCGA	2.6828
6801	7182	TCGA-06-2561-01	Glioblastoma Multiforme	Glioblastoma Multiforme	Brain	Primary Tumor	Female	TCGA	5.0242
6811	7183	TCGA-27-1835-01	Glioblastoma Multiforme	Glioblastoma Multiforme	Brain	Primary Tumor	Female	TCGA	2.7444
6821	7184	TCGA-14-2554-01	Glioblastoma Multiforme	Glioblastoma Multiforme	Brain	Primary Tumor	Female	TCGA	5.4303
6831	7185	TCGA-76-4932-01	Glioblastoma Multiforme	Glioblastoma Multiforme	Brain	Primary Tumor	Female	TCGA	2.8858
6841	7186	TCGA-16-1045-01	Glioblastoma Multiforme	Glioblastoma Multiforme	Brain	Primary Tumor	Female	TCGA	5.6577
6851	7187	TCGA-32-2616-01	Glioblastoma Multiforme	Glioblastoma Multiforme	Brain	Primary Tumor	Female	TCGA	4.0541
6861	7188	TCGA-32-4213-01	Glioblastoma Multiforme	Glioblastoma Multiforme	Brain	Primary Tumor	Female	TCGA	5.3523
6871	7189	TCGA-06-5417-01	Glioblastoma Multiforme	Glioblastoma Multiforme	Brain	Primary Tumor	Female	TCGA	3.0323
6881	7190	TCGA-06-5858-01	Glioblastoma Multiforme	Glioblastoma Multiforme	Brain	Primary Tumor	Female	TCGA	3.492
6891	7191	TCGA-12-0616-01	Glioblastoma Multiforme	Glioblastoma Multiforme	Brain	Primary Tumor	Female	TCGA	4.4569
6901	7192	TCGA-12-3653-01	Glioblastoma Multiforme	Glioblastoma Multiforme	Brain	Primary Tumor	Female	TCGA	2.3981
6911	7193	TCGA-06-2569-01	Glioblastoma Multiforme	Glioblastoma Multiforme	Brain	Primary Tumor	Female	TCGA	5.1293
6921	7194	TCGA-06-5416-01	Glioblastoma Multiforme	Glioblastoma Multiforme	Brain	Primary Tumor	Female	TCGA	3.7496
6931	7195	TCGA-06-2570-01	Glioblastoma Multiforme	Glioblastoma Multiforme	Brain	Primary Tumor	Female	TCGA	3.9515
6941	7196	TCGA-28-2510-01	Glioblastoma Multiforme	Glioblastoma Multiforme	Brain	Primary Tumor		TCGA	3.309
