# Supplementary material for: MD2 Is a Potential Biomarker Associated with Immune Cell Infiltration in Gliomas
Source: Front Oncol. 2022 Mar 17;12:854598. doi: 10.3389/fonc.2022.854598 (PMC8968038; doi:10.3389/fonc.2022.854598)
Supplement: Supplementary file 2 [file DataSheet_2.zip › Source data/Figure 1/Figure 1C-1F.R]

###Fig1C
phe <- read.table(file = "Rembrandt_mRNA_array_475_clinical.txt",sep = "\t",header = T)
DATAE <- read.table(file = "Rembrandt_mRNA_array_475.txt",sep = "\t",header = T)


identical(phe$gene,re$gene)
class(phe$gene)
class(re$gene)
phe$gene <- as.character(phe$gene)
class(phe$gene)
identical(phe$gene,re$gene)
phe$LY96 <- re$LY96

####
grade <- phe[,c(3,9,10)]
grade <- na.omit(grade )
grade_DATA <- grade
library(ggplot2)
library(ggplotify)
library(ggsignif) 

####Fig1F
OS_DATA <- read.csv(file = "OS_DATA.csv",header = T)
dim(OS_DATA )
OS_DATA <- na.omit(OS_DATA )
dim(OS_DATA )
cutoff <- median(OS_DATA$LY96)
OS_DATA$OS <- OS_DATA$OS/30
OS_DATA$group <- as.factor(ifelse(OS_DATA$LY96 >=cutoff,"high","low"))
library(survminer)
require("survival")

colnames(OS_DATA) <- c("EXP","OS","Censor","Group")
table(OS_DATA$Group)
####
fit<-survfit(Surv(OS, Censor)~Group, data =OS_DATA)
ggsurvplot(fit, data =OS_DATA )

ggsurvplot(fit, data =OS_DATA,title="Overall survival(Rembrandt Cohort)",palette= c("red","blue"), 
           surv.median.line = "hv",  conf.int = TRUE,conf.int.alpha=0.1,
           risk.table = T, pval =T,  pval.method=T,  
           xlab="Fllow up time(months)", ylab="Percent survival",
           legend=c(0.8,0.8), 
           tables.y.text =FALSE,
           legend.title= "Group",
           legend.labs=c("LY96 High expression(n=150)","LY96 Low expression(n=150)"),
           font.main = c(16, "bold"),font.x = c(14, "bold"),
           font.y = c(14, "bold"))
