# Supplementary material for: MD2 Is a Potential Biomarker Associated with Immune Cell Infiltration in Gliomas
Source: Front Oncol. 2022 Mar 17;12:854598. doi: 10.3389/fonc.2022.854598 (PMC8968038; doi:10.3389/fonc.2022.854598)
Supplement: Supplementary file 2 [file DataSheet_2.zip › Source data/Figure 1/Figure 1E/Fig1E.R]

####Fig1E
###UCSC_TCGA_OVERALL_SURVIVAL_ANALYSIS

survivalDATA <- read.table("TCGA_survival_data",sep = "\t",
                           header =T,stringsAsFactors = F)

phenTotal <- read.csv(file="UCSC_TCGA_MD2_GENE_EXPRESSION_NORMAL_GLIOMA.csv",header = T)
phenTotal <- phenTotal[-c(1:1128),]
OS_DATA=as.data.frame(survivalDATA[survivalDATA$sample %in% phenTotal$sample, ])

OS_DATA=OS_DATA[match(phenTotal$sample, OS_DATA$sample), ]
identical(phenTotal$sample, OS_DATA$sample)
class(phenTotal$sample)
class(OS_DATA$sample)
phenTotal$sample<- as.character(phenTotal$sample)

identical(phenTotal$sample, OS_DATA$sample)

head(phenTotal$sample)
head(OS_DATA$sample)
tail(phenTotal$sample)
tail(OS_DATA$sample)
OS_DATA <- OS_DATA[-691,]
phenTotal<- phenTotal[-691,]

identical(phenTotal$sample, OS_DATA$sample)
table(is.na(phenTotal$sample))
table(is.na(OS_DATA$sample))

OS_DATA <- OS_DATA[,1:3]
OS_DATA <- na.omit(OS_DATA)

phenTotal <- phenTotal[match(OS_DATA$sample,phenTotal$sample),]

identical(phenTotal$sample,OS_DATA$sample)
OS_DATA$MD2 <- phenTotal$MD2

class(OS_DATA$MD2)
class(OS_DATA$OS)
class(OS_DATA$OS.time)
OS_DATA$OS.time <- OS_DATA$OS.time/30

library(survminer)
require("survival")
table(is.na(OS_DATA))

cutoff <- median(OS_DATA$MD2)

OS_DATA$Group = as.factor(ifelse(OS_DATA$MD2>= cutoff,"High",
                                "Low"))

colnames(OS_DATA) <- c("sample","Censor","OS","EXP","Group")

table(OS_DATA$Group)

fit<-survfit(Surv(OS, Censor)~Group, data =OS_DATA )
ggsurvplot(fit, data =OS_DATA )

ggsurvplot(fit, data =OS_DATA,title="Overall survival(TCGA Cohort)",palette= c("red","blue"),
       surv.median.line = "hv",  conf.int = TRUE,conf.int.alpha=0.1,
           risk.table = T, pval =T,  pval.method=T, 
           xlab="Fllow up time(months)", ylab="Percent survival",
           legend=c(0.8,0.8), 
           tables.y.text =FALSE,
           legend.title= "Group",
           legend.labs=c("MD2 High expression(n=342)","MD2 Low expression(n=344)"),
           font.main = c(16, "bold"),font.x = c(14, "bold"),
           font.y = c(14, "bold"))
