# Supplementary material for: MD2 Is a Potential Biomarker Associated with Immune Cell Infiltration in Gliomas
Source: Front Oncol. 2022 Mar 17;12:854598. doi: 10.3389/fonc.2022.854598 (PMC8968038; doi:10.3389/fonc.2022.854598)
Supplement: Supplementary file 2 [file DataSheet_2.zip › Source data/Figure 2/FIGURE 2.xlsx]

## Sheet: CGGA
	CGGA_ID	PRS_type	Histology	Grade	Gender	Age	OS	Censor (alive=0; dead=1)	Radiotherapy	Chemotherapy	IDH_mutation_status	1p19q_codeletion	MGMTp_methylation_status	MD2
2	CGGA_1003	Primary	O	WHO II	Female	47	3817	0	0	1	Mutant	Codel	un-methylated	2.711
3	CGGA_1010	Primary	A	WHO II	Male	45	246	1	1	1	Mutant	NA	un-methylated	0.001
4	CGGA_1012	Recurrent	rO	WHO II	Male	45	3679	1	1	1	Mutant	Non-codel	un-methylated	31.471
5	CGGA_1014	Primary	A	WHO II	Male	42	263	1	0	1	Wildtype	Non-codel	un-methylated	9.121
6	CGGA_1017	Primary	GBM	WHO IV	Female	29	768	1	1	0	Wildtype	Non-codel	un-methylated	4.061
8	CGGA_103	Primary	AA	WHO III	Male	56	1188	1	1	0	Mutant	Non-codel	un-methylated	1.771
11	CGGA_1033	Primary	OA	WHO II	Male	44	1322	0	0	1	NA	Non-codel	un-methylated	7.101
14	CGGA_1041	Primary	GBM	WHO IV	Male	58	3593	0	1	1	Wildtype	Non-codel	un-methylated	5.971
17	CGGA_1055	Primary	AA	WHO III	Male	43	1611	1	1	1	Mutant	Non-codel	un-methylated	10.921
18	CGGA_1057	Primary	A	WHO II	Female	57	1549	1	1	1	Wildtype	Non-codel	un-methylated	50.521
19	CGGA_1058	Recurrent	rA	WHO II	Male	34	995	1	1	1	Mutant	Non-codel	un-methylated	14.531
20	CGGA_106	Recurrent	rA	WHO II	Male	30	5028	0	0	1	Wildtype	Non-codel	un-methylated	27.701
22	CGGA_1065	Primary	O	WHO II	Female	48	3412	0	1	1	Mutant	Codel	un-methylated	4.931
23	CGGA_1066	Primary	A	WHO II	Female	34	723	1	1	0	Mutant	Non-codel	un-methylated	17.061
25	CGGA_107	Recurrent	rAA	WHO III	Female	38	2156	1	0	0	Wildtype	Non-codel	un-methylated	21.311
26	CGGA_1075	Primary	GBM	WHO IV	Male	72	398	1	1	1	Wildtype	Non-codel	un-methylated	40.611
27	CGGA_108	Recurrent	rAA	WHO III	Male	44	366	1	0	1	Wildtype	Non-codel	un-methylated	35.471
28	CGGA_1082	Primary	A	WHO II	Female	55	NA	NA	NA	NA	Mutant	Non-codel	un-methylated	12.941
30	CGGA_1087	Primary	O	WHO II	Female	36	701	0	0	1	Mutant	Codel	un-methylated	2.301
33	CGGA_1101	Primary	A	WHO II	Female	35	214	1	0	0	Wildtype	NA	un-methylated	0.001
36	CGGA_1108	Primary	AA	WHO III	Female	39	684	1	1	1	Wildtype	Non-codel	un-methylated	28.731
38	CGGA_112	Primary	A	WHO II	Male	17	1534	1	1	1	Mutant	Non-codel	un-methylated	4.441
42	CGGA_1127	Primary	O	WHO II	Male	33	2630	1	1	1	NA	Codel	un-methylated	16.671
47	CGGA_1135	Primary	GBM	WHO IV	Male	40	1244	1	1	1	Wildtype	Non-codel	un-methylated	14.431
49	CGGA_1138	Primary	GBM	WHO IV	Male	54	411	1	1	1	Wildtype	Non-codel	un-methylated	4.761
50	CGGA_1141	Primary	AA	WHO III	Male	65	432	1	NA	NA	Wildtype	Non-codel	un-methylated	4.101
51	CGGA_1142	Primary	GBM	WHO IV	Male	60	1005	1	1	1	Wildtype	Non-codel	un-methylated	7.671
52	CGGA_1144	Primary	AA	WHO III	Female	39	2505	0	1	1	Wildtype	Non-codel	un-methylated	3.611
53	CGGA_1147	Primary	A	WHO II	Male	36	3215	0	0	1	Mutant	Non-codel	un-methylated	2.741
54	CGGA_1148	Primary	A	WHO II	Male	37	596	1	1	1	Mutant	Non-codel	un-methylated	26.241
55	CGGA_1152	Primary	A	WHO II	Male	13	3201	0	0	1	Wildtype	Non-codel	un-methylated	52.961
56	CGGA_1154	Recurrent	rAA	WHO III	Female	33	369	1	NA	NA	Mutant	Non-codel	un-methylated	13.181
60	CGGA_1158	Primary	O	WHO II	Male	39	3188	0	1	1	Mutant	Codel	un-methylated	3.761
61	CGGA_1159	Primary	A	WHO II	Male	51	3181	0	0	1	Mutant	Non-codel	un-methylated	5.531
62	CGGA_1161	Primary	AA	WHO III	Male	36	3180	0	1	1	Mutant	Non-codel	un-methylated	4.391
63	CGGA_1162	Primary	AOA	WHO III	Male	39	3174	0	1	1	NA	Codel	un-methylated	8.201
64	CGGA_1164	Recurrent	rGBM	WHO IV	Female	38	1022	1	0	1	Mutant	Codel	un-methylated	4.691
65	CGGA_1169	Primary	AA	WHO III	Male	30	1765	1	1	1	Mutant	Non-codel	un-methylated	4.091
67	CGGA_1178	Recurrent	rAA	WHO III	Male	41	422	1	1	1	Mutant	Non-codel	un-methylated	4.421
69	CGGA_1183	Primary	AA	WHO III	Female	25	408	1	1	1	Wildtype	Non-codel	un-methylated	8.651
71	CGGA_1185	Recurrent	rAA	WHO III	Female	50	731	1	1	1	Wildtype	Non-codel	un-methylated	22.791
74	CGGA_1195	Primary	AA	WHO III	Male	43	476	1	0	0	Mutant	Non-codel	un-methylated	5.161
75	CGGA_1198	Primary	O	WHO II	Male	30	3066	0	0	1	Mutant	NA	un-methylated	0.001
78	CGGA_1205	Primary	AA	WHO III	Female	59	929	1	1	1	Wildtype	NA	un-methylated	0.141
80	CGGA_1208	Recurrent	rGBM	WHO IV	Male	38	161	1	1	1	Wildtype	Non-codel	un-methylated	53.211
81	CGGA_1211	Primary	O	WHO II	Male	40	3042	0	0	0	Mutant	Codel	un-methylated	4.811
83	CGGA_1223	Primary	AA	WHO III	Male	42	682	1	1	1	Wildtype	Non-codel	un-methylated	7.011
84	CGGA_1226	Primary	A	WHO II	Female	33	670	1	1	1	Wildtype	Non-codel	un-methylated	10.701
89	CGGA_1238	Primary	A	WHO II	Female	11	2996	0	0	0	Wildtype	Non-codel	un-methylated	15.631
91	CGGA_1248	Recurrent	rGBM	WHO IV	Male	54	138	1	1	1	Wildtype	Non-codel	un-methylated	11.611
94	CGGA_1257	Recurrent	rGBM	WHO IV	Male	59	192	1	1	1	Wildtype	Non-codel	un-methylated	11.251
95	CGGA_1260	Recurrent	rGBM	WHO IV	Male	32	177	1	1	1	Wildtype	Non-codel	un-methylated	13.211
99	CGGA_1273	Recurrent	rAA	WHO III	Male	64	2438	0	1	1	Mutant	Non-codel	un-methylated	7.681
100	CGGA_1282	Primary	GBM	WHO IV	Female	33	1116	1	1	1	Wildtype	Non-codel	un-methylated	3.021
101	CGGA_1286	Primary	O	WHO II	Female	52	2906	0	1	1	Mutant	Codel	un-methylated	6.891
102	CGGA_1291	Primary	AO	WHO III	Male	41	2422	0	1	1	NA	Codel	un-methylated	8.081
113	CGGA_1325	Recurrent	rGBM	WHO IV	Male	20	NA	NA	0	0	Wildtype	NA	un-methylated	0.211
114	CGGA_1326	Primary	GBM	WHO IV	Male	45	322	1	1	0	Mutant	Non-codel	un-methylated	21.631
116	CGGA_1335	Primary	O	WHO II	Female	43	2839	0	0	0	Mutant	Codel	un-methylated	8.271
117	CGGA_1337	Recurrent	rGBM	WHO IV	Male	67	2172	1	1	1	NA	Non-codel	un-methylated	12.481
118	CGGA_1339	Primary	O	WHO II	Male	41	2832	0	0	1	Mutant	Codel	un-methylated	3.141
120	CGGA_135	Primary	AA	WHO III	Female	41	1924	1	1	0	Wildtype	Non-codel	un-methylated	52.401
122	CGGA_1353	Primary	GBM	WHO IV	Male	65	1022	1	1	1	Wildtype	Non-codel	un-methylated	25.681
127	CGGA_1362	Primary	AA	WHO III	Female	64	2804	0	1	1	Wildtype	Non-codel	un-methylated	12.831
133	CGGA_1378	Primary	GBM	WHO IV	Male	47	378	1	1	1	Wildtype	NA	un-methylated	0.671
140	CGGA_139	Primary	GBM	WHO IV	Male	59	694	1	1	1	Mutant	Non-codel	un-methylated	5.061
141	CGGA_1390	Recurrent	rAA	WHO III	Male	50	2050	0	1	1	Mutant	Non-codel	un-methylated	28.651
142	CGGA_1391	Primary	GBM	WHO IV	Male	62	426	0	1	1	Wildtype	Non-codel	un-methylated	23.091
143	CGGA_1392	Primary	GBM	WHO IV	Male	62	473	1	1	1	Wildtype	Non-codel	un-methylated	65.291
145	CGGA_1400	Recurrent	rAO	WHO III	Female	53	2742	0	1	1	NA	Codel	un-methylated	4.171
154	CGGA_1416	Primary	AO	WHO III	Male	42	1933	1	0	0	Mutant	Codel	un-methylated	10.891
156	CGGA_1418	Primary	GBM	WHO IV	Female	73	287	1	1	1	Wildtype	NA	un-methylated	0.511
157	CGGA_1419	Recurrent	rGBM	WHO IV	Male	56	249	1	1	1	Wildtype	Non-codel	un-methylated	8.201
160	CGGA_1422	Primary	GBM	WHO IV	Male	76	204	1	1	1	Wildtype	NA	un-methylated	0.091
163	CGGA_1426	Primary	GBM	WHO IV	Female	50	133	1	1	1	Wildtype	Non-codel	un-methylated	19.731
164	CGGA_1427	Primary	OA	WHO II	Female	30	339	0	1	0	NA	Non-codel	un-methylated	4.391
166	CGGA_1430	Recurrent	rGBM	WHO IV	Female	28	162	1	1	1	Wildtype	Non-codel	un-methylated	1.421
168	CGGA_1433	Primary	GBM	WHO IV	Female	72	394	1	1	1	Wildtype	Non-codel	un-methylated	43.191
169	CGGA_1434	Recurrent	rAA	WHO III	Male	61	67	1	1	1	Wildtype	Non-codel	un-methylated	45.921
170	CGGA_1435	Primary	AA	WHO III	Female	46	1657	1	1	0	Mutant	Non-codel	un-methylated	18.101
171	CGGA_1437	Recurrent	rAA	WHO III	Male	48	1037	1	1	1	Wildtype	Non-codel	un-methylated	5.751
177	CGGA_1446	Primary	OA	WHO II	Male	29	2664	0	0	1	Mutant	NA	un-methylated	0.311
179	CGGA_1451	Primary	GBM	WHO IV	Female	45	438	1	1	1	Wildtype	Non-codel	un-methylated	50.991
182	CGGA_1455	Primary	O	WHO II	Male	40	2655	0	0	0	Mutant	NA	un-methylated	0.001
185	CGGA_1459	Recurrent	rAA	WHO III	Male	55	503	1	1	1	Wildtype	Non-codel	un-methylated	10.421
186	CGGA_1461	Primary	GBM	WHO IV	Female	60	226	1	1	1	Wildtype	Non-codel	un-methylated	15.191
189	CGGA_1467	Primary	GBM	WHO IV	Male	58	866	1	1	0	Mutant	NA	un-methylated	0.731
193	CGGA_1473	Recurrent	rAA	WHO III	Female	28	265	1	1	0	NA	Non-codel	un-methylated	4.471
196	CGGA_1477	Primary	OA	WHO II	Male	43	1194	1	1	0	NA	Non-codel	un-methylated	9.811
202	CGGA_1487	Recurrent	rAA	WHO III	Female	49	520	1	1	1	Wildtype	Non-codel	un-methylated	3.901
204	CGGA_1491	Primary	GBM	WHO IV	Male	29	246	1	1	1	Mutant	Non-codel	un-methylated	12.391
205	CGGA_1492	Recurrent	rGBM	WHO IV	Female	47	268	1	0	0	Wildtype	Non-codel	un-methylated	27.881
208	CGGA_1497	Primary	AA	WHO III	Female	24	1178	1	1	1	Mutant	Non-codel	un-methylated	4.561
209	CGGA_1498	Primary	GBM	WHO IV	Male	69	NA	NA	NA	NA	Wildtype	NA	un-methylated	0.971
210	CGGA_1500	Primary	GBM	WHO IV	Female	45	108	1	1	1	Wildtype	Non-codel	un-methylated	20.031
213	CGGA_1503	Primary	GBM	WHO IV	Male	47	777	1	1	1	Wildtype	NA	un-methylated	0.441
215	CGGA_1505	Recurrent	rGBM	WHO IV	Male	30	172	1	1	1	Mutant	Non-codel	un-methylated	22.681
216	CGGA_1507	Recurrent	rGBM	WHO IV	Female	41	715	1	1	1	Wildtype	Non-codel	un-methylated	69.101
232	CGGA_1529	Primary	GBM	WHO IV	Male	63	583	1	NA	NA	Wildtype	Non-codel	un-methylated	8.751
233	CGGA_1530	Primary	AOA	WHO III	Male	41	2497	0	0	1	NA	Non-codel	un-methylated	12.991
236	CGGA_1534	Primary	GBM	WHO IV	Female	58	27	1	0	0	Mutant	Non-codel	un-methylated	7.911
237	CGGA_1535	Recurrent	rGBM	WHO IV	Male	43	232	1	1	1	Mutant	Non-codel	un-methylated	167.851
243	CGGA_1542	Primary	GBM	WHO IV	Male	26	184	0	1	1	Mutant	NA	un-methylated	0.001
244	CGGA_1543	Primary	GBM	WHO IV	Male	57	723	1	1	0	Mutant	Non-codel	un-methylated	46.291
246	CGGA_1546	Primary	GBM	WHO IV	Male	56	223	1	0	1	Wildtype	Non-codel	un-methylated	51.351
247	CGGA_1548	Primary	GBM	WHO IV	Male	53	1054	1	1	1	Wildtype	Non-codel	un-methylated	21.041
248	CGGA_1551	Primary	GBM	WHO IV	Female	50	347	1	1	1	NA	Non-codel	un-methylated	94.161
250	CGGA_1553	Recurrent	rAA	WHO III	Male	30	540	1	1	1	Mutant	Non-codel	un-methylated	7.551
258	CGGA_1564	Primary	GBM	WHO IV	Male	48	190	1	1	1	Wildtype	Non-codel	un-methylated	5.361
264	CGGA_157	Recurrent	rA	WHO II	Male	34	914	1	1	1	NA	Non-codel	un-methylated	11.721
266	CGGA_1572	Recurrent	rGBM	WHO IV	Female	60	160	1	1	1	Wildtype	Non-codel	un-methylated	24.681
269	CGGA_1580	Primary	AA	WHO III	Female	34	1581	1	1	1	Mutant	Non-codel	un-methylated	12.761
271	CGGA_1586	Primary	GBM	WHO IV	Female	55	232	1	1	1	Wildtype	Non-codel	un-methylated	72.261
278	CGGA_1595	Primary	GBM	WHO IV	Female	34	2363	0	1	1	NA	Non-codel	un-methylated	6.261
281	CGGA_1598	Primary	AA	WHO III	Male	31	564	1	1	1	Wildtype	Non-codel	un-methylated	27.051
283	CGGA_1603	Recurrent	rGBM	WHO IV	Male	18	356	1	1	1	Wildtype	Non-codel	un-methylated	10.531
286	CGGA_1606	Primary	AA	WHO III	Female	28	471	1	1	1	Wildtype	Non-codel	un-methylated	11.611
290	CGGA_1611	Recurrent	rGBM	WHO IV	Female	30	1158	1	1	1	Mutant	Non-codel	un-methylated	8.961
291	CGGA_1612	Primary	GBM	WHO IV	Male	68	718	1	1	1	Wildtype	Non-codel	un-methylated	73.551
294	CGGA_1615	Recurrent	rGBM	WHO IV	Male	48	586	1	1	1	Wildtype	Codel	un-methylated	29.281
296	CGGA_1618	Primary	AA	WHO III	Male	31	2319	0	1	1	Mutant	Non-codel	un-methylated	3.831
299	CGGA_1621	Primary	A	WHO II	Female	48	2311	0	1	1	Mutant	Non-codel	un-methylated	7.621
302	CGGA_1626	Primary	GBM	WHO IV	Male	66	696	1	1	1	Wildtype	Non-codel	un-methylated	40.141
303	CGGA_1627	Primary	AA	WHO III	Male	37	2301	0	1	1	Mutant	Non-codel	un-methylated	10.021
304	CGGA_1630	Primary	O	WHO II	Male	26	2160	0	0	0	NA	Codel	un-methylated	10.371
307	CGGA_1635	Primary	GBM	WHO IV	Female	43	332	1	1	1	Wildtype	NA	un-methylated	0.001
308	CGGA_1640	Primary	AOA	WHO III	Male	55	2267	0	1	1	NA	Non-codel	un-methylated	11.991
311	CGGA_1643	Primary	GBM	WHO IV	Female	50	NA	NA	NA	NA	Wildtype	Non-codel	un-methylated	13.191
315	CGGA_1648	Primary	AOA	WHO III	Female	45	1747	0	1	1	NA	Codel	un-methylated	21.921
316	CGGA_1649	Primary	O	WHO II	Male	36	2225	0	1	1	Mutant	Codel	un-methylated	25.011
317	CGGA_165	Primary	A	WHO II	Male	34	183	0	1	0	NA	Non-codel	un-methylated	11.981
322	CGGA_1655	Primary	A	WHO II	Male	48	1209	0	1	0	Mutant	Non-codel	un-methylated	12.561
325	CGGA_1658	Recurrent	rGBM	WHO IV	Female	64	1574	1	1	1	Wildtype	Non-codel	un-methylated	172.511
333	CGGA_1667	Primary	AO	WHO III	Female	40	2180	0	1	1	Mutant	Codel	un-methylated	6.111
336	CGGA_1671	Primary	AA	WHO III	Female	26	2168	0	1	1	Mutant	Non-codel	un-methylated	12.801
348	CGGA_1686	Primary	AA	WHO III	Male	27	745	1	0	1	Wildtype	Non-codel	un-methylated	6.291
349	CGGA_1687	Primary	GBM	WHO IV	Male	14	2118	0	1	1	Wildtype	Non-codel	un-methylated	57.001
352	CGGA_1690	Primary	GBM	WHO IV	Male	60	592	1	1	1	Wildtype	Non-codel	un-methylated	21.851
353	CGGA_1693	Primary	AO	WHO III	Male	61	517	1	1	1	NA	Non-codel	un-methylated	5.931
354	CGGA_1694	Primary	GBM	WHO IV	Male	55	624	1	1	1	Wildtype	Non-codel	un-methylated	12.241
355	CGGA_1695	Recurrent	rAA	WHO III	Male	45	2094	0	1	1	Mutant	Non-codel	un-methylated	3.671
356	CGGA_1696	Primary	AA	WHO III	Male	72	1205	0	1	1	Wildtype	NA	un-methylated	0.101
359	CGGA_1699	Primary	GBM	WHO IV	Female	41	2088	0	0	1	Mutant	NA	un-methylated	1.121
360	CGGA_1700	Primary	AO	WHO III	Male	49	2076	0	1	1	Mutant	Codel	un-methylated	16.891
362	CGGA_1702	Recurrent	rGBM	WHO IV	Female	29	168	1	1	1	Wildtype	Non-codel	un-methylated	7.361
363	CGGA_1703	Primary	A	WHO II	Female	30	1592	0	1	1	Mutant	Non-codel	un-methylated	18.601
364	CGGA_1704	Primary	A	WHO II	Female	32	2064	0	1	0	Wildtype	Non-codel	un-methylated	15.001
367	CGGA_1709	Primary	GBM	WHO IV	Male	47	415	1	1	1	Wildtype	Non-codel	un-methylated	23.501
369	CGGA_1714	Primary	AOA	WHO III	Female	37	2034	0	1	1	NA	Codel	un-methylated	30.911
374	CGGA_1721	Primary	AO	WHO III	Female	46	1994	0	1	1	NA	Codel	un-methylated	19.891
375	CGGA_1722	Primary	GBM	WHO IV	Female	60	349	1	1	1	Wildtype	NA	un-methylated	1.111
376	CGGA_1723	Primary	AO	WHO III	Female	39	1986	0	1	1	Mutant	Codel	un-methylated	7.981
377	CGGA_1725	Primary	AO	WHO III	Female	33	1983	0	1	1	Mutant	Codel	un-methylated	8.171
378	CGGA_1727	Primary	GBM	WHO IV	Male	48	1980	0	1	1	Mutant	Non-codel	un-methylated	12.441
379	CGGA_1728	Primary	GBM	WHO IV	Male	45	917	1	1	1	Mutant	Non-codel	un-methylated	22.671
382	CGGA_1735	Primary	GBM	WHO IV	Male	54	813	1	1	1	Wildtype	Non-codel	un-methylated	4.401
383	CGGA_1736	Primary	GBM	WHO IV	Female	57	938	1	1	1	Wildtype	Non-codel	un-methylated	51.281
386	CGGA_1739	Recurrent	rAA	WHO III	Male	45	515	1	1	1	Mutant	Non-codel	un-methylated	26.021
388	CGGA_1743	Primary	AA	WHO III	Female	47	1361	1	1	1	Mutant	Non-codel	un-methylated	4.521
391	CGGA_1747	Primary	AOA	WHO III	Female	27	293	1	1	1	NA	Non-codel	un-methylated	46.861
392	CGGA_1749	Primary	GBM	WHO IV	Female	44	401	1	1	1	Wildtype	Non-codel	un-methylated	9.681
395	CGGA_1760	Recurrent	rA	WHO II	Male	51	459	1	0	1	Wildtype	Non-codel	un-methylated	43.611
396	CGGA_1764	Primary	GBM	WHO IV	Male	33	710	1	1	1	Mutant	Non-codel	un-methylated	17.011
399	CGGA_1770	Recurrent	rGBM	WHO IV	Female	43	267	1	0	1	Mutant	Non-codel	un-methylated	19.871
400	CGGA_1771	Recurrent	rAA	WHO III	Male	38	1068	1	1	1	Mutant	Non-codel	un-methylated	2.871
401	CGGA_1773	Recurrent	rGBM	WHO IV	Female	46	104	1	1	1	Wildtype	Non-codel	un-methylated	26.091
402	CGGA_1776	Recurrent	rGBM	WHO IV	Male	23	259	1	1	1	Wildtype	Non-codel	un-methylated	10.761
406	CGGA_1791	Primary	AA	WHO III	Male	55	855	1	1	1	Wildtype	NA	un-methylated	0.291
408	CGGA_1809	Primary	AO	WHO III	Male	27	343	1	1	1	Wildtype	Non-codel	un-methylated	18.621
410	CGGA_1812	Primary	GBM	WHO IV	Male	65	780	1	NA	NA	Wildtype	Non-codel	un-methylated	25.421
411	CGGA_1814	Recurrent	rGBM	WHO IV	Female	46	221	1	1	1	Wildtype	Non-codel	un-methylated	30.621
415	CGGA_1820	Recurrent	rGBM	WHO IV	Female	52	77	1	1	1	Wildtype	Non-codel	un-methylated	14.091
424	CGGA_1863	Recurrent	rAO	WHO III	Female	50	1594	0	1	1	Mutant	Codel	un-methylated	5.081
426	CGGA_1866	Primary	GBM	WHO IV	Male	68	127	1	1	1	Wildtype	Non-codel	un-methylated	25.711
427	CGGA_1870	Primary	GBM	WHO IV	Male	62	1556	0	1	1	Mutant	Codel	un-methylated	7.051
432	CGGA_1886	Recurrent	rGBM	WHO IV	Male	31	338	1	1	1	Wildtype	Non-codel	un-methylated	18.161
433	CGGA_1899	Recurrent	rGBM	WHO IV	Male	45	176	1	1	1	Wildtype	Non-codel	un-methylated	35.051
442	CGGA_1939	Recurrent	rA	WHO II	Male	31	NA	NA	NA	1	NA	Non-codel	un-methylated	13.001
444	CGGA_1946	Recurrent	rGBM	WHO IV	Female	51	142	1	1	1	Wildtype	Non-codel	un-methylated	29.471
447	CGGA_1972	Recurrent	rGBM	WHO IV	Male	47	1291	0	1	1	Wildtype	Non-codel	un-methylated	55.491
448	CGGA_1976	Recurrent	rGBM	WHO IV	Female	53	73	1	0	1	Wildtype	Non-codel	un-methylated	29.211
449	CGGA_1985	Recurrent	rGBM	WHO IV	Male	41	380	1	NA	NA	Mutant	Non-codel	un-methylated	8.191
451	CGGA_2002	Recurrent	rA	WHO II	Male	40	572	1	1	1	Mutant	Non-codel	un-methylated	5.981
455	CGGA_2013	Recurrent	rA	WHO II	Male	41	139	1	NA	NA	Mutant	Codel	un-methylated	7.351
471	CGGA_2115	Recurrent	rGBM	WHO IV	Female	31	171	1	NA	1	Wildtype	Non-codel	un-methylated	7.841
472	CGGA_2121	Recurrent	rA	WHO II	Female	41	346	1	NA	1	Mutant	Non-codel	un-methylated	17.531
476	CGGA_28	Primary	A	WHO II	Male	25	1103	1	1	0	Mutant	Codel	un-methylated	3.231
477	CGGA_288	Recurrent	rO	WHO II	Male	49	1057	1	0	0	Mutant	Codel	un-methylated	31.841
478	CGGA_290	Primary	O	WHO II	Female	37	4725	0	1	0	Mutant	Codel	un-methylated	14.051
480	CGGA_336	Recurrent	rAO	WHO III	Female	57	2549	1	1	1	Mutant	Codel	un-methylated	14.111
482	CGGA_362	Recurrent	rA	WHO II	Female	39	NA	NA	0	NA	Mutant	Codel	un-methylated	47.631
484	CGGA_406	Recurrent	rAA	WHO III	Female	24	90	1	0	0	Mutant	Non-codel	un-methylated	2.901
485	CGGA_42	Primary	A	WHO II	Male	38	2832	1	1	0	Mutant	Codel	un-methylated	12.431
488	CGGA_474	Primary	AO	WHO III	Male	NA	2029	0	1	1	Wildtype	Non-codel	un-methylated	4.941
490	CGGA_487	Recurrent	rGBM	WHO IV	Male	46	156	1	0	1	Wildtype	Non-codel	un-methylated	20.101
491	CGGA_492	Recurrent	rAA	WHO III	Male	27	652	0	1	1	Wildtype	Non-codel	un-methylated	32.991
492	CGGA_503	Primary	A	WHO II	Male	51	4410	0	1	1	Mutant	Non-codel	un-methylated	2.111
494	CGGA_509	Primary	GBM	WHO IV	Male	38	623	1	1	0	Wildtype	Non-codel	un-methylated	18.131
495	CGGA_521	Primary	AA	WHO III	Male	32	514	1	1	0	Wildtype	Non-codel	un-methylated	17.111
498	CGGA_568	Recurrent	rGBM	WHO IV	Male	14	285	1	0	1	Wildtype	Non-codel	un-methylated	21.591
499	CGGA_583	Primary	A	WHO II	Female	36	3107	1	1	0	Mutant	NA	un-methylated	0.001
501	CGGA_621	Recurrent	rAA	WHO III	Male	40	NA	NA	1	0	Mutant	Non-codel	un-methylated	16.161
502	CGGA_625	Recurrent	rAO	WHO III	Female	33	2465	1	0	0	Mutant	Codel	un-methylated	7.381
503	CGGA_634	Primary	AA	WHO III	Female	35	2633	1	1	0	Mutant	Non-codel	un-methylated	3.651
505	CGGA_663	Primary	A	WHO II	Female	29	4210	0	1	1	Mutant	Non-codel	un-methylated	3.341
507	CGGA_705	Primary	AA	WHO III	Male	41	1507	1	1	0	Mutant	Non-codel	un-methylated	6.251
509	CGGA_720	Recurrent	rA	WHO II	Female	46	1258	1	0	0	Mutant	Non-codel	un-methylated	3.751
510	CGGA_721	Primary	A	WHO II	Male	45	2552	1	1	1	Mutant	Non-codel	un-methylated	6.801
511	CGGA_724	Recurrent	rA	WHO II	Male	32	4147	0	0	0	Mutant	Non-codel	un-methylated	9.501
513	CGGA_763	Recurrent	rAA	WHO III	Male	52	319	0	0	0	Wildtype	Non-codel	un-methylated	2.261
514	CGGA_777	Recurrent	rGBM	WHO IV	Male	46	146	1	0	0	Wildtype	Non-codel	un-methylated	15.631
515	CGGA_780	Recurrent	rAO	WHO III	Female	64	923	1	0	1	Wildtype	Non-codel	un-methylated	7.111
517	CGGA_809	Primary	A	WHO II	Male	26	1252	1	1	0	Mutant	Non-codel	un-methylated	9.241
518	CGGA_810	Recurrent	rAO	WHO III	Male	20	551	1	1	1	Wildtype	Non-codel	un-methylated	21.271
520	CGGA_831	Primary	GBM	WHO IV	Female	55	546	1	1	1	Wildtype	Non-codel	un-methylated	16.651
522	CGGA_852	Primary	AA	WHO III	Male	40	169	1	1	0	Wildtype	Non-codel	un-methylated	12.561
525	CGGA_863	Primary	A	WHO II	Female	42	2073	1	1	0	Wildtype	Non-codel	un-methylated	3.521
527	CGGA_869	Recurrent	rGBM	WHO IV	Female	36	537	0	NA	NA	Wildtype	Non-codel	un-methylated	152.401
541	CGGA_D53	Recurrent	rGBM	WHO IV	Male	30	NA	NA	NA	NA	Wildtype	Non-codel	un-methylated	14.961
586	CGGA_P163	Recurrent	rAO	WHO III	Female	45	855	1	1	1	Mutant	Non-codel	un-methylated	15.171
591	CGGA_P173	Primary	A	WHO II	Male	31	1448	0	1	0	Mutant	Non-codel	un-methylated	10.541
616	CGGA_P270	Recurrent	rA	WHO II	Male	33	NA	1	1	1	Mutant	Non-codel	un-methylated	11.781
624	CGGA_P295	Recurrent	rGBM	WHO IV	Male	46	273	1	1	1	Wildtype	Non-codel	un-methylated	18.901
644	CGGA_P358	Recurrent	rA	WHO II	Male	44	1168	0	1	1	Mutant	Non-codel	un-methylated	85.061
675	CGGA_P594	Recurrent	rAA	WHO III	Male	40	84	1	1	1	Wildtype	Non-codel	un-methylated	26.721
677	CGGA_P604	Recurrent	rAA	WHO III	Female	15	262	1	1	1	Wildtype	Non-codel	un-methylated	7.571
678	CGGA_P609	Primary	GBM	WHO IV	Female	19	726	0	1	1	Wildtype	Non-codel	un-methylated	14.121
15	CGGA_1048	Primary	A	WHO II	Female	27	703	0	0	1	Wildtype	Non-codel	NA	13.171
16	CGGA_1051	Primary	A	WHO II	Male	47	838	1	NA	NA	Wildtype	Codel	NA	3.261
76	CGGA_120	Recurrent	rGBM	WHO IV	Male	42	288	1	1	1	Wildtype	Non-codel	NA	14.191
85	CGGA_1228	Primary	A	WHO II	Male	34	2626	0	0	1	Wildtype	Non-codel	NA	10.531
174	CGGA_1443	Recurrent	rA	WHO II	Male	41	2665	0	1	0	Wildtype	Non-codel	NA	73.441
224	CGGA_1520	Recurrent	rGBM	WHO IV	Female	67	297	1	1	1	Wildtype	Non-codel	NA	30.401
330	CGGA_1663	Recurrent	rGBM	WHO IV	Male	61	290	1	1	1	Wildtype	Non-codel	NA	112.851
365	CGGA_1706	Primary	GBM	WHO IV	Male	60	2068	0	1	1	Wildtype	Non-codel	NA	75.521
403	CGGA_1780	Primary	GBM	WHO IV	Female	57	1826	0	0	1	Wildtype	NA	NA	0.191
405	CGGA_1786	Recurrent	rAO	WHO III	Female	54	1817	0	1	1	Mutant	Codel	NA	3.981
409	CGGA_1811	Recurrent	rGBM	WHO IV	Male	64	304	1	1	1	Wildtype	Non-codel	NA	95.071
422	CGGA_1857	Recurrent	rGBM	WHO IV	Male	46	157	1	1	1	Wildtype	Non-codel	NA	133.821
425	CGGA_1865	Recurrent	rGBM	WHO IV	Female	45	89	1	0	0	Wildtype	Non-codel	NA	21.421
430	CGGA_1880	Recurrent	rAA	WHO III	Female	37	1302	0	0	0	Mutant	Non-codel	NA	3.881
441	CGGA_1916	Primary	GBM	WHO IV	Female	33	NA	NA	0	0	Mutant	Non-codel	NA	18.961
446	CGGA_1955	Recurrent	rGBM	WHO IV	Male	30	457	1	1	1	NA	Non-codel	NA	7.101
452	CGGA_2003	Recurrent	rGBM	WHO IV	Male	40	780	1	1	1	Mutant	Non-codel	NA	20.061
457	CGGA_2038	Recurrent	rGBM	WHO IV	Male	44	NA	1	1	1	Mutant	Non-codel	NA	33.131
459	CGGA_2046	Recurrent	rAA	WHO III	Male	46	251	1	1	1	Mutant	Non-codel	NA	31.781
460	CGGA_2047	Recurrent	rGBM	WHO IV	Female	64	598	1	1	1	Wildtype	Non-codel	NA	32.051
461	CGGA_2053	Recurrent	rGBM	WHO IV	Male	55	1031	0	1	1	Wildtype	Codel	NA	5.271
462	CGGA_2056	Recurrent	rGBM	WHO IV	Female	41	1019	0	1	1	Mutant	Non-codel	NA	135.961
463	CGGA_2062	Recurrent	rGBM	WHO IV	Female	63	41	1	1	1	Mutant	Non-codel	NA	18.721
464	CGGA_2075	Recurrent	rGBM	WHO IV	Male	63	266	1	NA	1	Wildtype	Non-codel	NA	69.421
465	CGGA_2078	Recurrent	rGBM	WHO IV	Female	61	280	1	1	1	Wildtype	Non-codel	NA	34.921
466	CGGA_2079	Recurrent	rAO	WHO III	Male	45	964	0	1	1	Mutant	Codel	NA	16.841
467	CGGA_2081	Recurrent	rAO	WHO III	Female	39	961	0	1	1	Mutant	Codel	NA	3.191
468	CGGA_2082	Recurrent	rGBM	WHO IV	Male	41	571	0	1	1	Wildtype	Non-codel	NA	43.281
469	CGGA_2088	Recurrent	rGBM	WHO IV	Female	30	NA	NA	1	1	Wildtype	Non-codel	NA	37.211
473	CGGA_2129	Recurrent	rAA	WHO III	Male	48	828	0	1	0	Mutant	Non-codel	NA	7.801
479	CGGA_320	Primary	O	WHO II	Male	31	3005	1	1	1	Mutant	Codel	NA	8.661
483	CGGA_369	Recurrent	rA	WHO II	Male	33	4606	0	1	0	Mutant	Non-codel	NA	11.271
500	CGGA_619	Recurrent	rA	WHO II	Male	40	550	1	0	0	Wildtype	Non-codel	NA	9.121
506	CGGA_703	Recurrent	rAO	WHO III	Female	31	1355	1	0	1	Mutant	Non-codel	NA	23.961
508	CGGA_707	Primary	O	WHO II	Female	39	3299	1	1	0	Mutant	Codel	NA	1.291
512	CGGA_730	Recurrent	rO	WHO II	Female	51	2118	1	0	0	Mutant	Codel	NA	6.391
519	CGGA_825	Recurrent	rAA	WHO III	Male	36	836	1	1	1	Mutant	Non-codel	NA	8.621
521	CGGA_846	Recurrent	rA	WHO II	Female	39	2991	0	0	1	Wildtype	Non-codel	NA	16.211
523	CGGA_861	Primary	AA	WHO III	Male	29	893	1	0	0	Wildtype	Non-codel	NA	6.511
524	CGGA_862	Recurrent	rA	WHO II	Male	30	NA	NA	0	NA	Mutant	Non-codel	NA	2.641
528	CGGA_881	Recurrent	rAA	WHO III	Female	23	252	1	0	1	Wildtype	Non-codel	NA	10.871
529	CGGA_882	Recurrent	rAA	WHO III	Male	30	1008	0	1	0	Mutant	Non-codel	NA	2.481
530	CGGA_883	Recurrent	rA	WHO II	Female	39	NA	NA	0	NA	Mutant	Non-codel	NA	7.511
531	CGGA_887	Recurrent	rAO	WHO III	Male	25	NA	NA	NA	NA	Wildtype	Non-codel	NA	3.201
532	CGGA_888	Recurrent	rAO	WHO III	Male	29	669	1	1	1	Mutant	Codel	NA	6.651
533	CGGA_889	Primary	A	WHO II	Male	23	3943	0	1	1	Mutant	Non-codel	NA	1.751
534	CGGA_890	Primary	AA	WHO III	Male	39	2982	1	1	0	Mutant	Non-codel	NA	1.281
535	CGGA_901	Primary	AA	WHO III	Male	40	929	1	0	0	Mutant	Non-codel	NA	3.381
536	CGGA_903	Primary	AA	WHO III	Female	27	1455	1	1	0	Mutant	Non-codel	NA	12.871
538	CGGA_D28	Primary	AA	WHO III	Male	25	860	1	1	0	Mutant	Non-codel	NA	3.201
539	CGGA_D49	Recurrent	NA	NA	Female	32	NA	NA	NA	NA	Mutant	Codel	NA	8.251
540	CGGA_D50	Recurrent	rO	WHO II	Male	30	782	1	0	0	Mutant	Codel	NA	11.431
542	CGGA_J50	Recurrent	rOA	WHO II	Male	27	1693	1	1	1	Mutant	NA	NA	9.931
543	CGGA_J73	Primary	AO	WHO III	Female	34	1134	1	1	1	Mutant	NA	NA	3.751
544	CGGA_P100	Primary	GBM	WHO IV	Male	67	268	1	NA	NA	Wildtype	Non-codel	NA	22.701
545	CGGA_P102	Primary	GBM	WHO IV	Male	30	1269	1	1	1	Mutant	Non-codel	NA	12.881
546	CGGA_P103	Primary	O	WHO II	Male	34	1651	0	1	0	Mutant	Codel	NA	3.281
547	CGGA_P104	Recurrent	rAOA	WHO III	Female	36	167	1	NA	1	Mutant	NA	NA	1.121
548	CGGA_P106	Recurrent	rGBM	WHO IV	Male	24	71	1	1	1	Wildtype	Non-codel	NA	60.811
549	CGGA_P107	Primary	A	WHO II	Male	26	NA	NA	NA	NA	Mutant	Non-codel	NA	7.061
550	CGGA_P108	Primary	AA	WHO III	Female	30	1644	0	1	1	Wildtype	Non-codel	NA	11.211
551	CGGA_P109	Recurrent	rGBM	WHO IV	Male	35	407	1	0	1	Mutant	Non-codel	NA	25.001
552	CGGA_P11	Primary	A	WHO II	Female	38	NA	NA	NA	NA	Mutant	Non-codel	NA	10.621
553	CGGA_P110	Primary	AO	WHO III	Female	56	800	1	1	1	Wildtype	Non-codel	NA	11.861
554	CGGA_P111	Primary	O	WHO II	Female	44	1638	0	0	0	Mutant	Codel	NA	6.621
555	CGGA_P112	Primary	GBM	WHO IV	Male	65	834	1	1	1	Wildtype	Non-codel	NA	6.711
556	CGGA_P113	Primary	A	WHO II	Male	32	1708	0	1	0	Wildtype	Non-codel	NA	4.041
557	CGGA_P114	Primary	O	WHO II	Male	32	NA	1	1	NA	Mutant	Codel	NA	4.981
558	CGGA_P115	Primary	A	WHO II	Male	25	1626	0	1	0	Wildtype	NA	NA	0.421
559	CGGA_P116	Primary	GBM	WHO IV	Male	58	305	1	1	NA	Wildtype	NA	NA	0.511
560	CGGA_P121	Primary	A	WHO II	Male	39	1608	0	1	0	Wildtype	Non-codel	NA	11.031
561	CGGA_P122	Recurrent	rO	WHO II	Male	43	1638	0	1	0	Mutant	Codel	NA	17.231
562	CGGA_P128	Primary	A	WHO II	Male	41	1586	0	1	0	Mutant	Non-codel	NA	2.351
563	CGGA_P13	Primary	O	WHO II	Female	40	1938	0	0	0	Mutant	Codel	NA	2.491
564	CGGA_P131	Primary	AO	WHO III	Female	45	1596	0	1	1	Mutant	Codel	NA	30.541
565	CGGA_P132	Primary	O	WHO II	Male	42	1603	0	1	0	Mutant	Codel	NA	9.211
566	CGGA_P136	Primary	GBM	WHO IV	Female	41	842	1	1	1	Wildtype	NA	NA	0.891
567	CGGA_P137	Primary	A	WHO II	Male	42	1526	0	0	0	Mutant	Non-codel	NA	6.291
568	CGGA_P142	Primary	AO	WHO III	Male	45	1558	0	1	1	Mutant	Codel	NA	10.071
569	CGGA_P143	Primary	GBM	WHO IV	Female	66	261	1	1	1	Wildtype	Non-codel	NA	49.751
570	CGGA_P144	Primary	AA	WHO III	Male	44	1559	0	1	1	Mutant	Non-codel	NA	12.371
571	CGGA_P145	Primary	A	WHO II	Male	53	308	1	1	0	Mutant	Non-codel	NA	5.961
572	CGGA_P146	Recurrent	rA	WHO II	Male	31	NA	0	1	1	Mutant	Non-codel	NA	6.531
573	CGGA_P147	Primary	A	WHO II	Male	52	863	1	1	0	Mutant	Non-codel	NA	19.581
574	CGGA_P15	Primary	GBM	WHO IV	Male	49	723	1	1	1	NA	Non-codel	NA	9.051
575	CGGA_P150	Primary	A	WHO II	Male	34	NA	0	1	0	Mutant	Non-codel	NA	9.961
576	CGGA_P151	Primary	A	WHO II	Female	46	1582	0	1	1	Mutant	Non-codel	NA	8.301
577	CGGA_P153	Primary	A	WHO II	Male	45	1484	0	1	1	Mutant	NA	NA	0.001
578	CGGA_P154	Primary	GBM	WHO IV	Male	50	NA	NA	NA	NA	Mutant	NA	NA	0.001
579	CGGA_P155	Primary	A	WHO II	Male	50	1483	0	1	1	Wildtype	Non-codel	NA	5.301
580	CGGA_P156	Primary	O	WHO II	Male	30	1488	0	0	0	Mutant	Codel	NA	4.371
581	CGGA_P157	Primary	AA	WHO III	Female	55	470	1	1	1	Wildtype	Non-codel	NA	10.501
582	CGGA_P158	Primary	OA	WHO II	Male	27	1510	0	1	1	Mutant	NA	NA	0.081
583	CGGA_P159	Primary	AA	WHO III	Male	59	211	1	0	0	Wildtype	Non-codel	NA	11.411
584	CGGA_P16	Primary	GBM	WHO IV	Male	38	NA	NA	NA	NA	Mutant	Codel	NA	14.021
585	CGGA_P160	Primary	GBM	WHO IV	Female	72	219	1	1	1	Wildtype	Non-codel	NA	51.861
587	CGGA_P164	Primary	GBM	WHO IV	Male	27	1553	0	1	1	Wildtype	NA	NA	0.541
588	CGGA_P165	Primary	AOA	WHO III	Female	51	598	1	1	1	Mutant	NA	NA	0.091
589	CGGA_P17	Primary	AO	WHO III	Male	30	1930	0	1	1	Mutant	Codel	NA	10.361
590	CGGA_P172	Primary	AA	WHO III	Male	33	1049	1	1	1	Mutant	NA	NA	0.441
592	CGGA_P174	Primary	O	WHO II	Male	31	1482	0	1	1	Mutant	Codel	NA	7.971
593	CGGA_P175	Recurrent	rGBM	WHO IV	Male	45	183	1	1	1	Wildtype	NA	NA	0.511
594	CGGA_P176	Primary	O	WHO II	Female	32	804	0	1	0	Mutant	Codel	NA	3.001
598	CGGA_P18	Primary	AA	WHO III	Male	40	387	1	0	1	Mutant	Non-codel	NA	6.971
599	CGGA_P180	Primary	GBM	WHO IV	Male	47	260	1	1	1	Mutant	NA	NA	0.231
600	CGGA_P181	Primary	AA	WHO III	Female	21	238	1	NA	NA	Wildtype	Non-codel	NA	12.991
601	CGGA_P182	Recurrent	rGBM	WHO IV	Female	58	1512	0	1	1	Wildtype	Non-codel	NA	40.401
602	CGGA_P183	Primary	AO	WHO III	Male	58	1512	0	1	1	Mutant	Codel	NA	4.561
603	CGGA_P185	Recurrent	rAA	WHO III	Female	41	502	1	1	1	Mutant	Non-codel	NA	8.731
604	CGGA_P19	Primary	A	WHO II	Male	39	1924	0	1	1	Mutant	Non-codel	NA	3.581
605	CGGA_P199	Recurrent	rGBM	WHO IV	Male	66	203	1	0	0	Wildtype	Non-codel	NA	29.111
606	CGGA_P20	Primary	A	WHO II	Female	58	1923	0	1	0	Mutant	Non-codel	NA	9.491
607	CGGA_P205	Primary	GBM	WHO IV	Male	66	583	1	1	1	Wildtype	NA	NA	0.091
608	CGGA_P21	Primary	A	WHO II	Male	25	1922	0	1	1	Mutant	Non-codel	NA	16.241
609	CGGA_P22	Primary	GBM	WHO IV	Male	62	406	1	1	1	Wildtype	Non-codel	NA	6.531
610	CGGA_P23	Primary	AA	WHO III	Female	62	392	1	1	1	Wildtype	NA	NA	0.571
611	CGGA_P25	Primary	GBM	WHO IV	Male	64	147	1	1	1	Wildtype	NA	NA	0.771
614	CGGA_P269	Recurrent	rAO	WHO III	Female	47	511	1	1	1	Wildtype	Codel	NA	10.641
615	CGGA_P27	Primary	A	WHO II	Female	37	413	0	1	0	Mutant	Non-codel	NA	3.171
618	CGGA_P279	Recurrent	rAO	WHO III	Female	47	1334	0	1	1	Mutant	Codel	NA	2.821
619	CGGA_P28	Primary	GBM	WHO IV	Male	61	107	1	0	0	Wildtype	Non-codel	NA	23.321
623	CGGA_P29	Recurrent	rAOA	WHO III	Female	22	103	1	1	1	Mutant	NA	NA	0.271
626	CGGA_P3	Recurrent	rAOA	WHO III	Male	32	2126	0	1	0	Mutant	NA	NA	0.171
627	CGGA_P30	Primary	A	WHO II	Male	48	404	1	1	1	Wildtype	Non-codel	NA	7.621
630	CGGA_P31	Primary	A	WHO II	Male	42	1883	0	0	1	Wildtype	Non-codel	NA	16.191
634	CGGA_P315	Recurrent	rA	WHO II	Female	47	451	1	NA	NA	Mutant	Non-codel	NA	5.391
635	CGGA_P316	Recurrent	rA	WHO II	Male	44	567	0	NA	NA	NA	Non-codel	NA	12.331
638	CGGA_P328	Recurrent	rAA	WHO III	Female	54	580	1	1	1	Mutant	Non-codel	NA	30.661
642	CGGA_P346	Recurrent	rA	WHO II	Male	42	522	0	NA	0	Mutant	Non-codel	NA	29.941
646	CGGA_P385	Recurrent	rGBM	WHO IV	Male	22	1112	0	1	1	Wildtype	Non-codel	NA	4.181
650	CGGA_P401	Recurrent	rGBM	WHO IV	Male	31	788	1	1	NA	Mutant	Non-codel	NA	50.181
652	CGGA_P415	Recurrent	rGBM	WHO IV	Female	56	195	1	NA	1	Wildtype	Non-codel	NA	74.501
656	CGGA_P437	Primary	AO	WHO III	Female	47	1023	0	0	1	Mutant	Codel	NA	7.811
657	CGGA_P438	Recurrent	rAO	WHO III	Male	41	1023	0	1	1	Mutant	Codel	NA	12.201
658	CGGA_P439	Recurrent	rA	WHO II	Male	45	1022	0	1	1	Mutant	Non-codel	NA	15.321
659	CGGA_P446	Recurrent	rAO	WHO III	Female	47	1009	0	1	1	Mutant	Codel	NA	6.161
664	CGGA_P499	Recurrent	rGBM	WHO IV	Female	69	NA	NA	NA	NA	Wildtype	Non-codel	NA	31.851
665	CGGA_P5	Recurrent	rAA	WHO III	Female	45	378	1	1	1	Mutant	Non-codel	NA	37.911
672	CGGA_P520	Recurrent	rAO	WHO III	Female	44	884	0	1	1	Mutant	Codel	NA	13.351
681	CGGA_P619	Recurrent	rGBM	WHO IV	Female	66	236	1	1	1	Wildtype	Non-codel	NA	28.811
682	CGGA_P623	Primary	AA	WHO III	Male	52	NA	NA	NA	NA	Mutant	Non-codel	NA	44.851
684	CGGA_P633	Recurrent	rAA	WHO III	Female	40	676	0	1	1	Mutant	Non-codel	NA	10.471
685	CGGA_P7	Recurrent	rGBM	WHO IV	Male	45	110	1	NA	1	Wildtype	Non-codel	NA	103.531
686	CGGA_P83	Primary	A	WHO II	Female	28	1698	0	1	1	Mutant	Non-codel	NA	20.391
687	CGGA_P84	Primary	A	WHO II	Female	40	1694	0	1	0	Mutant	Non-codel	NA	7.241
688	CGGA_P86	Primary	O	WHO II	Female	34	1694	0	1	0	Mutant	Codel	NA	2.721
689	CGGA_P87	Recurrent	rGBM	WHO IV	Male	32	240	1	NA	1	Mutant	Non-codel	NA	15.861
690	CGGA_P89	Recurrent	rGBM	WHO IV	Male	42	294	1	1	1	Wildtype	Non-codel	NA	16.741
691	CGGA_P93	Primary	A	WHO II	Female	45	1678	0	1	1	Mutant	Non-codel	NA	13.971
692	CGGA_P98	Recurrent	rAA	WHO III	Male	44	317	1	1	1	Mutant	Non-codel	NA	14.801
693	CGGA_P99	Recurrent	rGBM	WHO IV	Male	52	679	0	1	1	Mutant	Non-codel	NA	12.931
1	CGGA_1002	Primary	AA	WHO III	Female	43	305	1	1	1	Wildtype	Non-codel	methylated	9.081
7	CGGA_1018	Recurrent	rO	WHO II	Male	50	2527	1	1	1	Mutant	Codel	methylated	11.401
9	CGGA_1030	Primary	A	WHO II	Female	40	3664	0	1	1	Mutant	Non-codel	methylated	2.761
10	CGGA_1032	Primary	A	WHO II	Female	41	643	1	NA	NA	Wildtype	NA	methylated	0.401
12	CGGA_1036	Primary	GBM	WHO IV	Male	41	806	1	1	1	Wildtype	Non-codel	methylated	41.381
13	CGGA_1037	Primary	A	WHO II	Male	44	780	0	1	0	NA	Codel	methylated	8.721
21	CGGA_1063	Primary	A	WHO II	Male	29	NA	NA	NA	NA	Mutant	NA	methylated	0.111
24	CGGA_1069	Recurrent	rA	WHO II	Male	47	NA	NA	NA	NA	Mutant	Non-codel	methylated	45.021
29	CGGA_1086	Primary	GBM	WHO IV	Female	65	1977	1	1	1	Wildtype	NA	methylated	1.331
31	CGGA_1097	Primary	A	WHO II	Male	30	1378	1	1	1	Wildtype	Non-codel	methylated	7.361
32	CGGA_1100	Primary	O	WHO II	Female	61	3314	0	1	1	Mutant	NA	methylated	0.001
34	CGGA_1103	Primary	GBM	WHO IV	Female	35	585	1	1	1	Mutant	Non-codel	methylated	8.231
35	CGGA_1106	Primary	GBM	WHO IV	Male	37	420	1	1	0	Wildtype	Non-codel	methylated	45.941
37	CGGA_1111	Primary	AA	WHO III	Male	45	2696	1	1	1	Mutant	Non-codel	methylated	30.621
39	CGGA_1120	Primary	AOA	WHO III	Female	58	422	1	1	1	Mutant	NA	methylated	0.121
40	CGGA_1121	Recurrent	rAA	WHO III	Female	29	3278	0	1	1	Mutant	Non-codel	methylated	5.981
41	CGGA_1126	Primary	AA	WHO III	Male	44	784	1	1	1	Mutant	Non-codel	methylated	10.531
43	CGGA_1130	Recurrent	rGBM	WHO IV	Female	23	402	1	1	0	Mutant	Non-codel	methylated	16.631
44	CGGA_1131	Primary	AA	WHO III	Female	46	3251	0	1	1	Mutant	Non-codel	methylated	4.681
45	CGGA_1132	Recurrent	rAO	WHO III	Female	33	3251	0	1	1	Mutant	Codel	methylated	2.121
46	CGGA_1134	Primary	GBM	WHO IV	Female	56	59	1	0	1	Wildtype	Non-codel	methylated	51.031
48	CGGA_1137	Primary	AA	WHO III	Male	58	3237	0	1	NA	Wildtype	NA	methylated	0.231
57	CGGA_1155	Primary	AA	WHO III	Male	43	1373	1	1	1	Mutant	Codel	methylated	8.211
58	CGGA_1156	Primary	A	WHO II	Female	41	3194	0	1	1	Mutant	Non-codel	methylated	19.311
59	CGGA_1157	Primary	A	WHO II	Male	64	727	1	1	1	Wildtype	Non-codel	methylated	5.181
66	CGGA_1172	Primary	GBM	WHO IV	Female	36	3131	0	1	1	Mutant	Non-codel	methylated	54.481
68	CGGA_1181	Primary	A	WHO II	Male	36	318	0	1	1	Mutant	Non-codel	methylated	11.821
70	CGGA_1184	Recurrent	rAA	WHO III	Male	46	156	1	1	0	Mutant	Non-codel	methylated	5.551
72	CGGA_1191	Primary	AO	WHO III	Male	53	3082	0	0	1	Mutant	Codel	methylated	1.591
73	CGGA_1192	Primary	A	WHO II	Female	43	3080	0	1	1	Mutant	Non-codel	methylated	13.511
77	CGGA_1204	Primary	O	WHO II	Male	53	3056	0	0	1	Mutant	Codel	methylated	1.851
79	CGGA_1207	Primary	AOA	WHO III	Female	49	3049	0	0	1	NA	Codel	methylated	3.511
82	CGGA_1212	Primary	AA	WHO III	Male	31	2292	1	1	1	Mutant	Non-codel	methylated	8.061
86	CGGA_1232	Primary	AA	WHO III	Male	39	2067	1	1	1	Mutant	Non-codel	methylated	8.821
87	CGGA_1235	Primary	AO	WHO III	Female	32	3004	0	0	0	Mutant	Non-codel	methylated	6.461
88	CGGA_1236	Primary	GBM	WHO IV	Female	47	191	1	0	0	Wildtype	Non-codel	methylated	2.881
90	CGGA_1239	Primary	O	WHO II	Female	44	2997	0	1	NA	Mutant	Codel	methylated	4.401
92	CGGA_1255	Recurrent	rGBM	WHO IV	Male	49	118	1	1	1	Wildtype	Non-codel	methylated	63.731
93	CGGA_1256	Primary	GBM	WHO IV	Female	52	2557	0	1	1	NA	Non-codel	methylated	12.891
96	CGGA_1262	Recurrent	rGBM	WHO IV	Female	69	166	1	1	0	Wildtype	NA	methylated	0.211
97	CGGA_1264	Primary	AO	WHO III	Female	37	2929	0	0	1	Mutant	Codel	methylated	5.271
98	CGGA_1269	Primary	AO	WHO III	Female	35	2923	0	0	1	Mutant	Codel	methylated	3.341
103	CGGA_1295	Recurrent	rAA	WHO III	Male	40	310	1	1	1	Mutant	Non-codel	methylated	40.591
104	CGGA_1300	Primary	AA	WHO III	Male	35	1793	1	1	1	Mutant	Non-codel	methylated	14.271
105	CGGA_1303	Primary	AOA	WHO III	Female	45	2861	0	1	1	Mutant	NA	methylated	0.001
106	CGGA_1305	Primary	AA	WHO III	Male	43	2702	1	1	1	Mutant	Non-codel	methylated	10.881
107	CGGA_1309	Primary	AO	WHO III	Male	65	964	0	0	0	NA	Codel	methylated	3.941
108	CGGA_1311	Recurrent	rAO	WHO III	Female	29	1080	1	1	1	Mutant	Codel	methylated	4.841
109	CGGA_1317	Primary	OA	WHO II	Male	45	2864	0	0	0	Mutant	NA	methylated	0.131
110	CGGA_1318	Primary	A	WHO II	Male	39	1497	0	1	0	Mutant	Non-codel	methylated	18.461
111	CGGA_1319	Primary	AO	WHO III	Female	42	2861	0	1	1	Wildtype	Non-codel	methylated	6.891
112	CGGA_1321	Primary	AA	WHO III	Male	46	702	1	1	1	Mutant	Non-codel	methylated	7.971
115	CGGA_1334	Primary	A	WHO II	Female	33	146	1	1	1	Wildtype	Non-codel	methylated	5.491
119	CGGA_1345	Primary	O	WHO II	Male	56	2825	0	1	1	Mutant	Codel	methylated	53.841
121	CGGA_1350	Primary	O	WHO II	Male	36	2819	0	0	0	Mutant	NA	methylated	0.001
123	CGGA_1354	Primary	GBM	WHO IV	Female	40	530	1	1	1	Wildtype	Non-codel	methylated	24.041
124	CGGA_1356	Recurrent	rAA	WHO III	Male	52	948	1	1	1	Mutant	Non-codel	methylated	5.941
125	CGGA_1359	Recurrent	rAA	WHO III	Male	21	343	1	1	1	Wildtype	Non-codel	methylated	16.661
126	CGGA_1361	Primary	O	WHO II	Male	40	2804	0	1	1	Mutant	Non-codel	methylated	6.171
128	CGGA_1365	Primary	GBM	WHO IV	Male	55	253	1	1	1	Wildtype	NA	methylated	0.991
129	CGGA_1368	Primary	O	WHO II	Male	49	2797	0	1	0	Mutant	NA	methylated	0.111
130	CGGA_1369	Primary	AO	WHO III	Female	37	360	0	1	1	Mutant	Non-codel	methylated	10.841
131	CGGA_1371	Primary	GBM	WHO IV	Male	68	2791	0	1	1	Wildtype	Non-codel	methylated	50.171
132	CGGA_1377	Primary	AA	WHO III	Male	28	2780	0	1	1	Mutant	Non-codel	methylated	8.681
134	CGGA_1380	Primary	GBM	WHO IV	Male	46	291	1	1	1	Wildtype	Non-codel	methylated	10.291
135	CGGA_1382	Primary	GBM	WHO IV	Male	57	284	1	1	1	Wildtype	Non-codel	methylated	8.541
136	CGGA_1383	Recurrent	rAA	WHO III	Female	47	884	0	1	0	Mutant	Codel	methylated	12.761
137	CGGA_1386	Primary	AO	WHO III	Male	34	2770	0	0	1	NA	Codel	methylated	16.271
138	CGGA_1387	Recurrent	rGBM	WHO IV	Male	41	90	1	0	0	Wildtype	Non-codel	methylated	19.231
139	CGGA_1389	Primary	AO	WHO III	Female	67	1669	1	1	0	Mutant	Codel	methylated	6.491
144	CGGA_1398	Recurrent	rAA	WHO III	Male	43	554	1	1	1	Mutant	Non-codel	methylated	9.611
146	CGGA_1401	Primary	AA	WHO III	Male	39	1680	1	1	1	Mutant	Non-codel	methylated	5.661
147	CGGA_1402	Primary	GBM	WHO IV	Male	30	2742	0	1	1	Wildtype	Non-codel	methylated	80.851
148	CGGA_1403	Primary	GBM	WHO IV	Female	43	679	1	1	1	Wildtype	Non-codel	methylated	13.841
149	CGGA_1404	Primary	AO	WHO III	Female	56	2741	0	1	1	Mutant	Codel	methylated	15.101
150	CGGA_1407	Primary	AO	WHO III	Female	29	2728	0	0	0	Mutant	Codel	methylated	12.701
151	CGGA_1410	Primary	GBM	WHO IV	Female	27	825	1	1	1	Wildtype	Non-codel	methylated	11.211
152	CGGA_1413	Primary	AO	WHO III	Male	35	2720	0	1	1	Mutant	Codel	methylated	5.671
153	CGGA_1415	Recurrent	rGBM	WHO IV	Female	30	2719	0	1	1	Wildtype	Non-codel	methylated	83.711
155	CGGA_1417	Primary	AO	WHO III	Male	56	2713	0	1	1	Mutant	Codel	methylated	5.401
158	CGGA_1420	Primary	GBM	WHO IV	Male	60	364	1	1	1	Wildtype	Non-codel	methylated	5.541
159	CGGA_1421	Primary	AO	WHO III	Male	35	2699	0	1	1	NA	Non-codel	methylated	12.711
161	CGGA_1424	Primary	AO	WHO III	Female	41	2692	0	1	1	Mutant	NA	methylated	0.001
162	CGGA_1425	Primary	GBM	WHO IV	Female	22	640	1	1	1	Wildtype	Codel	methylated	3.281
165	CGGA_1429	Recurrent	rGBM	WHO IV	Female	40	2685	0	1	1	Mutant	Codel	methylated	15.771
167	CGGA_1431	Primary	AA	WHO III	Male	48	2048	1	0	0	Mutant	Non-codel	methylated	15.181
172	CGGA_1440	Primary	O	WHO II	Female	29	2670	0	0	1	Mutant	Codel	methylated	6.851
173	CGGA_1441	Primary	GBM	WHO IV	Male	70	1882	1	1	1	Wildtype	Non-codel	methylated	116.451
175	CGGA_1444	Primary	GBM	WHO IV	Female	68	378	1	1	1	Wildtype	Non-codel	methylated	13.851
176	CGGA_1445	Recurrent	rAA	WHO III	Male	37	2664	0	0	1	Wildtype	NA	methylated	0.121
178	CGGA_1447	Recurrent	rAA	WHO III	Male	48	308	1	1	1	Wildtype	NA	methylated	0.221
180	CGGA_1452	Primary	GBM	WHO IV	Male	53	468	1	1	1	Wildtype	Non-codel	methylated	63.021
181	CGGA_1454	Primary	A	WHO II	Female	42	2655	0	1	1	Wildtype	Non-codel	methylated	3.271
183	CGGA_1457	Primary	GBM	WHO IV	Male	60	312	1	1	1	Wildtype	Non-codel	methylated	51.731
184	CGGA_1458	Recurrent	rAO	WHO III	Female	54	127	1	1	1	Mutant	Codel	methylated	4.291
187	CGGA_1462	Primary	GBM	WHO IV	Male	49	174	1	1	1	Wildtype	Non-codel	methylated	50.271
188	CGGA_1463	Primary	O	WHO II	Female	69	2633	0	1	0	Mutant	Codel	methylated	2.861
190	CGGA_1469	Primary	AOA	WHO III	Male	46	2626	0	1	1	Mutant	NA	methylated	0.001
191	CGGA_1471	Primary	A	WHO II	Male	45	2623	0	1	1	Mutant	Non-codel	methylated	19.761
192	CGGA_1472	Primary	GBM	WHO IV	Male	34	1025	1	0	0	NA	Non-codel	methylated	22.561
194	CGGA_1474	Primary	AO	WHO III	Female	50	333	0	1	1	Mutant	NA	methylated	0.481
195	CGGA_1476	Primary	GBM	WHO IV	Female	53	299	1	0	0	Wildtype	Non-codel	methylated	8.181
197	CGGA_1478	Primary	GBM	WHO IV	Female	72	542	1	1	1	Wildtype	Non-codel	methylated	8.991
198	CGGA_1480	Recurrent	rGBM	WHO IV	Male	41	405	1	1	1	Wildtype	Non-codel	methylated	64.511
199	CGGA_1481	Primary	GBM	WHO IV	Male	55	131	1	0	0	Wildtype	NA	methylated	0.551
200	CGGA_1482	Primary	AO	WHO III	Male	38	2592	0	1	1	NA	Codel	methylated	34.241
201	CGGA_1486	Primary	GBM	WHO IV	Male	45	184	1	1	1	Wildtype	NA	methylated	0.551
203	CGGA_1488	Primary	A	WHO II	Male	31	2586	0	0	0	Mutant	Non-codel	methylated	4.841
206	CGGA_1494	Primary	GBM	WHO IV	Male	21	269	1	1	1	Wildtype	NA	methylated	0.241
207	CGGA_1496	Recurrent	rGBM	WHO IV	Female	42	330	1	1	1	Mutant	Codel	methylated	7.051
211	CGGA_1501	Primary	GBM	WHO IV	Male	58	222	1	1	1	NA	Non-codel	methylated	52.431
212	CGGA_1502	Primary	O	WHO II	Female	27	2565	0	0	0	Mutant	Codel	methylated	15.501
214	CGGA_1504	Primary	AA	WHO III	Female	44	2558	0	1	1	Mutant	Non-codel	methylated	14.941
217	CGGA_1508	Primary	AA	WHO III	Male	39	1049	1	0	0	Mutant	Non-codel	methylated	11.421
218	CGGA_1510	Recurrent	rAA	WHO III	Male	40	271	1	1	1	Mutant	Non-codel	methylated	17.151
219	CGGA_1513	Recurrent	rAO	WHO III	Female	36	2352	1	1	1	Mutant	Codel	methylated	4.291
220	CGGA_1514	Primary	A	WHO II	Female	57	76	1	0	0	Wildtype	NA	methylated	0.001
221	CGGA_1516	Primary	O	WHO II	Male	46	2530	0	1	1	Mutant	Codel	methylated	4.521
222	CGGA_1517	Primary	O	WHO II	Male	42	2530	0	1	1	Mutant	Codel	methylated	4.111
223	CGGA_1518	Primary	AA	WHO III	Female	19	411	1	1	1	Wildtype	Non-codel	methylated	3.041
225	CGGA_1521	Primary	GBM	WHO IV	Female	63	205	1	1	1	Wildtype	Non-codel	methylated	17.351
226	CGGA_1523	Primary	A	WHO II	Male	50	2508	0	1	1	Mutant	Non-codel	methylated	11.581
227	CGGA_1524	Recurrent	rAO	WHO III	Male	36	1004	1	1	1	Mutant	Codel	methylated	7.951
228	CGGA_1525	Primary	AOA	WHO III	Male	41	1686	1	1	1	NA	Non-codel	methylated	18.531
229	CGGA_1526	Primary	AO	WHO III	Male	39	2502	0	1	1	Mutant	Codel	methylated	16.371
230	CGGA_1527	Primary	AA	WHO III	Male	47	1714	1	1	1	Mutant	Non-codel	methylated	5.431
231	CGGA_1528	Primary	O	WHO II	Female	27	2497	0	1	1	Mutant	Codel	methylated	14.121
234	CGGA_1531	Primary	AA	WHO III	Male	36	NA	NA	NA	NA	Mutant	Non-codel	methylated	16.831
235	CGGA_1533	Recurrent	rAA	WHO III	Female	61	1217	1	1	1	Wildtype	Non-codel	methylated	15.041
238	CGGA_1536	Primary	A	WHO II	Male	53	840	1	0	0	Mutant	Non-codel	methylated	16.071
239	CGGA_1537	Primary	GBM	WHO IV	Male	73	97	1	0	0	Wildtype	Non-codel	methylated	21.571
240	CGGA_1538	Recurrent	rGBM	WHO IV	Female	57	247	1	1	1	Wildtype	Non-codel	methylated	14.931
241	CGGA_1539	Primary	GBM	WHO IV	Male	61	2462	0	1	1	Mutant	Non-codel	methylated	2.501
242	CGGA_1541	Recurrent	rGBM	WHO IV	Female	50	67	1	1	1	Wildtype	Non-codel	methylated	12.641
245	CGGA_1544	Primary	AA	WHO III	Female	38	208	1	0	0	Mutant	Non-codel	methylated	6.661
249	CGGA_1552	Primary	AO	WHO III	Male	39	2432	0	1	0	Mutant	Codel	methylated	4.921
251	CGGA_1554	Recurrent	rAO	WHO III	Male	34	824	1	1	1	Mutant	Codel	methylated	23.201
252	CGGA_1557	Primary	AO	WHO III	Male	47	2427	0	0	1	Mutant	Codel	methylated	8.751
253	CGGA_1558	Recurrent	rGBM	WHO IV	Male	71	130	1	1	1	Wildtype	Non-codel	methylated	33.081
254	CGGA_1559	Primary	GBM	WHO IV	Male	63	603	1	0	1	Mutant	Codel	methylated	22.841
255	CGGA_1560	Primary	GBM	WHO IV	Female	35	459	1	1	1	Mutant	Non-codel	methylated	10.161
256	CGGA_1562	Primary	AO	WHO III	Male	51	2032	1	1	1	Mutant	Codel	methylated	4.361
257	CGGA_1563	Primary	A	WHO II	Female	32	2423	0	1	1	Wildtype	Non-codel	methylated	16.381
259	CGGA_1565	Primary	AA	WHO III	Female	23	1417	0	0	0	Mutant	Non-codel	methylated	21.931
260	CGGA_1566	Primary	AO	WHO III	Female	43	2420	0	1	1	Mutant	Codel	methylated	6.071
261	CGGA_1567	Primary	AO	WHO III	Female	48	840	1	1	1	Mutant	Non-codel	methylated	35.241
262	CGGA_1568	Primary	AA	WHO III	Female	26	345	0	0	0	NA	Non-codel	methylated	8.211
263	CGGA_1569	Primary	AA	WHO III	Female	27	1406	0	0	0	Wildtype	Codel	methylated	5.881
265	CGGA_1571	Primary	GBM	WHO IV	Female	43	412	0	1	1	Mutant	Non-codel	methylated	10.961
267	CGGA_1575	Recurrent	rAA	WHO III	Male	37	129	1	1	0	Mutant	Non-codel	methylated	52.561
268	CGGA_1579	Primary	A	WHO II	Male	37	2398	0	0	0	Wildtype	Non-codel	methylated	1.791
270	CGGA_1583	Primary	OA	WHO II	Female	51	1606	1	1	0	NA	Non-codel	methylated	4.371
272	CGGA_1587	Primary	AA	WHO III	Female	30	750	1	0	0	Mutant	Non-codel	methylated	29.761
273	CGGA_1588	Primary	AA	WHO III	Female	24	2003	0	0	0	Wildtype	Non-codel	methylated	73.681
274	CGGA_1589	Recurrent	rA	WHO II	Male	49	342	1	1	1	Wildtype	Non-codel	methylated	6.561
275	CGGA_1591	Recurrent	rAA	WHO III	Male	54	1133	1	1	0	Mutant	Non-codel	methylated	16.221
276	CGGA_1592	Recurrent	rAO	WHO III	Male	37	1588	1	1	1	Mutant	Codel	methylated	4.071
277	CGGA_1594	Recurrent	rA	WHO II	Male	25	480	0	0	1	NA	Non-codel	methylated	16.491
279	CGGA_1596	Primary	GBM	WHO IV	Male	63	205	1	1	1	Wildtype	Non-codel	methylated	8.381
280	CGGA_1597	Primary	GBM	WHO IV	Male	58	174	1	1	0	Wildtype	Non-codel	methylated	41.371
282	CGGA_1601	Primary	GBM	WHO IV	Male	66	710	1	1	1	Wildtype	Non-codel	methylated	57.491
284	CGGA_1604	Recurrent	rGBM	WHO IV	Male	46	740	1	1	1	Mutant	Non-codel	methylated	16.721
285	CGGA_1605	Recurrent	rGBM	WHO IV	Male	34	321	1	1	1	Wildtype	Non-codel	methylated	5.981
287	CGGA_1607	Recurrent	rO	WHO II	Female	35	1333	1	1	1	Mutant	Codel	methylated	46.581
288	CGGA_1608	Recurrent	rAA	WHO III	Male	38	1953	0	1	0	Mutant	Non-codel	methylated	21.641
289	CGGA_1610	Recurrent	rAOA	WHO III	Male	39	1058	1	1	1	NA	Codel	methylated	41.011
292	CGGA_1613	Primary	GBM	WHO IV	Male	53	250	0	1	1	Wildtype	Non-codel	methylated	49.921
293	CGGA_1614	Recurrent	rAA	WHO III	Male	51	1079	1	1	1	Mutant	Non-codel	methylated	11.791
295	CGGA_1617	Primary	O	WHO II	Female	35	2310	0	1	0	NA	Codel	methylated	3.701
297	CGGA_1619	Primary	AA	WHO III	Male	44	766	1	1	1	Mutant	Non-codel	methylated	6.471
298	CGGA_1620	Primary	AO	WHO III	Male	51	2312	0	1	1	Mutant	Codel	methylated	3.781
300	CGGA_1623	Primary	AA	WHO III	Female	16	2307	0	1	0	Wildtype	Non-codel	methylated	9.011
301	CGGA_1624	Recurrent	rGBM	WHO IV	Female	27	87	1	1	1	Mutant	Non-codel	methylated	19.971
305	CGGA_1631	Recurrent	rGBM	WHO IV	Female	58	221	1	1	0	Wildtype	Non-codel	methylated	34.871
306	CGGA_1634	Primary	GBM	WHO IV	Female	26	366	1	0	0	Wildtype	Non-codel	methylated	13.361
309	CGGA_1641	Recurrent	rGBM	WHO IV	Female	57	291	1	1	1	Wildtype	Non-codel	methylated	7.101
310	CGGA_1642	Primary	A	WHO II	Male	48	2266	0	1	0	Mutant	Non-codel	methylated	4.241
312	CGGA_1644	Primary	GBM	WHO IV	Male	48	173	1	1	1	Wildtype	Non-codel	methylated	42.151
313	CGGA_1645	Primary	AA	WHO III	Male	59	1996	0	1	1	Mutant	Non-codel	methylated	6.211
314	CGGA_1647	Primary	O	WHO II	Male	40	2229	0	1	0	NA	Codel	methylated	25.821
318	CGGA_1650	Primary	GBM	WHO IV	Male	36	1283	1	1	1	Mutant	Non-codel	methylated	11.561
319	CGGA_1651	Recurrent	rA	WHO II	Female	44	842	1	1	1	Mutant	Non-codel	methylated	8.401
320	CGGA_1653	Primary	OA	WHO II	Female	47	2217	0	1	0	NA	Non-codel	methylated	11.031
321	CGGA_1654	Primary	GBM	WHO IV	Male	61	NA	NA	NA	NA	Wildtype	Non-codel	methylated	37.871
323	CGGA_1656	Recurrent	rGBM	WHO IV	Male	56	149	1	0	1	Wildtype	Non-codel	methylated	5.451
324	CGGA_1657	Primary	AOA	WHO III	Female	20	2215	0	0	0	NA	Non-codel	methylated	5.161
326	CGGA_1659	Recurrent	rGBM	WHO IV	Male	24	387	1	1	1	Wildtype	Non-codel	methylated	40.341
327	CGGA_1660	Primary	A	WHO II	Male	41	NA	NA	1	1	Wildtype	Codel	methylated	2.871
328	CGGA_1661	Primary	AA	WHO III	Female	42	2209	0	1	1	NA	Non-codel	methylated	14.451
329	CGGA_1662	Primary	O	WHO II	Female	55	1493	0	1	0	Mutant	Codel	methylated	12.221
331	CGGA_1664	Primary	O	WHO II	Female	40	1528	1	1	1	Mutant	Non-codel	methylated	6.471
332	CGGA_1666	Primary	GBM	WHO IV	Male	60	249	1	1	1	Wildtype	NA	methylated	1.821
334	CGGA_1669	Primary	AA	WHO III	Female	44	139	1	0	0	Wildtype	Non-codel	methylated	6.111
335	CGGA_1670	Recurrent	rAA	WHO III	Female	30	365	1	1	1	Wildtype	Non-codel	methylated	19.521
337	CGGA_1672	Primary	AOA	WHO III	Female	49	NA	NA	NA	NA	NA	Non-codel	methylated	7.811
338	CGGA_1673	Primary	A	WHO II	Female	23	2160	0	0	1	Mutant	Non-codel	methylated	1.251
339	CGGA_1675	Primary	AA	WHO III	Male	38	2154	0	1	1	Mutant	Non-codel	methylated	11.091
340	CGGA_1677	Primary	A	WHO II	Female	39	NA	NA	NA	NA	NA	Non-codel	methylated	7.681
341	CGGA_1678	Primary	GBM	WHO IV	Male	51	657	1	1	1	Wildtype	NA	methylated	0.551
342	CGGA_1679	Primary	AO	WHO III	Female	52	2146	0	1	1	Mutant	Codel	methylated	7.061
343	CGGA_1680	Primary	AA	WHO III	Male	45	596	1	1	1	Mutant	Non-codel	methylated	23.201
344	CGGA_1681	Primary	GBM	WHO IV	Female	58	346	1	1	1	Wildtype	Codel	methylated	18.281
345	CGGA_1682	Recurrent	rGBM	WHO IV	Male	67	345	1	1	1	Wildtype	Non-codel	methylated	27.161
346	CGGA_1684	Primary	GBM	WHO IV	Male	51	NA	NA	NA	NA	Wildtype	Non-codel	methylated	113.011
347	CGGA_1685	Recurrent	rAA	WHO III	Male	33	225	1	1	1	Mutant	Non-codel	methylated	5.181
350	CGGA_1688	Recurrent	rAA	WHO III	Female	51	51	1	1	1	Wildtype	Non-codel	methylated	4.951
351	CGGA_1689	Primary	A	WHO II	Male	45	2118	0	1	1	Mutant	Non-codel	methylated	7.611
357	CGGA_1697	Recurrent	rGBM	WHO IV	Female	47	89	1	1	1	Wildtype	Non-codel	methylated	9.461
358	CGGA_1698	Primary	GBM	WHO IV	Female	55	388	1	0	0	Wildtype	Non-codel	methylated	27.731
361	CGGA_1701	Primary	AO	WHO III	Male	44	1696	0	1	0	Mutant	Codel	methylated	2.661
366	CGGA_1708	Primary	GBM	WHO IV	Female	54	1122	1	1	1	Wildtype	Non-codel	methylated	46.301
368	CGGA_1713	Primary	GBM	WHO IV	Male	62	332	1	1	1	Wildtype	Non-codel	methylated	5.301
370	CGGA_1715	Primary	O	WHO II	Female	12	2033	0	0	0	Wildtype	Non-codel	methylated	12.951
371	CGGA_1716	Recurrent	rAA	WHO III	Male	38	951	1	1	1	Mutant	Non-codel	methylated	15.831
372	CGGA_1718	Primary	AA	WHO III	Female	37	1996	0	1	1	Mutant	Non-codel	methylated	6.821
373	CGGA_1720	Primary	A	WHO II	Male	35	1994	0	1	1	Mutant	Non-codel	methylated	3.771
380	CGGA_1729	Recurrent	rGBM	WHO IV	Male	52	244	1	1	1	Wildtype	Non-codel	methylated	21.551
381	CGGA_1731	Primary	AA	WHO III	Female	45	1976	0	1	1	Mutant	Non-codel	methylated	13.931
384	CGGA_1737	Primary	AO	WHO III	Male	33	1952	0	1	1	Mutant	Codel	methylated	5.141
385	CGGA_1738	Primary	AA	WHO III	Male	49	469	1	1	1	Wildtype	Non-codel	methylated	9.121
387	CGGA_1740	Primary	GBM	WHO IV	Female	50	363	1	0	0	Wildtype	Non-codel	methylated	3.331
389	CGGA_1744	Primary	GBM	WHO IV	Male	51	1936	0	1	1	NA	Non-codel	methylated	44.811
390	CGGA_1745	Primary	AOA	WHO III	Female	45	1929	0	1	0	Mutant	NA	methylated	0.251
393	CGGA_1750	Primary	GBM	WHO IV	Female	52	250	1	1	1	Wildtype	Non-codel	methylated	7.121
394	CGGA_1758	Primary	GBM	WHO IV	Female	45	414	1	1	1	Wildtype	Non-codel	methylated	8.031
397	CGGA_1767	Primary	GBM	WHO IV	Male	63	86	1	0	0	Wildtype	NA	methylated	1.791
398	CGGA_1769	Primary	GBM	WHO IV	Female	49	1854	0	0	1	Wildtype	Non-codel	methylated	4.931
404	CGGA_1785	Recurrent	rGBM	WHO IV	Male	34	329	1	1	1	Mutant	Non-codel	methylated	14.611
407	CGGA_1807	Primary	GBM	WHO IV	Female	65	247	1	NA	NA	Wildtype	Non-codel	methylated	9.541
412	CGGA_1815	Recurrent	rGBM	WHO IV	Female	45	185	1	1	1	Wildtype	Non-codel	methylated	26.551
413	CGGA_1817	Primary	GBM	WHO IV	Female	72	399	1	1	1	Wildtype	Non-codel	methylated	38.811
414	CGGA_1819	Primary	GBM	WHO IV	Male	55	1005	1	0	1	Wildtype	Non-codel	methylated	56.791
416	CGGA_1826	Primary	GBM	WHO IV	Female	70	44	1	0	0	Wildtype	Non-codel	methylated	16.851
417	CGGA_1829	Primary	A	WHO II	Male	23	801	0	0	0	Wildtype	Non-codel	methylated	6.521
418	CGGA_1833	Primary	GBM	WHO IV	Female	60	494	1	1	1	Wildtype	Non-codel	methylated	29.661
419	CGGA_1840	Primary	GBM	WHO IV	Female	58	1179	0	1	1	Wildtype	Non-codel	methylated	7.251
420	CGGA_1850	Primary	A	WHO II	Male	29	750	0	0	1	Mutant	Non-codel	methylated	10.471
421	CGGA_1854	Primary	AA	WHO III	Male	36	1626	0	0	1	Mutant	Non-codel	methylated	23.111
423	CGGA_1862	Primary	AA	WHO III	Male	40	110	1	1	1	Wildtype	Non-codel	methylated	7.761
428	CGGA_1875	Primary	A	WHO II	Female	22	1558	0	1	1	Wildtype	Non-codel	methylated	100.781
429	CGGA_1877	Recurrent	rAO	WHO III	Male	35	NA	NA	NA	NA	Mutant	Codel	methylated	11.031
431	CGGA_1882	Primary	AO	WHO III	Male	33	1531	0	0	0	Mutant	Codel	methylated	9.521
434	CGGA_1901	Primary	GBM	WHO IV	Male	60	540	1	1	1	Wildtype	Non-codel	methylated	92.111
435	CGGA_1902	Primary	A	WHO II	Male	33	1479	0	0	0	Mutant	Non-codel	methylated	8.781
436	CGGA_1903	Primary	AOA	WHO III	Female	24	1474	0	1	1	NA	Codel	methylated	11.571
437	CGGA_1906	Recurrent	rAA	WHO III	Male	57	1054	1	0	1	Mutant	Non-codel	methylated	43.511
438	CGGA_1908	Recurrent	rGBM	WHO IV	Female	42	298	1	1	1	Wildtype	Non-codel	methylated	27.701
439	CGGA_1911	Recurrent	rGBM	WHO IV	Male	15	1451	0	1	1	Wildtype	Non-codel	methylated	46.821
440	CGGA_1912	Recurrent	rGBM	WHO IV	Male	48	507	1	1	1	NA	Non-codel	methylated	72.051
443	CGGA_194	Recurrent	rAO	WHO III	Female	43	2304	1	0	0	Mutant	Codel	methylated	4.611
445	CGGA_1953	Recurrent	rGBM	WHO IV	Male	47	73	1	1	1	Wildtype	Non-codel	methylated	150.641
450	CGGA_1994	Recurrent	rAO	WHO III	Female	32	1237	0	1	1	Mutant	Non-codel	methylated	3.321
453	CGGA_2006	Recurrent	rAA	WHO III	Male	43	626	1	1	1	Mutant	Non-codel	methylated	31.861
454	CGGA_2008	Recurrent	rGBM	WHO IV	Male	56	44	1	1	NA	Wildtype	Non-codel	methylated	29.531
456	CGGA_2024	Recurrent	rGBM	WHO IV	Female	19	328	1	1	NA	Wildtype	Non-codel	methylated	3.321
458	CGGA_2039	Recurrent	rGBM	WHO IV	Male	28	702	0	1	1	Wildtype	Non-codel	methylated	4.571
470	CGGA_2106	Recurrent	rGBM	WHO IV	Female	39	892	0	1	1	Mutant	Codel	methylated	15.711
474	CGGA_265	Recurrent	rA	WHO II	Male	43	3959	0	1	1	Mutant	Non-codel	methylated	12.861
475	CGGA_279	Recurrent	rAA	WHO III	Female	49	1314	1	0	1	Mutant	Non-codel	methylated	27.161
481	CGGA_358	Recurrent	rAA	WHO III	Female	30	122	1	0	0	Mutant	Non-codel	methylated	44.101
486	CGGA_420	Recurrent	rAO	WHO III	Female	39	3514	0	1	1	Mutant	Codel	methylated	6.721
487	CGGA_457	Recurrent	rAA	WHO III	Male	32	75	1	0	0	Mutant	Non-codel	methylated	3.391
489	CGGA_482	Primary	O	WHO II	Male	45	2511	1	1	0	Mutant	Codel	methylated	11.341
493	CGGA_507	Recurrent	rAA	WHO III	Female	53	302	1	0	1	Mutant	Non-codel	methylated	4.171
496	CGGA_530	Recurrent	rGBM	WHO IV	Female	41	506	1	0	1	Wildtype	Non-codel	methylated	37.211
497	CGGA_554	Recurrent	rAOA	WHO III	Female	46	134	1	0	0	NA	Non-codel	methylated	7.311
504	CGGA_652	Recurrent	rAA	WHO III	Male	42	476	1	0	1	Mutant	Non-codel	methylated	9.751
516	CGGA_799	Recurrent	rAO	WHO III	Male	53	1868	1	0	1	Mutant	Codel	methylated	13.901
526	CGGA_867	Recurrent	rAA	WHO III	Female	40	367	1	1	0	Mutant	Non-codel	methylated	22.791
537	CGGA_D19	Recurrent	rO	WHO II	Female	64	297	1	0	0	Mutant	Codel	methylated	16.701
595	CGGA_P177	Primary	A	WHO II	Male	43	1442	0	1	1	Wildtype	Non-codel	methylated	6.891
596	CGGA_P178	Primary	GBM	WHO IV	Female	52	1442	0	1	1	Wildtype	NA	methylated	0.231
597	CGGA_P179	Primary	A	WHO II	Female	53	1454	0	1	1	Mutant	Non-codel	methylated	2.311
612	CGGA_P265	Primary	AA	WHO III	Male	36	779	1	1	1	Wildtype	NA	methylated	0.081
613	CGGA_P266	Primary	AA	WHO III	Female	28	253	1	1	1	Wildtype	NA	methylated	0.001
617	CGGA_P271	Primary	A	WHO II	Male	42	1376	0	1	0	Mutant	NA	methylated	0.001
620	CGGA_P280	Recurrent	rGBM	WHO IV	Female	52	1342	0	1	1	Wildtype	Non-codel	methylated	8.801
621	CGGA_P283	Recurrent	rGBM	WHO IV	Male	38	1331	0	1	1	Wildtype	Non-codel	methylated	20.171
622	CGGA_P286	Recurrent	rO	WHO II	Female	57	658	0	NA	0	Mutant	Codel	methylated	4.431
625	CGGA_P298	Recurrent	rAO	WHO III	Female	50	NA	0	1	0	Mutant	Codel	methylated	37.931
628	CGGA_P306	Recurrent	rO	WHO II	Male	49	922	1	1	1	Mutant	Codel	methylated	3.441
629	CGGA_P308	Recurrent	rAA	WHO III	Male	38	563	1	1	1	Mutant	Non-codel	methylated	8.301
631	CGGA_P310	Recurrent	rAA	WHO III	Female	47	224	1	1	1	NA	Codel	methylated	14.311
632	CGGA_P311	Recurrent	rA	WHO II	Male	36	1247	0	0	1	Mutant	Non-codel	methylated	36.231
633	CGGA_P314	Recurrent	rAO	WHO III	Female	34	1238	0	1	1	Mutant	Codel	methylated	14.961
636	CGGA_P319	Recurrent	rAA	WHO III	Male	37	508	1	1	0	Mutant	Non-codel	methylated	15.291
637	CGGA_P326	Recurrent	rAA	WHO III	Female	48	1217	0	1	1	Mutant	Non-codel	methylated	11.871
639	CGGA_P335	Recurrent	rGBM	WHO IV	Male	42	1203	0	1	1	Mutant	Codel	methylated	19.561
640	CGGA_P337	Recurrent	rAO	WHO III	Female	61	689	1	1	1	Mutant	Codel	methylated	66.151
641	CGGA_P338	Recurrent	rO	WHO II	Male	51	1198	0	1	1	Wildtype	Non-codel	methylated	21.371
643	CGGA_P356	Recurrent	rA	WHO II	Female	22	569	1	1	1	Mutant	Non-codel	methylated	12.441
645	CGGA_P364	Recurrent	rAA	WHO III	Female	41	495	1	1	0	Mutant	Non-codel	methylated	55.791
647	CGGA_P388	Recurrent	rAA	WHO III	Female	37	293	1	1	1	Mutant	Non-codel	methylated	48.831
648	CGGA_P392	Recurrent	rA	WHO II	Male	35	1099	0	1	1	Mutant	Codel	methylated	3.321
649	CGGA_P399	Recurrent	rO	WHO II	Female	41	1090	0	1	1	Mutant	Codel	methylated	2.641
651	CGGA_P411	Recurrent	rGBM	WHO IV	Female	47	440	1	1	1	Mutant	Non-codel	methylated	15.031
653	CGGA_P416	Recurrent	rAO	WHO III	Male	29	1069	0	1	1	Mutant	Codel	methylated	3.151
654	CGGA_P421	Recurrent	rAA	WHO III	Male	26	308	1	NA	1	Mutant	Non-codel	methylated	15.711
655	CGGA_P422	Primary	O	WHO II	Female	41	1091	0	1	0	Mutant	Codel	methylated	4.801
660	CGGA_P461	Recurrent	rAA	WHO III	Male	28	599	1	1	1	Mutant	Non-codel	methylated	19.141
661	CGGA_P468	Primary	AO	WHO III	Female	42	974	0	1	1	Mutant	Codel	methylated	22.141
662	CGGA_P483	Recurrent	rAA	WHO III	Male	41	299	1	1	1	Wildtype	Non-codel	methylated	17.761
663	CGGA_P492	Recurrent	rO	WHO II	Female	44	938	0	0	1	Mutant	Codel	methylated	4.541
666	CGGA_P500	Recurrent	rO	WHO II	Female	34	930	0	1	0	Mutant	Codel	methylated	6.641
667	CGGA_P501	Recurrent	rA	WHO II	Male	27	926	0	1	1	Mutant	Non-codel	methylated	13.601
668	CGGA_P505	Recurrent	rA	WHO II	Male	34	924	0	1	0	Mutant	Non-codel	methylated	8.941
669	CGGA_P508	Recurrent	rAA	WHO III	Male	40	377	1	1	1	Mutant	Non-codel	methylated	6.801
670	CGGA_P510	Recurrent	rAO	WHO III	Male	42	912	0	1	1	Mutant	Non-codel	methylated	50.941
671	CGGA_P512	Recurrent	rGBM	WHO IV	Male	23	541	1	1	1	Wildtype	Non-codel	methylated	20.261
673	CGGA_P568	Recurrent	rAO	WHO III	Female	23	218	1	1	1	Mutant	Codel	methylated	7.371
674	CGGA_P585	Recurrent	rGBM	WHO IV	Male	50	344	1	1	1	Wildtype	Non-codel	methylated	38.461
676	CGGA_P596	Recurrent	rGBM	WHO IV	Female	60	777	0	1	1	Mutant	Codel	methylated	32.451
679	CGGA_P610	Recurrent	rGBM	WHO IV	Male	62	345	1	1	1	Wildtype	NA	methylated	10.651
680	CGGA_P615	Recurrent	rO	WHO II	Male	40	NA	NA	NA	NA	Mutant	Codel	methylated	2.741
683	CGGA_P625	Recurrent	rGBM	WHO IV	Female	46	161	1	NA	NA	Mutant	Non-codel	methylated	32.961

## Sheet: TCGA
	X1	sampleID	additional_pharmaceutical_therapy	additional_radiation_therapy	gender	histological	ldh1_mutation_found	radiation_therapy	MD2	1p19q	gg	age	grade	IDH	sample	OS	OS.time	DSS	DSS.time	DFI	DFI.time	PFI	PFI.time
2640	1	TCGA-02-0047-01	NO	NO	MALE	GBM	NA	YES	3.6312	Non-codel	GBM	78	Grade IV	Wildtype	TCGA-02-0047-01	1	448	1	448	NA	NA	1	57
2641	2	TCGA-02-0055-01	NO	NO	FEMALE	GBM	NA	YES	5.8205	Non-codel	GBM	62	Grade IV	Wildtype	TCGA-02-0055-01	1	76	1	76	NA	NA	1	6
2642	3	TCGA-02-2483-01	NA	NA	MALE	GBM	NA	YES	4.916	Non-codel	GBM	43	Grade IV	Mutant	TCGA-02-2483-01	0	466	0	466	NA	NA	0	466
2643	4	TCGA-02-2485-01	NO	NO	MALE	GBM	NA	YES	2.2931	Non-codel	GBM	53	Grade IV	Wildtype	TCGA-02-2485-01	0	470	0	470	NA	NA	1	186
2645	5	TCGA-06-0125-01	YES	YES	FEMALE	GBM	NA	YES	2.2452	Non-codel	GBM	63	Grade IV	Wildtype	TCGA-06-0125-01	1	1448	1	1448	NA	NA	1	797
2644	6	TCGA-06-0125-02	YES	YES	FEMALE	GBM	NA	YES	3.7667	NA	NA	63	NA	NA	TCGA-06-0125-02	1	1448	1	1448	NA	NA	1	797
2646	7	TCGA-06-0129-01	YES	NO	MALE	GBM	NA	YES	4.0233	Non-codel	GBM	30	Grade IV	Mutant	TCGA-06-0129-01	1	1024	1	1024	NA	NA	1	148
2647	8	TCGA-06-0130-01	NO	NO	MALE	GBM	NA	YES	6.0228	Non-codel	GBM	54	Grade IV	Wildtype	TCGA-06-0130-01	1	394	1	394	NA	NA	1	244
2648	9	TCGA-06-0132-01	YES	NO	MALE	GBM	NA	YES	5.9096	Non-codel	GBM	49	Grade IV	Wildtype	TCGA-06-0132-01	1	771	1	771	NA	NA	1	482
2649	10	TCGA-06-0138-01	YES	YES	MALE	GBM	NA	YES	5.2095	Non-codel	GBM	43	Grade IV	Wildtype	TCGA-06-0138-01	1	737	1	737	NA	NA	1	394
2650	11	TCGA-06-0139-01	YES	NO	MALE	GBM	NA	YES	7.5639	NA	NA	40	NA	NA	TCGA-06-0139-01	1	362	1	362	NA	NA	1	152
2651	12	TCGA-06-0141-01	YES	NO	MALE	GBM	NA	YES	5.8548	Non-codel	GBM	62	Grade IV	Wildtype	TCGA-06-0141-01	1	313	1	313	NA	NA	1	145
2652	13	TCGA-06-0152-02	YES	NO	MALE	GBM	NA	YES	4.2366	NA	NA	68	NA	NA	TCGA-06-0152-02	1	375	1	375	NA	NA	1	299
2653	14	TCGA-06-0156-01	NA	NA	MALE	GBM	NA	YES	4.76875	NA	NA	57	NA	NA	TCGA-06-0156-01	1	178	1	178	NA	NA	1	178
2654	15	TCGA-06-0157-01	NA	NA	FEMALE	GBM	NA	YES	3.2018	Non-codel	GBM	63	Grade IV	Wildtype	TCGA-06-0157-01	1	97	1	97	NA	NA	1	97
2655	16	TCGA-06-0158-01	YES	NO	MALE	GBM	NA	YES	3.154	Non-codel	GBM	73	Grade IV	Wildtype	TCGA-06-0158-01	1	329	1	329	NA	NA	1	90
2656	17	TCGA-06-0168-01	YES	YES	FEMALE	GBM	NA	YES	3.907	Non-codel	GBM	59	Grade IV	Wildtype	TCGA-06-0168-01	1	598	1	598	NA	NA	1	461
2657	18	TCGA-06-0171-02	YES	NO	MALE	GBM	NA	YES	6.7648	NA	NA	65	NA	NA	TCGA-06-0171-02	1	399	1	399	NA	NA	1	117
2658	19	TCGA-06-0174-01	NO	NO	MALE	GBM	NA	YES	2.4198	Non-codel	GBM	54	Grade IV	Wildtype	TCGA-06-0174-01	1	98	1	98	NA	NA	1	47
2659	20	TCGA-06-0178-01	YES	NO	MALE	GBM	NA	YES	4.0807	Non-codel	GBM	38	Grade IV	Mutant	TCGA-06-0178-01	1	2681	1	2681	NA	NA	1	192
2660	21	TCGA-06-0184-01	YES	YES	MALE	GBM	NA	YES	4.8079	Non-codel	GBM	63	Grade IV	Wildtype	TCGA-06-0184-01	1	2126	1	2126	NA	NA	1	1276
2661	22	TCGA-06-0187-01	YES	NO	MALE	GBM	NA	YES	3.1939	Non-codel	GBM	69	Grade IV	Wildtype	TCGA-06-0187-01	1	828	1	828	NA	NA	1	531
2663	23	TCGA-06-0190-01	YES	NO	MALE	GBM	NA	YES	4.8207	Non-codel	GBM	62	Grade IV	Wildtype	TCGA-06-0190-01	1	317	1	317	NA	NA	1	88
2662	24	TCGA-06-0190-02	YES	NO	MALE	GBM	NA	YES	5.2836	NA	NA	62	NA	NA	TCGA-06-0190-02	1	317	1	317	NA	NA	1	88
2665	25	TCGA-06-0210-01	NO	NO	FEMALE	GBM	NA	YES	5.1756	Non-codel	GBM	72	Grade IV	Wildtype	TCGA-06-0210-01	1	225	1	225	NA	NA	1	67
2664	26	TCGA-06-0210-02	NO	NO	FEMALE	GBM	NA	YES	4.4088	NA	NA	72	NA	NA	TCGA-06-0210-02	1	225	1	225	NA	NA	1	67
2667	27	TCGA-06-0211-01	YES	NO	MALE	GBM	NA	YES	3.87782	Non-codel	GBM	47	Grade IV	Wildtype	TCGA-06-0211-01	1	360	1	360	NA	NA	1	53
2666	28	TCGA-06-0211-02	YES	NO	MALE	GBM	NA	YES	5.5874	NA	NA	47	NA	NA	TCGA-06-0211-02	1	360	1	360	NA	NA	1	53
2668	29	TCGA-06-0219-01	NA	NA	MALE	GBM	NA	NO	5.353	Non-codel	GBM	67	Grade IV	Wildtype	TCGA-06-0219-01	1	22	1	22	NA	NA	1	22
2669	30	TCGA-06-0221-02	YES	NO	MALE	GBM	NA	YES	1.683	NA	NA	31	NA	NA	TCGA-06-0221-02	1	603	1	603	NA	NA	1	260
2670	31	TCGA-06-0238-01	NO	NO	MALE	GBM	NA	YES	5.3502	Non-codel	GBM	46	Grade IV	Wildtype	TCGA-06-0238-01	1	405	1	405	NA	NA	1	311
2671	32	TCGA-06-0644-01	YES	YES	MALE	GBM	NA	YES	5.7767	Non-codel	GBM	71	Grade IV	Wildtype	TCGA-06-0644-01	1	384	1	384	NA	NA	1	85
2672	33	TCGA-06-0645-01	NA	NA	FEMALE	GBM	NA	NO	5.7426	Non-codel	GBM	55	Grade IV	Wildtype	TCGA-06-0645-01	1	175	1	175	NA	NA	1	175
2673	34	TCGA-06-0646-01	NO	NO	MALE	GBM	NA	YES	4.2304	Non-codel	GBM	60	Grade IV	Wildtype	TCGA-06-0646-01	1	175	1	175	NA	NA	1	90
2674	35	TCGA-06-0649-01	NA	NA	FEMALE	GBM	NA	NO	5.6147	Non-codel	GBM	73	Grade IV	Wildtype	TCGA-06-0649-01	1	64	1	64	NA	NA	1	64
2675	36	TCGA-06-0686-01	YES	NO	MALE	GBM	NA	YES	2.7336	Non-codel	GBM	53	Grade IV	Wildtype	TCGA-06-0686-01	1	432	1	432	NA	NA	1	160
2676	37	TCGA-06-0743-01	YES	NO	MALE	GBM	NA	YES	3.9589	Non-codel	GBM	69	Grade IV	Wildtype	TCGA-06-0743-01	1	803	1	803	NA	NA	1	176
2677	38	TCGA-06-0744-01	NO	NO	MALE	GBM	NA	YES	3.623	Non-codel	GBM	66	Grade IV	Wildtype	TCGA-06-0744-01	1	1426	1	1426	NA	NA	1	1277
2678	39	TCGA-06-0745-01	NO	NO	MALE	GBM	NA	YES	5.2238	Non-codel	GBM	59	Grade IV	Wildtype	TCGA-06-0745-01	1	239	1	239	NA	NA	1	92
2679	40	TCGA-06-0747-01	NA	NA	MALE	GBM	NA	YES	3.5161	Non-codel	GBM	53	Grade IV	Wildtype	TCGA-06-0747-01	1	82	1	82	NA	NA	1	82
2680	41	TCGA-06-0749-01	NA	NA	MALE	GBM	NA	YES	4.5066	Non-codel	GBM	50	Grade IV	Wildtype	TCGA-06-0749-01	1	82	1	82	NA	NA	1	82
2681	42	TCGA-06-0750-01	NA	NA	MALE	GBM	NA	NO	5.281	Non-codel	GBM	43	Grade IV	Wildtype	TCGA-06-0750-01	1	28	1	28	NA	NA	1	28
2682	43	TCGA-06-0878-01	YES	NO	MALE	GBM	NA	YES	5.1306	Non-codel	GBM	74	Grade IV	Wildtype	TCGA-06-0878-01	0	218	0	218	NA	NA	1	66
2683	44	TCGA-06-0882-01	YES	YES	MALE	GBM	NA	YES	4.8645	Non-codel	GBM	30	Grade IV	Wildtype	TCGA-06-0882-01	1	632	1	632	NA	NA	1	213
2684	45	TCGA-06-1804-01	NA	NA	FEMALE	GBM	NA	NO	2.8681	Non-codel	GBM	81	Grade IV	Wildtype	TCGA-06-1804-01	1	414	1	414	NA	NA	1	414
2685	46	TCGA-06-2557-01	NA	NA	MALE	GBM	NA	NO	4.7913	Non-codel	GBM	76	Grade IV	Wildtype	TCGA-06-2557-01	1	33	1	33	NA	NA	1	33
2686	47	TCGA-06-2558-01	NA	NA	FEMALE	GBM	NA	YES	4.3306	Non-codel	GBM	75	Grade IV	Wildtype	TCGA-06-2558-01	1	380	NA	380	NA	NA	0	380
2687	48	TCGA-06-2559-01	NA	NA	MALE	GBM	NA	YES	3.5486	Non-codel	GBM	83	Grade IV	Wildtype	TCGA-06-2559-01	1	150	1	150	NA	NA	1	150
2688	49	TCGA-06-2561-01	YES	YES	FEMALE	GBM	NA	YES	5.0242	Non-codel	GBM	53	Grade IV	Wildtype	TCGA-06-2561-01	1	537	1	537	NA	NA	1	78
2689	50	TCGA-06-2562-01	NO	NO	MALE	GBM	NA	YES	5.3761	Non-codel	GBM	81	Grade IV	Wildtype	TCGA-06-2562-01	1	382	1	382	NA	NA	1	151
2690	51	TCGA-06-2563-01	YES	YES	FEMALE	GBM	NA	YES	4.2495	Non-codel	GBM	72	Grade IV	Wildtype	TCGA-06-2563-01	0	932	0	932	NA	NA	1	554
2691	52	TCGA-06-2564-01	NA	NA	MALE	GBM	NA	YES	3.8541	Non-codel	GBM	50	Grade IV	Wildtype	TCGA-06-2564-01	0	181	0	181	NA	NA	0	181
2692	53	TCGA-06-2565-01	YES	YES	MALE	GBM	NA	YES	3.2112	Non-codel	GBM	59	Grade IV	Wildtype	TCGA-06-2565-01	1	506	1	506	NA	NA	1	178
2693	54	TCGA-06-2567-01	NA	NA	MALE	GBM	NA	YES	4.3772	Non-codel	GBM	65	Grade IV	Wildtype	TCGA-06-2567-01	1	133	1	133	NA	NA	1	133
2694	55	TCGA-06-2569-01	NA	NA	FEMALE	GBM	NA	NA	5.1293	Non-codel	GBM	24	Grade IV	Wildtype	TCGA-06-2569-01	0	13	0	13	NA	NA	0	13
2695	56	TCGA-06-2570-01	NA	NA	FEMALE	GBM	NA	YES	3.9515	Non-codel	GBM	21	Grade IV	Mutant	TCGA-06-2570-01	0	958	0	958	NA	NA	0	958
2696	57	TCGA-06-5408-01	NO	NO	FEMALE	GBM	NA	YES	2.6828	Non-codel	GBM	54	Grade IV	Wildtype	TCGA-06-5408-01	1	357	1	357	NA	NA	1	158
2697	58	TCGA-06-5410-01	NA	NA	FEMALE	GBM	NA	NO	7.3677	Non-codel	GBM	72	Grade IV	Wildtype	TCGA-06-5410-01	1	108	1	108	NA	NA	1	108
2698	59	TCGA-06-5411-01	YES	YES	MALE	GBM	NA	YES	4.5367	Non-codel	GBM	51	Grade IV	Wildtype	TCGA-06-5411-01	1	254	1	254	NA	NA	1	214
2699	60	TCGA-06-5412-01	NO	NO	FEMALE	GBM	NA	YES	6.0907	Non-codel	GBM	78	Grade IV	Wildtype	TCGA-06-5412-01	1	138	1	138	NA	NA	1	88
2700	61	TCGA-06-5413-01	YES	NO	MALE	GBM	NA	YES	5.0841	Non-codel	GBM	67	Grade IV	Wildtype	TCGA-06-5413-01	0	268	0	268	NA	NA	1	195
2701	62	TCGA-06-5414-01	NO	NO	MALE	GBM	NA	YES	4.7274	Non-codel	GBM	61	Grade IV	Wildtype	TCGA-06-5414-01	0	273	0	273	NA	NA	1	167
2702	63	TCGA-06-5415-01	NA	NA	MALE	GBM	NA	YES	3.2722	Non-codel	GBM	60	Grade IV	Wildtype	TCGA-06-5415-01	0	260	0	260	NA	NA	0	260
2703	64	TCGA-06-5416-01	NA	NA	FEMALE	GBM	NA	YES	3.7496	Non-codel	GBM	23	Grade IV	NA	TCGA-06-5416-01	0	204	0	204	NA	NA	0	204
2704	65	TCGA-06-5417-01	NA	NA	FEMALE	GBM	NA	YES	3.0323	NA	GBM	45	Grade IV	Mutant	TCGA-06-5417-01	0	155	0	155	NA	NA	0	155
2705	66	TCGA-06-5418-01	NA	NA	FEMALE	GBM	NA	NO	4.9227	Non-codel	GBM	75	Grade IV	Wildtype	TCGA-06-5418-01	1	83	1	83	NA	NA	1	83
2706	67	TCGA-06-5856-01	NA	NA	MALE	GBM	NA	NO	4.4496	Non-codel	GBM	58	Grade IV	Wildtype	TCGA-06-5856-01	1	114	1	114	NA	NA	1	114
2707	68	TCGA-06-5858-01	NO	NO	FEMALE	GBM	NA	YES	3.492	Non-codel	GBM	45	Grade IV	Wildtype	TCGA-06-5858-01	0	187	0	187	NA	NA	1	97
2708	69	TCGA-06-5859-01	NA	NA	MALE	GBM	NA	YES	4.4196	Non-codel	GBM	63	Grade IV	Wildtype	TCGA-06-5859-01	0	139	0	139	NA	NA	0	139
2709	70	TCGA-08-0386-01	YES	NO	MALE	GBM	NA	YES	2.4831	Non-codel	GBM	74	Grade IV	Wildtype	TCGA-08-0386-01	1	548	1	548	NA	NA	1	427
2710	71	TCGA-12-0616-01	YES	NO	FEMALE	GBM	NA	YES	4.4569	Non-codel	GBM	36	Grade IV	Wildtype	TCGA-12-0616-01	1	448	1	448	NA	NA	1	398
2711	72	TCGA-12-0618-01	NA	NA	MALE	GBM	NA	YES	1.9034	Non-codel	GBM	49	Grade IV	Wildtype	TCGA-12-0618-01	1	395	NA	395	NA	NA	0	395
2712	73	TCGA-12-0619-01	YES	NO	MALE	GBM	NA	YES	4.8161	Non-codel	GBM	60	Grade IV	Wildtype	TCGA-12-0619-01	1	1062	1	1062	NA	NA	1	203
2713	74	TCGA-12-0821-01	YES	NO	MALE	GBM	NA	YES	3.29	Non-codel	GBM	62	Grade IV	Wildtype	TCGA-12-0821-01	1	323	1	323	NA	NA	1	259
2714	75	TCGA-12-1597-01	YES	NO	FEMALE	GBM	NA	YES	4.034	NA	GBM	62	Grade IV	Wildtype	TCGA-12-1597-01	1	675	1	675	NA	NA	1	180
2715	76	TCGA-12-3650-01	YES	NO	MALE	GBM	NA	YES	3.6555	Non-codel	GBM	46	Grade IV	Wildtype	TCGA-12-3650-01	1	333	1	333	NA	NA	1	239
2716	77	TCGA-12-3652-01	YES	NO	MALE	GBM	NA	YES	3.3661	Non-codel	GBM	60	Grade IV	Wildtype	TCGA-12-3652-01	1	1062	1	1062	NA	NA	1	203
2717	78	TCGA-12-3653-01	YES	NO	FEMALE	GBM	NA	YES	2.3981	Non-codel	GBM	34	Grade IV	Wildtype	TCGA-12-3653-01	1	442	1	442	NA	NA	1	224
2718	79	TCGA-12-5295-01	NO	NO	FEMALE	GBM	NA	YES	4.8615	Non-codel	GBM	60	Grade IV	Wildtype	TCGA-12-5295-01	1	454	1	454	NA	NA	1	399
2719	80	TCGA-12-5299-01	NA	NA	FEMALE	GBM	NA	YES	4.0055	Non-codel	GBM	56	Grade IV	Wildtype	TCGA-12-5299-01	1	98	1	98	NA	NA	1	98
2720	81	TCGA-14-0736-02	YES	NO	MALE	GBM	NA	YES	5.8263	NA	NA	49	NA	NA	TCGA-14-0736-02	1	460	1	460	NA	NA	1	128
2721	82	TCGA-14-0781-01	NA	NA	MALE	GBM	NA	NO	5.1119	Non-codel	GBM	49	Grade IV	Wildtype	TCGA-14-0781-01	1	29	1	29	NA	NA	1	29
2722	83	TCGA-14-0787-01	NA	NA	MALE	GBM	NA	NO	5.1355	Non-codel	GBM	69	Grade IV	Wildtype	TCGA-14-0787-01	1	68	NA	68	NA	NA	0	68
2723	84	TCGA-14-0789-01	YES	NO	MALE	GBM	NA	YES	5.1635	Non-codel	GBM	54	Grade IV	Wildtype	TCGA-14-0789-01	1	342	NA	342	NA	NA	1	105
2724	85	TCGA-14-0790-01	NA	NA	FEMALE	GBM	NA	YES	2.6114	Non-codel	GBM	64	Grade IV	Wildtype	TCGA-14-0790-01	1	419	1	419	NA	NA	1	419
2725	86	TCGA-14-0817-01	NA	NA	FEMALE	GBM	NA	NO	5.689	Non-codel	GBM	69	Grade IV	Wildtype	TCGA-14-0817-01	1	164	NA	164	NA	NA	0	164
2726	87	TCGA-14-0871-01	NA	NA	FEMALE	GBM	NA	YES	1.7316	Non-codel	GBM	74	Grade IV	Wildtype	TCGA-14-0871-01	1	880	NA	880	NA	NA	0	880
2728	88	TCGA-14-1034-01	YES	NO	FEMALE	GBM	NA	YES	3.7898	Non-codel	GBM	60	Grade IV	Wildtype	TCGA-14-1034-01	1	485	1	485	NA	NA	1	282
2727	89	TCGA-14-1034-02	YES	NO	FEMALE	GBM	NA	YES	3.506	NA	NA	60	NA	NA	TCGA-14-1034-02	1	485	1	485	NA	NA	1	282
2729	90	TCGA-14-1402-02	YES	NO	FEMALE	GBM	NA	YES	5.7154	NA	NA	58	NA	NA	TCGA-14-1402-02	1	975	1	975	NA	NA	1	333
2730	91	TCGA-14-1823-01	YES	NO	FEMALE	GBM	NA	YES	6.5511	Non-codel	GBM	58	Grade IV	Wildtype	TCGA-14-1823-01	1	543	1	543	NA	NA	1	140
2731	92	TCGA-14-1825-01	YES	NO	MALE	GBM	NA	YES	2.77	Non-codel	GBM	70	Grade IV	Wildtype	TCGA-14-1825-01	1	232	1	232	NA	NA	1	82
2732	93	TCGA-14-1829-01	NA	NA	MALE	GBM	NA	YES	7.1523	Non-codel	GBM	57	Grade IV	Wildtype	TCGA-14-1829-01	0	218	0	218	NA	NA	0	218
2733	94	TCGA-14-2554-01	NO	NO	FEMALE	GBM	NA	YES	5.4303	Non-codel	GBM	52	Grade IV	Wildtype	TCGA-14-2554-01	1	532	1	532	NA	NA	1	532
2734	95	TCGA-15-0742-01	YES	NO	MALE	GBM	NA	YES	2.5683	Non-codel	GBM	65	Grade IV	Wildtype	TCGA-15-0742-01	1	419	NA	419	NA	NA	1	232
2735	96	TCGA-15-1444-01	NA	NA	MALE	GBM	NA	YES	3.7877	Non-codel	GBM	21	Grade IV	Mutant	TCGA-15-1444-01	1	1537	1	1537	1	1550	1	1550
2736	97	TCGA-16-0846-01	NA	NA	MALE	GBM	NA	NO	4.4503	Non-codel	GBM	85	Grade IV	Wildtype	TCGA-16-0846-01	1	119	1	119	NA	NA	1	119
2737	98	TCGA-16-1045-01	YES	NO	FEMALE	GBM	NA	YES	5.6577	Non-codel	GBM	49	Grade IV	Wildtype	TCGA-16-1045-01	1	883	1	883	NA	NA	1	654
2738	99	TCGA-19-0957-02	YES	NO	FEMALE	GBM	NA	YES	3.9468	NA	NA	48	NA	NA	TCGA-19-0957-02	1	666	1	666	NA	NA	1	50
2739	100	TCGA-19-1389-02	NO	NO	MALE	GBM	NA	YES	5.314	NA	NA	51	NA	NA	TCGA-19-1389-02	1	141	1	141	NA	NA	1	81
2740	101	TCGA-19-1390-01	NA	NA	FEMALE	GBM	NA	NO	1.2934	Non-codel	GBM	63	Grade IV	Wildtype	TCGA-19-1390-01	1	772	NA	772	NA	NA	0	772
2741	102	TCGA-19-1787-01	YES	NO	MALE	GBM	NA	YES	4.4575	Non-codel	GBM	48	Grade IV	NA	TCGA-19-1787-01	1	385	1	385	NA	NA	1	308
2742	103	TCGA-19-2619-01	YES	NO	FEMALE	GBM	NA	YES	2.4597	Non-codel	GBM	55	Grade IV	Wildtype	TCGA-19-2619-01	0	294	0	294	NA	NA	1	146
2743	104	TCGA-19-2620-01	NA	NA	MALE	GBM	NA	YES	3.6928	Non-codel	GBM	70	Grade IV	Wildtype	TCGA-19-2620-01	1	148	0	148	NA	NA	0	148
2744	105	TCGA-19-2624-01	NA	NA	MALE	GBM	NA	NO	2.3564	Non-codel	GBM	51	Grade IV	Wildtype	TCGA-19-2624-01	1	5	0	5	NA	NA	0	5
2745	106	TCGA-19-2625-01	NA	NA	FEMALE	GBM	NA	NO	4.1285	Non-codel	GBM	76	Grade IV	Wildtype	TCGA-19-2625-01	1	124	0	124	NA	NA	0	124
2746	107	TCGA-19-2629-01	YES	NO	MALE	GBM	NA	YES	4.3834	Non-codel	GBM	60	Grade IV	Mutant	TCGA-19-2629-01	1	737	1	737	NA	NA	1	145
2748	108	TCGA-19-4065-01	YES	NO	MALE	GBM	NA	YES	6.6205	Non-codel	GBM	36	Grade IV	NA	TCGA-19-4065-01	0	214	0	214	NA	NA	1	70
2747	109	TCGA-19-4065-02	YES	NO	MALE	GBM	NA	YES	4.6826	NA	NA	36	NA	NA	TCGA-19-4065-02	0	214	0	214	NA	NA	1	70
2749	110	TCGA-19-5960-01	NO	NO	MALE	GBM	NA	YES	1.7786	Non-codel	GBM	56	Grade IV	Wildtype	TCGA-19-5960-01	1	455	1	455	NA	NA	1	382
2750	111	TCGA-26-1442-01	NA	NA	MALE	GBM	NA	YES	2.128	Non-codel	GBM	43	Grade IV	Mutant	TCGA-26-1442-01	0	953	0	953	NA	NA	0	953
2751	112	TCGA-26-5132-01	NA	NA	MALE	GBM	NA	YES	3.7269	Non-codel	GBM	74	Grade IV	Wildtype	TCGA-26-5132-01	0	286	0	286	NA	NA	0	286
2752	113	TCGA-26-5133-01	NO	NO	MALE	GBM	NA	YES	4.3133	Non-codel	GBM	59	Grade IV	Wildtype	TCGA-26-5133-01	0	452	0	452	NA	NA	1	370
2753	114	TCGA-26-5134-01	NA	NA	MALE	GBM	NA	YES	2.6185	Non-codel	GBM	74	Grade IV	Wildtype	TCGA-26-5134-01	0	167	0	167	NA	NA	0	167
2754	115	TCGA-26-5135-01	NA	NA	FEMALE	GBM	NA	NA	3.9829	Non-codel	GBM	72	Grade IV	Wildtype	TCGA-26-5135-01	1	270	NA	270	NA	NA	0	270
2755	116	TCGA-26-5136-01	NA	NA	FEMALE	GBM	NA	NA	5.3699	Non-codel	GBM	78	Grade IV	Wildtype	TCGA-26-5136-01	1	577	1	577	NA	NA	1	577
2756	117	TCGA-26-5139-01	NA	NA	FEMALE	GBM	NA	NO	3.8729	Non-codel	GBM	65	Grade IV	Wildtype	TCGA-26-5139-01	0	48	0	48	NA	NA	0	48
2757	118	TCGA-27-1830-01	NO	NO	MALE	GBM	NA	YES	4.9982	Non-codel	GBM	57	Grade IV	Wildtype	TCGA-27-1830-01	1	154	1	154	NA	NA	1	124
2758	119	TCGA-27-1831-01	NO	NO	MALE	GBM	NA	YES	6.7074	Non-codel	GBM	66	Grade IV	Wildtype	TCGA-27-1831-01	1	505	1	505	NA	NA	1	144
2759	120	TCGA-27-1832-01	YES	NO	FEMALE	GBM	NA	YES	5.8888	Non-codel	GBM	59	Grade IV	Wildtype	TCGA-27-1832-01	1	300	1	300	NA	NA	1	176
2760	121	TCGA-27-1834-01	YES	NO	MALE	GBM	NA	YES	5.1429	Non-codel	GBM	56	Grade IV	Wildtype	TCGA-27-1834-01	1	1233	1	1233	NA	NA	1	335
2761	122	TCGA-27-1835-01	YES	NO	FEMALE	GBM	NA	YES	2.7444	Non-codel	GBM	53	Grade IV	Wildtype	TCGA-27-1835-01	1	648	1	648	NA	NA	1	157
2762	123	TCGA-27-1837-01	NO	NO	MALE	GBM	NA	YES	3.7443	Non-codel	GBM	36	Grade IV	Wildtype	TCGA-27-1837-01	1	427	1	427	NA	NA	1	136
2763	124	TCGA-27-2519-01	YES	NO	MALE	GBM	NA	NA	5.7096	Non-codel	GBM	48	Grade IV	Wildtype	TCGA-27-2519-01	1	550	1	550	NA	NA	1	256
2764	125	TCGA-27-2521-01	NA	NA	MALE	GBM	NA	NA	3.5742	Non-codel	GBM	34	Grade IV	Mutant	TCGA-27-2521-01	1	510	1	510	NA	NA	1	510
2765	126	TCGA-27-2523-01	NO	NO	MALE	GBM	NA	YES	4.01	Non-codel	GBM	63	Grade IV	Wildtype	TCGA-27-2523-01	1	489	1	489	NA	NA	1	402
2766	127	TCGA-27-2524-01	NA	NA	MALE	GBM	NA	YES	5.4919	Non-codel	GBM	56	Grade IV	Wildtype	TCGA-27-2524-01	1	231	1	231	NA	NA	1	231
2767	128	TCGA-27-2526-01	NA	NA	FEMALE	GBM	NA	NO	5.6508	Non-codel	GBM	79	Grade IV	Wildtype	TCGA-27-2526-01	1	87	1	87	NA	NA	1	87
2768	129	TCGA-27-2528-01	YES	NO	MALE	GBM	NA	YES	3.7625	Non-codel	GBM	62	Grade IV	Wildtype	TCGA-27-2528-01	1	480	1	480	NA	NA	1	72
2769	130	TCGA-28-1747-01	NA	NA	MALE	GBM	NA	YES	3.9654	Non-codel	GBM	44	Grade IV	Wildtype	TCGA-28-1747-01	1	77	NA	77	NA	NA	0	77
2770	131	TCGA-28-1753-01	NA	NA	MALE	GBM	NA	YES	4.499	Non-codel	GBM	53	Grade IV	Wildtype	TCGA-28-1753-01	0	37	0	37	NA	NA	0	37
2771	132	TCGA-28-2499-01	NA	NA	MALE	GBM	NA	NA	4.2684	NA	GBM	59	Grade IV	Wildtype	TCGA-28-2499-01	0	95	NA	95	NA	NA	0	95
2772	133	TCGA-28-2509-01	NA	NA	FEMALE	GBM	NA	YES	3.9801	Non-codel	GBM	77	Grade IV	Wildtype	TCGA-28-2509-01	0	145	0	145	NA	NA	0	145
2773	135	TCGA-28-2513-01	YES	YES	FEMALE	GBM	NA	YES	5.8205	Non-codel	GBM	69	Grade IV	Wildtype	TCGA-28-2513-01	0	222	0	222	NA	NA	1	75
2774	136	TCGA-28-2514-01	NA	NA	MALE	GBM	NA	YES	3.0498	Non-codel	GBM	45	Grade IV	Wildtype	TCGA-28-2514-01	0	160	0	160	NA	NA	0	160
2775	137	TCGA-28-5204-01	NA	NA	MALE	GBM	NA	YES	3.8289	Non-codel	GBM	72	Grade IV	Wildtype	TCGA-28-5204-01	1	454	1	454	NA	NA	1	454
2776	138	TCGA-28-5207-01	NA	NA	MALE	GBM	NA	YES	3.4713	Non-codel	GBM	71	Grade IV	Wildtype	TCGA-28-5207-01	1	343	1	343	NA	NA	1	343
2777	139	TCGA-28-5208-01	NO	YES	MALE	GBM	NA	YES	4.8876	Non-codel	GBM	52	Grade IV	Wildtype	TCGA-28-5208-01	1	544	1	544	NA	NA	1	148
2778	140	TCGA-28-5209-01	NA	NA	FEMALE	GBM	NA	YES	2.7073	Non-codel	GBM	66	Grade IV	Wildtype	TCGA-28-5209-01	0	442	0	442	NA	NA	0	442
2779	141	TCGA-28-5213-01	NA	NA	MALE	GBM	NA	YES	6.5013	Non-codel	GBM	72	Grade IV	Wildtype	TCGA-28-5213-01	0	951	0	951	NA	NA	0	951
2780	142	TCGA-28-5215-01	YES	NO	FEMALE	GBM	NA	YES	4.717	Non-codel	GBM	62	Grade IV	Wildtype	TCGA-28-5215-01	1	335	1	335	NA	NA	1	164
2781	143	TCGA-28-5216-01	NA	NA	MALE	GBM	NA	YES	4.5021	Non-codel	GBM	52	Grade IV	Wildtype	TCGA-28-5216-01	0	415	0	415	NA	NA	0	415
2782	144	TCGA-28-5218-01	NA	NA	MALE	GBM	NA	YES	5.605	Non-codel	GBM	63	Grade IV	Wildtype	TCGA-28-5218-01	1	157	NA	157	NA	NA	0	157
2783	145	TCGA-28-5220-01	NA	NA	MALE	GBM	NA	YES	4.5286	Non-codel	GBM	67	Grade IV	Wildtype	TCGA-28-5220-01	1	388	1	388	NA	NA	1	262
2784	146	TCGA-32-1970-01	NO	NO	MALE	GBM	NA	YES	2.8076	Non-codel	GBM	59	Grade IV	Wildtype	TCGA-32-1970-01	1	468	1	468	NA	NA	1	408
2785	147	TCGA-32-1980-01	NA	NA	MALE	GBM	NA	NO	5.4667	Non-codel	GBM	72	Grade IV	Wildtype	TCGA-32-1980-01	1	36	1	36	NA	NA	1	36
2786	148	TCGA-32-1982-01	NA	NA	FEMALE	GBM	NA	NA	4.991	Non-codel	GBM	76	Grade IV	Wildtype	TCGA-32-1982-01	1	142	1	142	NA	NA	1	142
2787	149	TCGA-32-2615-01	YES	YES	MALE	GBM	NA	YES	3.9099	Non-codel	GBM	62	Grade IV	Wildtype	TCGA-32-2615-01	1	485	1	485	NA	NA	1	131
2788	150	TCGA-32-2616-01	NO	YES	FEMALE	GBM	NA	YES	4.0541	Non-codel	GBM	48	Grade IV	NA	TCGA-32-2616-01	1	224	1	224	NA	NA	1	182
2789	151	TCGA-32-2632-01	NA	NA	MALE	GBM	NA	NA	4.3862	Non-codel	GBM	80	Grade IV	Wildtype	TCGA-32-2632-01	1	269	1	269	NA	NA	1	269
2790	152	TCGA-32-2634-01	NA	NA	MALE	GBM	NA	YES	3.6148	Non-codel	GBM	82	Grade IV	Wildtype	TCGA-32-2634-01	0	693	0	693	NA	NA	0	693
2791	153	TCGA-32-4213-01	YES	YES	FEMALE	GBM	NA	YES	5.3523	Non-codel	GBM	47	Grade IV	Wildtype	TCGA-32-4213-01	0	604	0	604	NA	NA	1	353
2792	154	TCGA-32-5222-01	NO	NO	MALE	GBM	NA	NA	5.1211	Non-codel	GBM	66	Grade IV	Wildtype	TCGA-32-5222-01	1	585	1	585	NA	NA	1	118
2793	155	TCGA-41-2571-01	NO	NO	MALE	GBM	NA	NO	3.3307	Non-codel	GBM	89	Grade IV	Wildtype	TCGA-41-2571-01	1	26	1	26	NA	NA	1	26
2794	156	TCGA-41-2572-01	YES	NO	MALE	GBM	NA	YES	4.891	Non-codel	GBM	67	Grade IV	Wildtype	TCGA-41-2572-01	1	406	1	406	NA	NA	1	122
2795	157	TCGA-41-3915-01	NO	NO	MALE	GBM	NA	YES	5.3413	Non-codel	GBM	48	Grade IV	Wildtype	TCGA-41-3915-01	1	360	1	360	NA	NA	1	288
2796	158	TCGA-41-4097-01	NA	NA	FEMALE	GBM	NA	NO	4.7143	Non-codel	GBM	63	Grade IV	Wildtype	TCGA-41-4097-01	1	6	1	6	NA	NA	1	6
2797	159	TCGA-41-5651-01	YES	NO	FEMALE	GBM	NA	YES	2.8178	Non-codel	GBM	59	Grade IV	Wildtype	TCGA-41-5651-01	1	460	1	460	NA	NA	1	210
2798	160	TCGA-76-4925-01	NO	NO	MALE	GBM	NA	YES	3.2707	Non-codel	GBM	76	Grade IV	Wildtype	TCGA-76-4925-01	1	146	NA	146	NA	NA	1	88
2799	161	TCGA-76-4926-01	YES	YES	MALE	GBM	NA	YES	3.3787	Non-codel	GBM	68	Grade IV	Wildtype	TCGA-76-4926-01	1	138	1	138	NA	NA	1	34
2800	162	TCGA-76-4927-01	NA	NA	MALE	GBM	NA	NA	4.7809	NA	GBM	58	Grade IV	Wildtype	TCGA-76-4927-01	1	535	1	535	NA	NA	1	416
2801	163	TCGA-76-4928-01	NA	NA	FEMALE	GBM	NA	YES	6.6577	Non-codel	GBM	85	Grade IV	Wildtype	TCGA-76-4928-01	1	94	1	94	NA	NA	1	94
2802	164	TCGA-76-4929-01	NA	NA	FEMALE	GBM	NA	NA	3.695	Non-codel	GBM	76	Grade IV	Wildtype	TCGA-76-4929-01	1	111	1	111	NA	NA	1	111
2803	165	TCGA-76-4931-01	YES	YES	FEMALE	GBM	NA	YES	2.982	Non-codel	GBM	70	Grade IV	Wildtype	TCGA-76-4931-01	1	279	1	279	NA	NA	1	112
2804	166	TCGA-76-4932-01	NA	NA	FEMALE	GBM	NA	YES	2.8858	NA	GBM	50	Grade IV	Wildtype	TCGA-76-4932-01	1	1458	1	1458	NA	NA	1	1458
4557	167	TCGA-CS-4938-01	NA	NA	FEMALE	Astrocytoma	NA	NA	2.5876	Non-codel	A	31	Grade II	Mutant	TCGA-CS-4938-01	0	3574	0	3574	NA	NA	0	3574
4558	168	TCGA-CS-4941-01	NO	YES	MALE	Astrocytoma	NA	YES	4.0593	Non-codel	AA	67	Grade III	Wildtype	TCGA-CS-4941-01	1	234	1	234	NA	NA	1	9
4559	169	TCGA-CS-4942-01	YES	YES	FEMALE	Astrocytoma	NA	YES	4.3335	Non-codel	AA	44	Grade III	Mutant	TCGA-CS-4942-01	1	1335	1	1335	NA	NA	1	1184
4560	170	TCGA-CS-4943-01	NA	NA	MALE	Astrocytoma	NA	NA	3.4088	Non-codel	AA	37	Grade III	Mutant	TCGA-CS-4943-01	1	1106	1	1106	NA	NA	1	1106
4561	171	TCGA-CS-4944-01	NA	NA	MALE	Astrocytoma	NA	NA	3.6219	Non-codel	A	50	Grade II	Mutant	TCGA-CS-4944-01	0	1828	0	1828	NA	NA	0	1828
4562	172	TCGA-CS-5390-01	NA	NA	FEMALE	Oligodendroglioma	NA	NA	2.1313	Codel	O	47	Grade II	Mutant	TCGA-CS-5390-01	0	NA	0	NA	0	NA	0	NA
4563	173	TCGA-CS-5393-01	NA	NA	MALE	Astrocytoma	NA	YES	2.6302	Non-codel	AA	39	Grade III	Mutant	TCGA-CS-5393-01	0	1222	0	1222	0	1222	0	1222
4564	174	TCGA-CS-5394-01	NA	NA	MALE	Astrocytoma	NA	NA	0.6145	Non-codel	AA	40	Grade III	Mutant	TCGA-CS-5394-01	0	8	0	8	NA	NA	0	8
4565	175	TCGA-CS-5395-01	NO	NO	MALE	Oligodendroglioma	NA	YES	1.692	Non-codel	O	43	Grade II	Wildtype	TCGA-CS-5395-01	1	639	1	639	NA	NA	1	287
4566	176	TCGA-CS-5396-01	NA	NA	FEMALE	Oligodendroglioma	NA	NA	3.1261	Codel	AO	53	Grade III	Mutant	TCGA-CS-5396-01	0	1631	0	1631	NA	NA	0	1631
4567	177	TCGA-CS-5397-01	NA	NA	FEMALE	Astrocytoma	NA	YES	2.5263	Non-codel	AA	54	Grade III	Wildtype	TCGA-CS-5397-01	1	194	1	194	NA	NA	1	194
4568	178	TCGA-CS-6186-01	YES	YES	MALE	Oligoastrocytoma	NA	YES	2.0218	Non-codel	AOA	58	Grade III	Wildtype	TCGA-CS-6186-01	1	538	1	538	NA	NA	1	188
4569	179	TCGA-CS-6188-01	NA	NA	MALE	Astrocytoma	NA	NA	4.182	Non-codel	AA	48	Grade III	Wildtype	TCGA-CS-6188-01	1	814	1	814	NA	NA	1	647
4570	180	TCGA-CS-6290-01	NA	NA	MALE	Astrocytoma	NA	NA	3.8905	Non-codel	AA	31	Grade III	Mutant	TCGA-CS-6290-01	1	1137	NA	1137	NA	NA	0	1137
4571	181	TCGA-CS-6666-01	NA	NA	MALE	Astrocytoma	NA	NA	2.828	Non-codel	AA	22	Grade III	Mutant	TCGA-CS-6666-01	0	1428	0	1428	NA	NA	0	1428
4572	182	TCGA-CS-6667-01	NA	NA	FEMALE	Astrocytoma	NA	NA	2.0638	Non-codel	A	39	Grade II	Mutant	TCGA-CS-6667-01	0	1469	0	1469	NA	NA	0	1469
4573	183	TCGA-CS-6668-01	NA	NA	FEMALE	Oligodendroglioma	NA	NA	0.6425	Codel	O	57	Grade II	Mutant	TCGA-CS-6668-01	0	1519	0	1519	NA	NA	0	1519
4574	184	TCGA-CS-6669-01	NA	NA	FEMALE	Oligodendroglioma	NA	NA	1.1641	Non-codel	O	26	Grade II	Wildtype	TCGA-CS-6669-01	0	1494	0	1494	NA	NA	0	1494
4575	185	TCGA-CS-6670-01	NA	NA	MALE	Oligodendroglioma	NA	NA	1.0293	Codel	AO	43	Grade III	Mutant	TCGA-CS-6670-01	0	1426	0	1426	NA	NA	0	1426
4576	186	TCGA-DB-5270-01	NA	NA	FEMALE	Oligoastrocytoma	NA	NO	2.5828	Non-codel	AOA	38	Grade III	Mutant	TCGA-DB-5270-01	0	3733	0	3733	0	3733	0	3733
4577	187	TCGA-DB-5273-01	NA	NA	MALE	Astrocytoma	NA	YES	3.1228	Non-codel	AA	33	Grade III	Mutant	TCGA-DB-5273-01	0	2493	0	2493	0	2493	0	2493
4578	188	TCGA-DB-5274-01	NA	NA	FEMALE	Oligoastrocytoma	NA	YES	4.3597	Codel	AO	37	Grade III	Mutant	TCGA-DB-5274-01	0	2289	0	2289	0	2289	0	2289
4579	189	TCGA-DB-5275-01	NA	NA	MALE	Oligoastrocytoma	NA	YES	2.0776	Non-codel	AOA	36	Grade III	Mutant	TCGA-DB-5275-01	0	1458	0	1458	0	1458	0	1458
4580	190	TCGA-DB-5276-01	NA	NA	MALE	Oligoastrocytoma	NA	YES	2.9544	Non-codel	AOA	32	Grade III	Mutant	TCGA-DB-5276-01	0	2218	0	2218	0	2218	0	2218
4581	191	TCGA-DB-5277-01	YES	YES	MALE	Astrocytoma	NA	YES	2.0289	Non-codel	AA	34	Grade III	Mutant	TCGA-DB-5277-01	1	1547	1	1547	1	1156	1	1156
4582	192	TCGA-DB-5278-01	NA	NA	MALE	Oligodendroglioma	NA	NO	1.6604	Codel	O	17	Grade II	Mutant	TCGA-DB-5278-01	0	2772	0	2772	NA	NA	1	507
4583	193	TCGA-DB-5279-01	NA	NA	MALE	Oligodendroglioma	NA	NO	3.1294	Codel	O	59	Grade II	Mutant	TCGA-DB-5279-01	0	1354	0	1354	1	695	1	695
4584	194	TCGA-DB-5280-01	NA	NA	MALE	Oligoastrocytoma	NA	NO	1.9527	Non-codel	OA	43	Grade II	Mutant	TCGA-DB-5280-01	0	1112	0	1112	0	1112	0	1112
4585	195	TCGA-DB-5281-01	NA	NA	MALE	Oligoastrocytoma	NA	YES	2.4675	Non-codel	AOA	61	Grade III	Mutant	TCGA-DB-5281-01	0	2381	0	2381	NA	NA	0	2381
4586	196	TCGA-DB-A4X9-01	NA	NA	FEMALE	Oligoastrocytoma	YES	NO	1.5013	Non-codel	OA	33	Grade II	Mutant	TCGA-DB-A4X9-01	0	1412	0	1412	1	501	1	501
4587	197	TCGA-DB-A4XA-01	NA	NA	MALE	Oligoastrocytoma	YES	YES	3.2811	Codel	O	30	Grade II	Mutant	TCGA-DB-A4XA-01	0	573	0	573	NA	NA	0	573
4588	198	TCGA-DB-A4XB-01	NA	NA	MALE	Astrocytoma	YES	YES	1.7786	Non-codel	AA	38	Grade III	Mutant	TCGA-DB-A4XB-01	0	919	0	919	NA	NA	0	919
4589	199	TCGA-DB-A4XC-01	NA	NA	MALE	Oligoastrocytoma	NA	YES	2.5561	Non-codel	OA	26	Grade II	Mutant	TCGA-DB-A4XC-01	0	1421	0	1421	NA	NA	0	1421
4590	200	TCGA-DB-A4XD-01	NA	NA	MALE	Astrocytoma	NA	YES	1.8957	Non-codel	AA	32	Grade III	Mutant	TCGA-DB-A4XD-01	0	1210	0	1210	0	1210	0	1210
4591	201	TCGA-DB-A4XE-01	NA	NA	FEMALE	Oligoastrocytoma	NA	YES	1.8444	Non-codel	AOA	27	Grade III	Mutant	TCGA-DB-A4XE-01	0	1139	0	1139	0	1139	0	1139
4592	202	TCGA-DB-A4XF-01	NA	NA	FEMALE	Astrocytoma	NA	YES	2.3222	Non-codel	AA	41	Grade III	Mutant	TCGA-DB-A4XF-01	0	1021	0	1021	NA	NA	1	468
4593	203	TCGA-DB-A4XG-01	NA	NA	MALE	Oligodendroglioma	NO	NO	0.9268	Codel	AO	34	Grade III	Mutant	TCGA-DB-A4XG-01	0	2219	0	2219	NA	NA	0	2219
4594	204	TCGA-DB-A4XH-01	NA	NA	FEMALE	Oligoastrocytoma	NA	NO	0.8805	Codel	O	53	Grade II	Mutant	TCGA-DB-A4XH-01	0	962	0	962	NA	NA	0	962
4595	205	TCGA-DB-A64L-01	NO	NO	FEMALE	Oligodendroglioma	YES	NO	2.6962	Codel	O	67	Grade II	Mutant	TCGA-DB-A64L-01	0	736	0	736	1	724	1	724
4596	206	TCGA-DB-A64O-01	NA	NA	MALE	Oligoastrocytoma	NO	YES	2.0183	Non-codel	OA	59	Grade II	Wildtype	TCGA-DB-A64O-01	1	775	1	775	NA	NA	1	430
4597	207	TCGA-DB-A64P-01	NA	NA	MALE	Oligodendroglioma	YES	NO	2.7379	Codel	AO	40	Grade III	Mutant	TCGA-DB-A64P-01	0	916	0	916	0	916	0	916
4598	208	TCGA-DB-A64Q-01	NA	NA	FEMALE	Oligoastrocytoma	YES	NO	2.9692	Codel	O	31	Grade II	Mutant	TCGA-DB-A64Q-01	0	182	0	182	NA	NA	0	182
4599	209	TCGA-DB-A64R-01	NA	NA	FEMALE	Oligodendroglioma	YES	NO	1.5998	Codel	O	24	Grade II	Mutant	TCGA-DB-A64R-01	0	955	0	955	0	955	0	955
4600	210	TCGA-DB-A64S-01	NA	NA	MALE	Oligoastrocytoma	NA	NO	4.3555	Non-codel	OA	20	Grade II	Mutant	TCGA-DB-A64S-01	0	835	0	835	0	835	0	835
4601	211	TCGA-DB-A64U-01	NA	NA	FEMALE	Oligoastrocytoma	NA	NO	1.7617	Codel	O	38	Grade II	Mutant	TCGA-DB-A64U-01	0	846	0	846	0	846	0	846
4602	212	TCGA-DB-A64V-01	NA	NA	MALE	Oligodendroglioma	NA	NO	4.2601	Codel	O	54	Grade II	Mutant	TCGA-DB-A64V-01	0	889	0	889	NA	NA	0	889
4603	213	TCGA-DB-A64W-01	NA	NA	FEMALE	Oligoastrocytoma	YES	YES	1.3051	Codel	AO	65	Grade III	Mutant	TCGA-DB-A64W-01	1	438	0	438	NA	NA	0	438
4604	214	TCGA-DB-A64X-01	NA	NA	FEMALE	Astrocytoma	YES	YES	2.5585	Non-codel	AA	56	Grade III	Mutant	TCGA-DB-A64X-01	0	563	0	563	NA	NA	0	563
4605	215	TCGA-DB-A75K-01	NA	NA	FEMALE	Oligoastrocytoma	YES	YES	2.4908	Codel	AO	55	Grade III	Mutant	TCGA-DB-A75K-01	0	368	0	368	0	368	0	368
4606	216	TCGA-DB-A75L-01	NA	NA	FEMALE	Astrocytoma	YES	YES	2.7826	Non-codel	AA	36	Grade III	Mutant	TCGA-DB-A75L-01	0	342	0	342	0	342	0	342
4607	217	TCGA-DB-A75M-01	NA	NA	MALE	Astrocytoma	YES	YES	1.5661	Non-codel	A	47	Grade II	Mutant	TCGA-DB-A75M-01	0	544	0	544	0	544	0	544
4608	218	TCGA-DB-A75O-01	NA	NA	MALE	Astrocytoma	NA	NA	2.1702	Non-codel	AA	29	Grade III	Mutant	TCGA-DB-A75O-01	0	935	0	935	NA	NA	0	935
4609	219	TCGA-DB-A75P-01	NA	NA	FEMALE	Astrocytoma	NO	NO	2.7487	Non-codel	A	25	Grade II	Wildtype	TCGA-DB-A75P-01	0	492	0	492	0	492	0	492
4610	220	TCGA-DH-5140-01	NA	NA	FEMALE	Oligoastrocytoma	NA	YES	1.8444	Non-codel	AOA	38	Grade III	Wildtype	TCGA-DH-5140-01	1	607	1	607	NA	NA	1	607
4611	221	TCGA-DH-5141-01	NA	NA	MALE	Oligodendroglioma	NA	YES	2.4675	Codel	AO	32	Grade III	Mutant	TCGA-DH-5141-01	0	968	0	968	NA	NA	0	968
4612	222	TCGA-DH-5142-01	YES	NO	MALE	Astrocytoma	NA	YES	4.5311	Non-codel	AA	29	Grade III	Mutant	TCGA-DH-5142-01	0	1943	0	1943	NA	NA	1	1627
4613	223	TCGA-DH-5143-01	NA	NA	MALE	Oligoastrocytoma	NA	YES	2.1509	Non-codel	AOA	30	Grade III	Mutant	TCGA-DH-5143-01	0	1401	0	1401	NA	NA	0	1401
4614	224	TCGA-DH-5144-01	NA	NA	FEMALE	Oligodendroglioma	NA	YES	1.8957	Codel	AO	56	Grade III	Mutant	TCGA-DH-5144-01	0	748	0	748	0	748	0	748
4616	225	TCGA-DH-A669-01	NA	NA	MALE	Oligodendroglioma	NA	NO	4.7735	Codel	AO	70	Grade III	Mutant	TCGA-DH-A669-01	1	919	0	919	NA	NA	1	260
4615	226	TCGA-DH-A669-02	NA	NA	MALE	Oligodendroglioma	NA	NO	4.5199	NA	NA	70	NA	NA	TCGA-DH-A669-02	1	919	0	919	NA	NA	1	260
4617	227	TCGA-DH-A66B-01	NA	NA	MALE	Astrocytoma	NA	YES	4.6312	Non-codel	AA	52	Grade III	Mutant	TCGA-DH-A66B-01	0	1279	0	1279	NA	NA	0	1279
4618	228	TCGA-DH-A66D-01	NA	NA	FEMALE	Astrocytoma	YES	YES	3.1228	Non-codel	AA	43	Grade III	Mutant	TCGA-DH-A66D-01	0	846	0	846	NA	NA	0	846
4619	229	TCGA-DH-A66F-01	NA	NA	MALE	Oligodendroglioma	YES	NO	1.9675	Codel	O	49	Grade II	Mutant	TCGA-DH-A66F-01	0	523	0	523	0	523	0	523
4620	230	TCGA-DH-A7UR-01	NA	NA	FEMALE	Oligodendroglioma	NA	YES	1.2815	Codel	AO	59	Grade III	Mutant	TCGA-DH-A7UR-01	0	1650	0	1650	0	1650	0	1650
4621	231	TCGA-DH-A7US-01	NA	NA	MALE	Oligodendroglioma	YES	NO	1.9895	Codel	O	50	Grade II	Mutant	TCGA-DH-A7US-01	0	706	0	706	NA	NA	0	706
4622	232	TCGA-DH-A7UT-01	NA	NA	MALE	Astrocytoma	YES	YES	2.3788	Non-codel	AA	30	Grade III	Mutant	TCGA-DH-A7UT-01	1	531	1	531	NA	NA	1	404
4623	233	TCGA-DH-A7UU-01	NA	NA	MALE	Astrocytoma	YES	YES	1.8879	Non-codel	AA	43	Grade III	Mutant	TCGA-DH-A7UU-01	0	417	0	417	NA	NA	0	417
4624	234	TCGA-DH-A7UV-01	NA	NA	MALE	Astrocytoma	NO	YES	2.694	Non-codel	AA	49	Grade III	Mutant	TCGA-DH-A7UV-01	0	566	0	566	NA	NA	0	566
4625	235	TCGA-DU-5847-01	NA	NA	FEMALE	Astrocytoma	NA	YES	4.1482	Non-codel	AA	34	Grade III	Wildtype	TCGA-DU-5847-01	0	548	0	548	NA	NA	0	548
4626	236	TCGA-DU-5849-01	NA	NA	MALE	Oligodendroglioma	NA	NO	1.8957	Codel	O	48	Grade II	Mutant	TCGA-DU-5849-01	0	443	0	443	NA	NA	0	443
4627	237	TCGA-DU-5852-01	YES	YES	FEMALE	Oligoastrocytoma	NA	NO	3.0723	Non-codel	AOA	61	Grade III	Wildtype	TCGA-DU-5852-01	1	205	1	205	NA	NA	1	24
4628	238	TCGA-DU-5853-01	NA	NA	MALE	Oligoastrocytoma	NA	YES	3.1245	Non-codel	OA	29	Grade II	Mutant	TCGA-DU-5853-01	0	407	0	407	NA	NA	0	407
4629	239	TCGA-DU-5854-01	YES	NO	FEMALE	Astrocytoma	NA	YES	3.8739	Non-codel	AA	57	Grade III	Wildtype	TCGA-DU-5854-01	0	257	0	257	NA	NA	1	202
4630	240	TCGA-DU-5855-01	NA	NA	FEMALE	Oligoastrocytoma	NA	YES	2.4279	Non-codel	AOA	49	Grade III	Mutant	TCGA-DU-5855-01	0	207	0	207	NA	NA	0	207
4632	241	TCGA-DU-5870-01	YES	YES	FEMALE	Oligodendroglioma	NA	YES	2.7951	Codel	O	34	Grade II	Mutant	TCGA-DU-5870-01	0	5546	0	5546	NA	NA	1	4347
4631	242	TCGA-DU-5870-02	YES	YES	FEMALE	Oligodendroglioma	NA	YES	3.3549	NA	NA	34	NA	NA	TCGA-DU-5870-02	0	5546	0	5546	NA	NA	1	4347
4633	243	TCGA-DU-5871-01	NO	NO	FEMALE	Oligoastrocytoma	NA	YES	2.328	Non-codel	OA	37	Grade II	Mutant	TCGA-DU-5871-01	0	576	0	576	NA	NA	0	576
4635	244	TCGA-DU-5872-01	YES	NO	FEMALE	Oligoastrocytoma	NA	YES	3.2158	Non-codel	OA	43	Grade II	Mutant	TCGA-DU-5872-01	0	532	0	532	NA	NA	1	265
4634	245	TCGA-DU-5872-02	YES	NO	FEMALE	Oligoastrocytoma	NA	YES	5.2574	NA	NA	43	NA	NA	TCGA-DU-5872-02	0	532	0	532	NA	NA	1	265
4636	246	TCGA-DU-5874-01	NA	NA	FEMALE	Oligodendroglioma	NA	NO	1.9149	Codel	O	62	Grade II	Mutant	TCGA-DU-5874-01	0	461	0	461	NA	NA	0	461
4637	247	TCGA-DU-6392-01	NO	NO	FEMALE	Astrocytoma	NA	YES	3.325	Non-codel	AA	35	Grade III	Wildtype	TCGA-DU-6392-01	0	6423	0	6423	NA	NA	1	950
4638	248	TCGA-DU-6393-01	NA	NA	MALE	Oligodendroglioma	NA	YES	2.4883	Codel	AO	66	Grade III	Mutant	TCGA-DU-6393-01	1	1585	NA	1585	NA	NA	0	1585
4639	249	TCGA-DU-6394-01	YES	YES	MALE	Oligodendroglioma	NA	YES	4.3031	Codel	AO	53	Grade III	Mutant	TCGA-DU-6394-01	1	682	1	682	NA	NA	1	353
4640	250	TCGA-DU-6395-01	YES	NO	MALE	Oligoastrocytoma	NA	YES	2.4571	Non-codel	OA	31	Grade II	Mutant	TCGA-DU-6395-01	1	1491	1	1491	NA	NA	1	1197
4641	251	TCGA-DU-6396-01	YES	YES	FEMALE	Oligoastrocytoma	NA	YES	4.3155	Non-codel	AOA	31	Grade III	Mutant	TCGA-DU-6396-01	1	2286	1	2286	NA	NA	1	106
4642	252	TCGA-DU-6397-02	YES	YES	MALE	Oligodendroglioma	NA	YES	3.6359	NA	NA	45	NA	NA	TCGA-DU-6397-02	1	1401	1	1401	NA	NA	1	837
4643	253	TCGA-DU-6399-01	NO	NO	MALE	Oligodendroglioma	NA	YES	2.9148	Non-codel	O	54	Grade II	Mutant	TCGA-DU-6399-01	1	2000	1	2000	NA	NA	1	1629
4644	254	TCGA-DU-6400-01	NA	NA	FEMALE	Oligodendroglioma	NA	NO	1.2815	Codel	O	66	Grade II	Mutant	TCGA-DU-6400-01	1	37	1	37	NA	NA	1	37
4645	255	TCGA-DU-6401-01	YES	NO	FEMALE	Oligodendroglioma	NA	YES	1.9264	Non-codel	O	31	Grade II	Mutant	TCGA-DU-6401-01	1	2660	1	2660	NA	NA	1	1886
4646	256	TCGA-DU-6402-01	NO	NO	MALE	Astrocytoma	NA	YES	4.9012	Non-codel	AA	52	Grade III	Wildtype	TCGA-DU-6402-01	1	214	1	214	NA	NA	1	103
4647	257	TCGA-DU-6403-01	NA	NA	FEMALE	Oligoastrocytoma	NA	YES	3.0038	Non-codel	AOA	60	Grade III	Wildtype	TCGA-DU-6403-01	1	354	1	354	NA	NA	1	354
4649	258	TCGA-DU-6404-01	YES	YES	FEMALE	Oligodendroglioma	NA	YES	1.2696	Non-codel	AO	24	Grade III	Wildtype	TCGA-DU-6404-01	1	4068	1	4068	NA	NA	1	1154
4648	259	TCGA-DU-6404-02	YES	YES	FEMALE	Oligodendroglioma	NA	YES	2.01828	NA	NA	24	NA	NA	TCGA-DU-6404-02	1	4068	1	4068	NA	NA	1	1154
4650	260	TCGA-DU-6405-01	YES	NO	FEMALE	Astrocytoma	NA	YES	2.1894	Non-codel	AA	51	Grade III	Wildtype	TCGA-DU-6405-01	1	605	1	605	NA	NA	1	486
4651	261	TCGA-DU-6406-01	NA	NA	FEMALE	Oligoastrocytoma	NA	YES	2.1047	Non-codel	AOA	59	Grade III	Wildtype	TCGA-DU-6406-01	1	512	NA	512	NA	NA	0	512
4653	262	TCGA-DU-6407-01	YES	YES	FEMALE	Oligodendroglioma	NA	YES	2.2206	Non-codel	O	35	Grade II	Mutant	TCGA-DU-6407-01	1	2875	1	2875	NA	NA	1	2397
4652	263	TCGA-DU-6407-02	YES	YES	FEMALE	Oligodendroglioma	NA	YES	3.76725	NA	NA	35	NA	NA	TCGA-DU-6407-02	1	2875	1	2875	NA	NA	1	2397
4654	264	TCGA-DU-6408-01	YES	NA	FEMALE	Oligodendroglioma	NA	YES	2.6783	Non-codel	AO	23	Grade III	Mutant	TCGA-DU-6408-01	1	3470	NA	3470	NA	NA	1	2097
4655	265	TCGA-DU-6410-01	NA	NA	MALE	Oligodendroglioma	NA	NO	0.1124	Codel	AO	56	Grade III	Mutant	TCGA-DU-6410-01	0	242	0	242	NA	NA	0	242
4656	266	TCGA-DU-6542-01	NA	NA	MALE	Oligoastrocytoma	NA	YES	2.9839	Non-codel	AOA	25	Grade III	Mutant	TCGA-DU-6542-01	0	73	0	73	NA	NA	0	73
4657	267	TCGA-DU-7006-01	NA	NA	FEMALE	Astrocytoma	NA	YES	5.014	Non-codel	AA	60	Grade III	Wildtype	TCGA-DU-7006-01	1	349	1	349	NA	NA	1	349
4658	268	TCGA-DU-7007-01	NA	NA	MALE	Astrocytoma	NA	NA	3.9308	Non-codel	A	33	Grade II	Mutant	TCGA-DU-7007-01	1	1915	NA	1915	NA	NA	0	1915
4659	269	TCGA-DU-7008-01	NO	YES	FEMALE	Oligodendroglioma	NA	NO	1.5661	Non-codel	O	41	Grade II	Mutant	TCGA-DU-7008-01	0	4752	0	4752	NA	NA	1	330
4660	270	TCGA-DU-7009-01	YES	YES	FEMALE	Oligodendroglioma	NA	YES	2.3788	Codel	O	32	Grade II	Mutant	TCGA-DU-7009-01	1	4695	1	4695	NA	NA	1	2960
4661	271	TCGA-DU-7010-01	NA	NA	FEMALE	Astrocytoma	NA	YES	3.0619	Non-codel	AA	58	Grade III	Mutant	TCGA-DU-7010-01	1	456	1	456	NA	NA	1	193
4662	272	TCGA-DU-7011-01	NA	NA	MALE	Oligoastrocytoma	NA	YES	4.0593	Non-codel	OA	25	Grade II	Mutant	TCGA-DU-7011-01	1	3200	1	3200	NA	NA	1	3200
4663	273	TCGA-DU-7012-01	NO	NO	FEMALE	Astrocytoma	NA	YES	4.9787	Non-codel	AA	74	Grade III	Wildtype	TCGA-DU-7012-01	1	199	1	199	NA	NA	1	199
4664	274	TCGA-DU-7013-01	NO	NO	MALE	Astrocytoma	NA	YES	2.8582	Non-codel	AA	59	Grade III	Wildtype	TCGA-DU-7013-01	1	269	1	269	NA	NA	1	187
4665	275	TCGA-DU-7014-01	NO	NO	MALE	Oligodendroglioma	NA	YES	2.5511	Non-codel	O	59	Grade II	NA	TCGA-DU-7014-01	1	3571	1	3571	NA	NA	1	3437
4666	276	TCGA-DU-7015-01	YES	YES	FEMALE	Oligodendroglioma	NA	NO	3.5249	Non-codel	O	41	Grade II	Mutant	TCGA-DU-7015-01	0	2761	0	2761	NA	NA	1	591
4667	277	TCGA-DU-7018-01	YES	NO	FEMALE	Oligodendroglioma	NA	NO	1.3956	Codel	AO	57	Grade III	Mutant	TCGA-DU-7018-01	1	933	1	933	NA	NA	1	338
4668	278	TCGA-DU-7019-01	NA	NA	MALE	Oligoastrocytoma	NA	YES	3.9883	Non-codel	AOA	39	Grade III	Mutant	TCGA-DU-7019-01	0	800	0	800	NA	NA	0	800
4669	279	TCGA-DU-7290-01	NA	NA	FEMALE	Astrocytoma	NA	NO	4.1506	Non-codel	AA	45	Grade III	Wildtype	TCGA-DU-7290-01	1	315	1	315	NA	NA	1	315
4670	280	TCGA-DU-7292-01	YES	YES	MALE	Astrocytoma	NA	YES	2.1047	Non-codel	AA	69	Grade III	Wildtype	TCGA-DU-7292-01	1	242	1	242	NA	NA	1	91
4671	281	TCGA-DU-7294-01	NA	NA	FEMALE	Oligodendroglioma	NA	NO	1.683	Codel	O	53	Grade II	Mutant	TCGA-DU-7294-01	0	2869	0	2869	NA	NA	0	2869
4672	282	TCGA-DU-7298-01	NO	NO	FEMALE	Astrocytoma	NA	YES	2.2723	Non-codel	AA	38	Grade III	Mutant	TCGA-DU-7298-01	1	576	1	576	NA	NA	1	200
4673	283	TCGA-DU-7299-01	YES	YES	MALE	Astrocytoma	NA	YES	2.8799	Non-codel	AA	33	Grade III	Mutant	TCGA-DU-7299-01	1	1339	1	1339	NA	NA	1	675
4674	284	TCGA-DU-7300-01	YES	YES	FEMALE	Oligodendroglioma	NA	NO	3.3435	Codel	AO	53	Grade III	Mutant	TCGA-DU-7300-01	1	1886	1	1886	NA	NA	1	317
4675	285	TCGA-DU-7301-01	YES	NO	MALE	Oligodendroglioma	NA	YES	3.7171	Non-codel	O	53	Grade II	Mutant	TCGA-DU-7301-01	1	788	1	788	NA	NA	1	366
4676	286	TCGA-DU-7302-01	YES	NO	FEMALE	Oligodendroglioma	NA	NO	1.5806	Codel	AO	48	Grade III	Mutant	TCGA-DU-7302-01	0	1834	0	1834	NA	NA	1	1374
4677	287	TCGA-DU-7304-02	YES	NO	MALE	Oligoastrocytoma	NA	YES	3.5124	NA	NA	43	NA	NA	TCGA-DU-7304-02	1	709	1	709	NA	NA	1	309
4678	288	TCGA-DU-7306-01	YES	NO	MALE	Oligoastrocytoma	NA	YES	4.5199	Non-codel	OA	67	Grade II	Mutant	TCGA-DU-7306-01	0	1277	0	1277	NA	NA	1	1250
4679	289	TCGA-DU-7309-01	NO	NO	FEMALE	Oligodendroglioma	NA	YES	1.412	Non-codel	AO	41	Grade III	Mutant	TCGA-DU-7309-01	0	84	0	84	NA	NA	0	84
4680	290	TCGA-DU-8158-01	NA	NA	FEMALE	Astrocytoma	NA	NA	3.7138	Non-codel	AA	57	Grade III	Wildtype	TCGA-DU-8158-01	1	155	1	155	NA	NA	1	155
4681	291	TCGA-DU-8161-01	YES	NO	FEMALE	Oligoastrocytoma	NA	YES	3.4622	Non-codel	AOA	63	Grade III	Wildtype	TCGA-DU-8161-01	1	722	1	722	NA	NA	1	111
4682	292	TCGA-DU-8162-01	NO	YES	FEMALE	Oligoastrocytoma	NA	YES	2.1047	Non-codel	AOA	61	Grade III	Wildtype	TCGA-DU-8162-01	1	444	1	444	NA	NA	1	402
4683	293	TCGA-DU-8163-01	YES	NO	MALE	Oligoastrocytoma	NA	YES	2.6918	Non-codel	AOA	29	Grade III	Mutant	TCGA-DU-8163-01	0	629	0	629	NA	NA	1	509
4684	294	TCGA-DU-8164-01	NA	NA	MALE	Oligodendroglioma	YES	NO	0.8408	Codel	O	51	Grade II	Mutant	TCGA-DU-8164-01	0	651	0	651	NA	NA	0	651
4685	295	TCGA-DU-8165-01	NA	NA	FEMALE	Oligodendroglioma	NA	YES	3.6657	Non-codel	AO	60	Grade III	Wildtype	TCGA-DU-8165-01	0	582	0	582	NA	NA	0	582
4686	296	TCGA-DU-8166-01	YES	NO	FEMALE	Oligoastrocytoma	NA	YES	1.7995	Non-codel	OA	29	Grade II	Mutant	TCGA-DU-8166-01	0	516	0	516	NA	NA	1	193
4687	297	TCGA-DU-8167-01	NA	NA	FEMALE	Oligoastrocytoma	NA	YES	4.0037	Non-codel	OA	69	Grade II	Mutant	TCGA-DU-8167-01	0	471	0	471	NA	NA	0	471
4688	298	TCGA-DU-8168-01	NA	NA	FEMALE	Oligodendroglioma	NA	YES	1.3623	Codel	AO	55	Grade III	Mutant	TCGA-DU-8168-01	0	431	0	431	NA	NA	0	431
4689	299	TCGA-DU-A5TP-01	YES	NO	MALE	Astrocytoma	NA	YES	4.4437	Non-codel	AA	33	Grade III	Mutant	TCGA-DU-A5TP-01	0	1012	0	1012	NA	NA	1	203
4690	300	TCGA-DU-A5TR-01	NO	NO	MALE	Oligoastrocytoma	NA	NO	3.9847	Non-codel	OA	51	Grade II	Mutant	TCGA-DU-A5TR-01	0	908	0	908	NA	NA	1	848
4691	301	TCGA-DU-A5TS-01	YES	NO	MALE	Oligodendroglioma	NA	YES	2.8462	Non-codel	O	42	Grade II	Mutant	TCGA-DU-A5TS-01	0	964	0	964	NA	NA	1	551
4692	302	TCGA-DU-A5TT-01	NO	YES	MALE	Oligodendroglioma	NO	YES	2.4332	Non-codel	AO	70	Grade III	Wildtype	TCGA-DU-A5TT-01	0	743	0	743	NA	NA	1	584
4693	303	TCGA-DU-A5TU-01	YES	NO	FEMALE	Astrocytoma	NA	YES	4.3342	Non-codel	A	62	Grade II	Mutant	TCGA-DU-A5TU-01	0	796	0	796	NA	NA	1	186
4694	304	TCGA-DU-A5TW-01	NO	NO	FEMALE	Astrocytoma	YES	NO	2.59	Non-codel	AA	33	Grade III	Mutant	TCGA-DU-A5TW-01	0	760	0	760	NA	NA	0	760
4695	305	TCGA-DU-A5TY-01	YES	YES	FEMALE	Astrocytoma	NO	YES	4.9764	Non-codel	AA	46	Grade III	Wildtype	TCGA-DU-A5TY-01	1	1033	1	1033	NA	NA	1	526
4696	306	TCGA-DU-A6S2-01	NO	NO	FEMALE	Oligodendroglioma	YES	NO	1.2147	Codel	O	37	Grade II	Mutant	TCGA-DU-A6S2-01	0	777	0	777	NA	NA	0	777
4697	307	TCGA-DU-A6S3-01	NO	NO	MALE	Oligodendroglioma	NA	NO	0.3231	Codel	O	60	Grade II	Mutant	TCGA-DU-A6S3-01	0	656	0	656	NA	NA	0	656
4699	308	TCGA-DU-A6S7-01	NO	NO	FEMALE	Astrocytoma	YES	YES	2.6918	Non-codel	AA	27	Grade III	Mutant	TCGA-DU-A6S7-01	0	638	0	638	NA	NA	0	638
4700	309	TCGA-DU-A6S8-01	NO	NO	FEMALE	Oligodendroglioma	YES	NO	2.0147	Codel	AO	74	Grade III	Mutant	TCGA-DU-A6S8-01	0	678	0	678	NA	NA	1	641
4701	310	TCGA-DU-A76K-01	NA	NA	MALE	Oligodendroglioma	NA	YES	0.7579	Non-codel	O	87	Grade II	Wildtype	TCGA-DU-A76K-01	1	347	1	347	NA	NA	1	203
4702	311	TCGA-DU-A76L-01	NA	NA	MALE	Oligodendroglioma	NA	YES	4.8017	Non-codel	AO	54	Grade III	Wildtype	TCGA-DU-A76L-01	1	814	1	814	NA	NA	1	410
4703	312	TCGA-DU-A76O-01	NA	NA	MALE	Astrocytoma	NO	YES	3.3535	Non-codel	A	30	Grade II	Mutant	TCGA-DU-A76O-01	0	522	0	522	NA	NA	0	522
4704	313	TCGA-DU-A76R-01	NA	NA	MALE	Oligodendroglioma	NA	YES	2.5852	Codel	AO	51	Grade III	Mutant	TCGA-DU-A76R-01	1	648	1	648	NA	NA	1	338
4705	314	TCGA-DU-A7T6-01	NA	NA	FEMALE	Oligodendroglioma	NA	NA	2.5413	Codel	AO	73	Grade III	Mutant	TCGA-DU-A7T6-01	1	547	1	547	NA	NA	1	547
4706	315	TCGA-DU-A7T8-01	YES	NO	MALE	Oligoastrocytoma	NA	YES	3.0056	Non-codel	AOA	35	Grade III	Mutant	TCGA-DU-A7T8-01	1	4229	1	4229	NA	NA	1	3009
4707	316	TCGA-DU-A7TA-01	NA	NA	MALE	Oligodendroglioma	NA	YES	2.8076	Non-codel	O	32	Grade II	Mutant	TCGA-DU-A7TA-01	0	2565	0	2565	NA	NA	0	2565
4708	317	TCGA-DU-A7TB-01	YES	YES	MALE	Oligodendroglioma	NA	NO	1.177	Non-codel	O	56	Grade II	Wildtype	TCGA-DU-A7TB-01	0	1567	0	1567	NA	NA	1	74
4709	318	TCGA-DU-A7TC-01	NA	NA	MALE	Astrocytoma	NA	NO	1.5115	Non-codel	A	32	Grade II	Mutant	TCGA-DU-A7TC-01	0	1137	0	1137	NA	NA	1	1114
4710	319	TCGA-DU-A7TD-01	NA	NA	MALE	Oligoastrocytoma	NA	YES	3.6793	Non-codel	AOA	52	Grade III	Wildtype	TCGA-DU-A7TD-01	1	228	1	228	NA	NA	1	188
4711	320	TCGA-DU-A7TG-01	NA	NA	MALE	Oligodendroglioma	NA	NO	2.0912	Non-codel	O	40	Grade II	Mutant	TCGA-DU-A7TG-01	1	1351	NA	1351	NA	NA	0	1351
4712	321	TCGA-DU-A7TI-01	NA	NA	MALE	Astrocytoma	NA	YES	2.5536	Non-codel	NA	32	NA	NA	TCGA-DU-A7TI-01	1	1183	1	1183	NA	NA	1	822
4713	322	TCGA-DU-A7TJ-01	NA	NA	MALE	Astrocytoma	YES	NA	3.3675	Non-codel	AA	55	Grade III	Wildtype	TCGA-DU-A7TJ-01	0	17	0	17	NA	NA	0	17
4714	323	TCGA-E1-5302-01	YES	YES	MALE	Astrocytoma	NA	YES	3.1939	Non-codel	AA	41	Grade III	Mutant	TCGA-E1-5302-01	1	1525	1	1525	NA	NA	1	1242
4715	324	TCGA-E1-5303-01	YES	NO	MALE	Astrocytoma	NA	YES	3.2722	Non-codel	AA	38	Grade III	Mutant	TCGA-E1-5303-01	1	2052	1	2052	NA	NA	1	156
4716	325	TCGA-E1-5304-01	NA	YES	MALE	Astrocytoma	NA	YES	0.24	Non-codel	AA	42	Grade III	Mutant	TCGA-E1-5304-01	1	1251	1	1251	NA	NA	1	903
4717	326	TCGA-E1-5305-01	YES	NO	MALE	Astrocytoma	NA	YES	3.6657	Non-codel	AA	34	Grade III	Mutant	TCGA-E1-5305-01	1	2433	1	2433	NA	NA	1	1604
4718	327	TCGA-E1-5307-01	YES	YES	FEMALE	Astrocytoma	NA	YES	1.1833	Non-codel	AA	62	Grade III	Mutant	TCGA-E1-5307-01	1	1762	1	1762	NA	NA	1	1452
4719	328	TCGA-E1-5311-01	YES	YES	MALE	Oligodendroglioma	NA	YES	0.9038	Codel	AO	31	Grade III	Mutant	TCGA-E1-5311-01	1	4084	1	4084	NA	NA	1	2602
4720	329	TCGA-E1-5318-01	YES	YES	FEMALE	Oligodendroglioma	NA	YES	2.2237	Codel	O	42	Grade II	Mutant	TCGA-E1-5318-01	1	2379	1	2379	NA	NA	1	362
4721	330	TCGA-E1-5319-01	YES	YES	FEMALE	Oligodendroglioma	NA	NO	3.1426	Codel	O	48	Grade II	Mutant	TCGA-E1-5319-01	1	2907	1	2907	NA	NA	1	923
4722	331	TCGA-E1-5322-01	YES	YES	FEMALE	Oligoastrocytoma	NA	[Discrepancy]	3.2496	Non-codel	OA	38	Grade II	Mutant	TCGA-E1-5322-01	1	3978	NA	3978	NA	NA	1	1085
4723	332	TCGA-E1-A7YD-01	NA	NA	MALE	Astrocytoma	NA	YES	1.8323	Non-codel	NA	57	NA	Wildtype	TCGA-E1-A7YD-01	1	435	1	435	NA	NA	1	284
4724	333	TCGA-E1-A7YE-01	NO	NO	FEMALE	Astrocytoma	NA	YES	4.8022	Non-codel	NA	32	NA	Mutant	TCGA-E1-A7YE-01	1	886	1	886	NA	NA	1	188
4725	334	TCGA-E1-A7YH-01	NO	NO	FEMALE	Astrocytoma	NA	YES	1.5709	Non-codel	NA	47	NA	Mutant	TCGA-E1-A7YH-01	1	2835	1	2835	NA	NA	1	689
4726	335	TCGA-E1-A7YI-01	NA	NA	FEMALE	Astrocytoma	NA	NO	3.1604	Non-codel	NA	33	NA	Mutant	TCGA-E1-A7YI-01	1	111	1	111	NA	NA	1	56
4727	336	TCGA-E1-A7YJ-01	NO	NO	MALE	Astrocytoma	NA	YES	3.4237	Non-codel	NA	55	NA	Wildtype	TCGA-E1-A7YJ-01	1	592	1	592	NA	NA	1	516
4728	337	TCGA-E1-A7YK-01	NA	NA	MALE	Astrocytoma	NA	YES	3.9865	Non-codel	NA	52	NA	Mutant	TCGA-E1-A7YK-01	1	378	NA	378	NA	NA	0	378
4729	338	TCGA-E1-A7YL-01	NO	NO	MALE	Astrocytoma	NO	YES	4.4602	Non-codel	NA	46	NA	Wildtype	TCGA-E1-A7YL-01	1	492	1	492	NA	NA	1	91
4730	339	TCGA-E1-A7YM-01	YES	NO	MALE	Astrocytoma	YES	YES	1.1897	Non-codel	NA	63	NA	Wildtype	TCGA-E1-A7YM-01	1	648	1	648	NA	NA	1	88
4731	340	TCGA-E1-A7YN-01	YES	YES	FEMALE	Astrocytoma	NO	YES	5.3751	Non-codel	NA	63	NA	Wildtype	TCGA-E1-A7YN-01	1	727	1	727	NA	NA	1	420
4732	341	TCGA-E1-A7YO-01	NO	NO	MALE	Oligodendroglioma	NA	NO	1.5266	Codel	AO	45	Grade III	Mutant	TCGA-E1-A7YO-01	1	2282	1	2282	NA	NA	1	1977
4733	342	TCGA-E1-A7YQ-01	NO	NO	FEMALE	Oligodendroglioma	NA	YES	4.0392	Non-codel	NA	58	NA	Wildtype	TCGA-E1-A7YQ-01	1	1578	1	1578	NA	NA	1	580
4734	343	TCGA-E1-A7YS-01	NA	NA	MALE	Oligodendroglioma	NA	YES	3.4437	Codel	NA	71	NA	Mutant	TCGA-E1-A7YS-01	1	466	1	466	NA	NA	1	466
4735	344	TCGA-E1-A7YU-01	NA	NA	MALE	Oligoastrocytoma	NA	NO	1.1833	Non-codel	NA	42	NA	Mutant	TCGA-E1-A7YU-01	1	23	1	23	NA	NA	1	23
4736	345	TCGA-E1-A7YV-01	NO	NO	FEMALE	Oligoastrocytoma	YES	YES	1.3956	Non-codel	AOA	26	Grade III	Mutant	TCGA-E1-A7YV-01	1	987	1	987	NA	NA	1	97
4737	346	TCGA-E1-A7YW-01	NO	YES	MALE	Oligoastrocytoma	NA	YES	1.7744	Non-codel	OA	28	Grade II	Mutant	TCGA-E1-A7YW-01	1	1120	1	1120	NA	NA	1	409
4738	347	TCGA-E1-A7YY-01	YES	NO	FEMALE	Oligodendroglioma	NA	YES	2.0254	Non-codel	NA	27	NA	Mutant	TCGA-E1-A7YY-01	1	4445	1	4445	NA	NA	1	958
4739	348	TCGA-E1-A7Z2-01	YES	YES	FEMALE	Oligodendroglioma	NO	NO	0.5859	Non-codel	NA	58	NA	Wildtype	TCGA-E1-A7Z2-01	1	398	1	398	NA	NA	1	213
4740	349	TCGA-E1-A7Z3-01	NA	NO	FEMALE	Astrocytoma	NA	YES	2.5388	Non-codel	NA	31	NA	Mutant	TCGA-E1-A7Z3-01	1	2235	1	2235	NA	NA	1	1569
4741	350	TCGA-E1-A7Z4-01	NO	NO	MALE	Astrocytoma	YES	YES	2.5948	Non-codel	NA	35	NA	Mutant	TCGA-E1-A7Z4-01	1	4412	1	4412	NA	NA	1	846
4742	351	TCGA-E1-A7Z6-01	NO	NO	FEMALE	Astrocytoma	YES	YES	1.4494	Non-codel	A	41	Grade II	Mutant	TCGA-E1-A7Z6-01	1	984	1	984	NA	NA	1	294
4743	352	TCGA-EZ-7264-01	NA	NA	FEMALE	Oligodendroglioma	NA	NO	0.9716	Codel	O	47	Grade II	Mutant	TCGA-EZ-7264-01	0	1201	0	1201	NA	NA	0	1201
4744	353	TCGA-F6-A8O3-01	NA	NA	MALE	Oligodendroglioma	NA	NA	0.537	Codel	O	34	Grade II	Mutant	TCGA-F6-A8O3-01	0	7	0	7	0	7	0	7
4745	354	TCGA-F6-A8O4-01	NA	NA	MALE	Astrocytoma	NA	NA	1.3623	Non-codel	A	44	Grade II	Mutant	TCGA-F6-A8O4-01	0	6	0	6	0	6	0	6
4746	355	TCGA-FG-5962-01	NA	NA	MALE	Oligodendroglioma	NA	YES	2.5462	Codel	AO	54	Grade III	Mutant	TCGA-FG-5962-01	0	1453	0	1453	NA	NA	0	1453
4748	356	TCGA-FG-5963-01	YES	NO	MALE	Astrocytoma	NA	YES	4.3449	Non-codel	AA	23	Grade III	Wildtype	TCGA-FG-5963-01	1	775	1	775	NA	NA	1	395
4747	357	TCGA-FG-5963-02	YES	NO	MALE	Astrocytoma	NA	YES	2.5363	NA	NA	23	NA	NA	TCGA-FG-5963-02	1	775	1	775	NA	NA	1	395
4749	358	TCGA-FG-5964-01	NA	NA	MALE	Oligodendroglioma	NA	YES	3.2112	Codel	O	62	Grade II	Mutant	TCGA-FG-5964-01	0	1588	0	1588	NA	NA	0	1588
4751	359	TCGA-FG-5965-01	YES	NO	FEMALE	Oligoastrocytoma	NA	NO	2.1606	Non-codel	OA	39	Grade II	Mutant	TCGA-FG-5965-01	1	1120	1	1120	NA	NA	1	715
4750	360	TCGA-FG-5965-02	YES	NO	FEMALE	Oligoastrocytoma	NA	NO	3.09352	NA	NA	39	NA	NA	TCGA-FG-5965-02	1	1120	1	1120	NA	NA	1	715
4752	361	TCGA-FG-6688-01	YES	NO	FEMALE	Astrocytoma	NA	YES	3.7313	Non-codel	AA	59	Grade III	Wildtype	TCGA-FG-6688-01	0	571	0	571	NA	NA	1	405
4753	362	TCGA-FG-6689-01	NA	NA	MALE	Astrocytoma	NA	YES	2.7508	Non-codel	A	30	Grade II	Mutant	TCGA-FG-6689-01	0	454	0	454	NA	NA	1	119
4754	363	TCGA-FG-6690-01	NA	NA	MALE	Oligodendroglioma	NA	YES	2.7508	Non-codel	O	70	Grade II	Mutant	TCGA-FG-6690-01	0	1294	0	1294	NA	NA	0	1294
4755	364	TCGA-FG-6691-01	YES	YES	FEMALE	Astrocytoma	NA	NO	3.3925	Non-codel	A	23	Grade II	Mutant	TCGA-FG-6691-01	0	1257	0	1257	1	913	1	913
4756	365	TCGA-FG-6692-01	NA	NA	MALE	Oligodendroglioma	NA	YES	3.9506	Non-codel	AO	63	Grade III	Wildtype	TCGA-FG-6692-01	1	561	1	561	NA	NA	1	561
4757	366	TCGA-FG-7634-01	NA	NA	MALE	Oligodendroglioma	NA	NA	3.5299	Codel	O	28	Grade II	Mutant	TCGA-FG-7634-01	0	467	0	467	NA	NA	0	467
4758	367	TCGA-FG-7636-01	NA	NA	MALE	Astrocytoma	NA	YES	2.1247	Non-codel	AA	48	Grade III	Mutant	TCGA-FG-7636-01	0	544	0	544	0	544	0	544
4759	368	TCGA-FG-7637-01	NA	NA	MALE	Oligoastrocytoma	NA	NO	1.8323	Non-codel	OA	49	Grade II	Mutant	TCGA-FG-7637-01	0	1219	0	1219	NA	NA	0	1219
4760	369	TCGA-FG-7638-01	YES	NO	FEMALE	Oligodendroglioma	NA	YES	1.5366	Codel	AO	31	Grade III	Mutant	TCGA-FG-7638-01	0	686	0	686	NA	NA	1	407
4762	370	TCGA-FG-7643-01	NO	NO	FEMALE	Oligoastrocytoma	NA	NO	1.4859	Non-codel	OA	49	Grade II	Wildtype	TCGA-FG-7643-01	0	611	0	611	NA	NA	1	254
4763	371	TCGA-FG-8181-01	NA	NA	MALE	Oligoastrocytoma	NA	YES	1.412	Non-codel	AOA	23	Grade III	Wildtype	TCGA-FG-8181-01	0	862	0	862	NA	NA	0	862
4764	372	TCGA-FG-8182-01	NA	NA	MALE	Oligodendroglioma	NA	NO	2.328	Non-codel	O	35	Grade II	Mutant	TCGA-FG-8182-01	0	416	0	416	NA	NA	0	416
4765	373	TCGA-FG-8185-01	NA	NA	MALE	Astrocytoma	NA	YES	1.3109	Non-codel	AA	37	Grade III	Mutant	TCGA-FG-8185-01	0	433	0	433	0	433	0	433
4766	374	TCGA-FG-8186-01	NA	NA	FEMALE	Oligoastrocytoma	NA	YES	3.0428	Codel	AO	42	Grade III	Mutant	TCGA-FG-8186-01	0	487	0	487	NA	NA	0	487
4767	375	TCGA-FG-8187-01	NA	NA	MALE	Oligoastrocytoma	NA	NO	2.2421	Codel	O	31	Grade II	Mutant	TCGA-FG-8187-01	0	611	0	611	0	611	0	611
4768	376	TCGA-FG-8188-01	NO	YES	MALE	Oligoastrocytoma	NA	NO	2.8602	Non-codel	OA	41	Grade II	Mutant	TCGA-FG-8188-01	0	455	0	455	NA	NA	1	384
4769	377	TCGA-FG-8189-01	NA	NA	FEMALE	Oligodendroglioma	NA	YES	0.7916	Non-codel	O	33	Grade II	Mutant	TCGA-FG-8189-01	0	685	0	685	NA	NA	0	685
4770	378	TCGA-FG-8191-01	NA	NA	MALE	Oligodendroglioma	NA	YES	2.9729	Non-codel	AO	30	Grade III	Mutant	TCGA-FG-8191-01	0	992	0	992	NA	NA	0	992
4772	379	TCGA-FG-A4MT-01	NO	YES	FEMALE	Oligodendroglioma	NA	NO	2.004	Non-codel	O	27	Grade II	Mutant	TCGA-FG-A4MT-01	0	1164	0	1164	1	499	1	499
4771	380	TCGA-FG-A4MT-02	NO	YES	FEMALE	Oligodendroglioma	NA	NO	2.3048	NA	NA	27	NA	NA	TCGA-FG-A4MT-02	0	1164	0	1164	1	499	1	499
4773	381	TCGA-FG-A4MU-01	NA	NA	MALE	Oligoastrocytoma	NO	NA	3.907	Non-codel	AOA	58	Grade III	Wildtype	TCGA-FG-A4MU-01	0	326	0	326	NA	NA	0	326
4774	382	TCGA-FG-A4MW-01	YES	NO	MALE	Oligoastrocytoma	NO	YES	2.6464	Non-codel	AOA	63	Grade III	Wildtype	TCGA-FG-A4MW-01	1	559	1	559	NA	NA	1	226
4775	383	TCGA-FG-A4MX-01	NA	NA	MALE	Astrocytoma	NO	YES	2.1444	Non-codel	A	47	Grade II	Mutant	TCGA-FG-A4MX-01	0	569	0	569	0	569	0	569
4776	384	TCGA-FG-A4MY-01	NA	NA	FEMALE	Oligoastrocytoma	NA	YES	1.816	Non-codel	OA	44	Grade II	Mutant	TCGA-FG-A4MY-01	0	721	0	721	NA	NA	0	721
4777	385	TCGA-FG-A60J-01	NA	NA	FEMALE	Oligoastrocytoma	YES	NO	2.128	Non-codel	OA	47	Grade II	Mutant	TCGA-FG-A60J-01	0	449	0	449	0	449	0	449
4778	386	TCGA-FG-A60K-01	NA	NA	FEMALE	Oligoastrocytoma	NA	NO	1.736	Codel	O	34	Grade II	Mutant	TCGA-FG-A60K-01	0	542	0	542	NA	NA	0	542
4779	387	TCGA-FG-A60L-01	NA	NA	FEMALE	Astrocytoma	NA	NO	4.0679	Non-codel	A	34	Grade II	Mutant	TCGA-FG-A60L-01	0	655	0	655	0	655	0	655
4780	388	TCGA-FG-A6IZ-01	NA	NA	MALE	Oligodendroglioma	YES	YES	2.651	Codel	O	60	Grade II	Mutant	TCGA-FG-A6IZ-01	0	457	0	457	0	457	0	457
4781	389	TCGA-FG-A6J1-01	NA	NA	FEMALE	Oligodendroglioma	YES	YES	3.5022	Codel	O	44	Grade II	Mutant	TCGA-FG-A6J1-01	0	500	0	500	NA	NA	0	500
4782	390	TCGA-FG-A6J3-01	NA	NA	FEMALE	Astrocytoma	YES	YES	5.391	Non-codel	AA	52	Grade III	Mutant	TCGA-FG-A6J3-01	0	677	0	677	NA	NA	1	285
4783	391	TCGA-FG-A70Y-01	NA	NA	FEMALE	Oligodendroglioma	NA	NO	2.7095	Non-codel	O	20	Grade II	Mutant	TCGA-FG-A70Y-01	0	868	0	868	1	490	1	490
4784	392	TCGA-FG-A70Z-01	NA	NA	FEMALE	Oligoastrocytoma	NA	YES	3.2236	Non-codel	AOA	53	Grade III	Wildtype	TCGA-FG-A70Z-01	0	328	0	328	NA	NA	0	328
4785	393	TCGA-FG-A710-01	NA	NA	FEMALE	Oligodendroglioma	NA	NO	3.7028	Codel	O	50	Grade II	Mutant	TCGA-FG-A710-01	0	1115	0	1115	NA	NA	0	1115
4786	394	TCGA-FG-A711-01	YES	NO	FEMALE	Oligodendroglioma	NA	NO	1.2875	Non-codel	O	33	Grade II	Mutant	TCGA-FG-A711-01	1	1481	1	1481	NA	NA	1	347
4787	395	TCGA-FG-A713-01	NA	NA	FEMALE	Oligoastrocytoma	NA	YES	1.2023	Codel	O	74	Grade II	Mutant	TCGA-FG-A713-01	0	622	0	622	0	622	0	622
4788	396	TCGA-FG-A87N-01	NA	NA	FEMALE	Astrocytoma	YES	YES	2.8158	Non-codel	AA	37	Grade III	Mutant	TCGA-FG-A87N-01	0	567	0	567	NA	NA	0	567
4789	397	TCGA-FG-A87Q-01	NA	NA	FEMALE	Astrocytoma	NO	YES	3.7083	Non-codel	AA	61	Grade III	Wildtype	TCGA-FG-A87Q-01	0	174	0	174	0	174	0	174
4790	398	TCGA-FN-7833-01	NA	NA	MALE	Oligoastrocytoma	NA	YES	4.439	Non-codel	AOA	25	Grade III	Mutant	TCGA-FN-7833-01	0	837	0	837	0	837	0	837
4791	399	TCGA-HT-7467-01	NA	NA	MALE	Oligodendroglioma	NA	NA	1.8683	Codel	O	54	Grade II	Mutant	TCGA-HT-7467-01	0	3	0	3	0	3	0	3
4792	400	TCGA-HT-7468-01	NA	NA	MALE	Oligodendroglioma	NA	NO	2.8117	Codel	AO	30	Grade III	Mutant	TCGA-HT-7468-01	0	203	0	203	NA	NA	0	203
4793	401	TCGA-HT-7469-01	YES	NO	MALE	Oligodendroglioma	NA	YES	1.8119	Non-codel	AO	30	Grade III	Wildtype	TCGA-HT-7469-01	1	351	1	351	NA	NA	1	92
4794	402	TCGA-HT-7470-01	NA	NA	MALE	Oligodendroglioma	NA	YES	1.6875	Non-codel	AO	37	Grade III	Mutant	TCGA-HT-7470-01	1	1220	0	1220	0	1220	0	1220
4795	403	TCGA-HT-7471-01	NA	NA	FEMALE	Oligodendroglioma	NA	NA	4.3534	Codel	AO	37	Grade III	Mutant	TCGA-HT-7471-01	0	4	0	4	NA	NA	0	4
4796	404	TCGA-HT-7472-01	NA	NA	MALE	Oligodendroglioma	NA	NO	3.5608	Non-codel	O	38	Grade II	Mutant	TCGA-HT-7472-01	0	1	0	1	NA	NA	0	1
4797	405	TCGA-HT-7473-01	NA	NA	MALE	Oligoastrocytoma	NA	YES	4.3068	Non-codel	OA	28	Grade II	Mutant	TCGA-HT-7473-01	0	503	0	503	0	503	0	503
4798	406	TCGA-HT-7474-01	NA	NA	MALE	Oligoastrocytoma	NA	NO	2.0111	Non-codel	OA	52	Grade II	Mutant	TCGA-HT-7474-01	0	114	0	114	NA	NA	0	114
4799	407	TCGA-HT-7475-01	NA	NA	MALE	Oligoastrocytoma	NA	YES	1.125	Non-codel	AOA	67	Grade III	Mutant	TCGA-HT-7475-01	0	530	0	530	0	530	0	530
4800	408	TCGA-HT-7476-01	NA	NA	MALE	Astrocytoma	NA	YES	2.4779	Non-codel	A	26	Grade II	Mutant	TCGA-HT-7476-01	0	199	0	199	NA	NA	0	199
4801	409	TCGA-HT-7477-01	NA	NA	MALE	Astrocytoma	NA	YES	2.7487	Non-codel	AA	62	Grade III	Mutant	TCGA-HT-7477-01	0	738	0	738	0	738	0	738
4802	410	TCGA-HT-7478-01	NA	NA	MALE	Astrocytoma	NA	YES	4.3639	Non-codel	A	36	Grade II	Mutant	TCGA-HT-7478-01	0	194	0	194	0	194	0	194
4803	411	TCGA-HT-7479-01	NO	NO	MALE	Astrocytoma	NA	YES	3.2127	Non-codel	AA	44	Grade III	Mutant	TCGA-HT-7479-01	0	1227	0	1227	1	705	1	705
4804	412	TCGA-HT-7480-01	YES	NO	MALE	Oligodendroglioma	NA	YES	1.2756	Codel	O	33	Grade II	Mutant	TCGA-HT-7480-01	0	2287	0	2287	NA	NA	1	1943
4805	413	TCGA-HT-7481-01	NO	NO	MALE	Oligodendroglioma	NA	YES	1.5266	Codel	O	39	Grade II	Mutant	TCGA-HT-7481-01	0	2918	0	2918	NA	NA	1	880
4806	414	TCGA-HT-7482-01	NO	NO	FEMALE	Oligoastrocytoma	NA	YES	3.2572	Non-codel	OA	18	Grade II	Mutant	TCGA-HT-7482-01	0	3253	0	3253	NA	NA	1	374
4807	415	TCGA-HT-7483-01	NA	NA	MALE	Oligoastrocytoma	NA	YES	2.362	Non-codel	OA	14	Grade II	Mutant	TCGA-HT-7483-01	0	5255	0	5255	0	5255	0	5255
4808	416	TCGA-HT-7485-01	NA	NA	MALE	Astrocytoma	NA	NO	2.3222	Non-codel	A	42	Grade II	Mutant	TCGA-HT-7485-01	0	122	0	122	0	122	0	122
4809	417	TCGA-HT-7601-01	NA	NA	FEMALE	Astrocytoma	NA	YES	5.0794	Non-codel	AA	30	Grade III	Mutant	TCGA-HT-7601-01	0	153	0	153	NA	NA	0	153
4810	418	TCGA-HT-7602-01	NA	NA	MALE	Oligodendroglioma	NA	NO	2.6395	Non-codel	O	21	Grade II	Mutant	TCGA-HT-7602-01	0	908	0	908	NA	NA	0	908
4811	419	TCGA-HT-7603-01	NA	NA	MALE	Oligodendroglioma	NA	YES	1.9895	Non-codel	O	29	Grade II	Mutant	TCGA-HT-7603-01	0	705	0	705	0	705	0	705
4812	420	TCGA-HT-7604-01	NA	NA	MALE	Astrocytoma	NA	YES	2.0218	Non-codel	A	50	Grade II	Mutant	TCGA-HT-7604-01	0	3725	0	3725	NA	NA	0	3725
4813	421	TCGA-HT-7605-01	NA	NA	MALE	Oligodendroglioma	NA	NO	1.8762	Codel	O	38	Grade II	Mutant	TCGA-HT-7605-01	0	139	0	139	NA	NA	0	139
4814	422	TCGA-HT-7606-01	NA	NA	FEMALE	Astrocytoma	NA	YES	1.46	Non-codel	A	30	Grade II	Mutant	TCGA-HT-7606-01	0	526	0	526	0	526	0	526
4815	423	TCGA-HT-7607-01	NA	NA	FEMALE	Astrocytoma	NA	NO	1.3791	Codel	A	61	Grade II	Mutant	TCGA-HT-7607-01	1	96	1	96	NA	NA	1	96
4816	424	TCGA-HT-7608-01	NA	NA	MALE	Oligoastrocytoma	NA	NO	2.1541	Codel	O	61	Grade II	Mutant	TCGA-HT-7608-01	0	671	0	671	NA	NA	0	671
4817	425	TCGA-HT-7609-01	NA	NA	MALE	Oligoastrocytoma	NA	YES	1.8444	Non-codel	AOA	34	Grade III	Mutant	TCGA-HT-7609-01	0	1399	0	1399	NA	NA	0	1399
4818	426	TCGA-HT-7610-01	NO	YES	FEMALE	Oligoastrocytoma	NA	NO	0.7999	Non-codel	OA	25	Grade II	Mutant	TCGA-HT-7610-01	0	1706	0	1706	NA	NA	1	1205
4819	427	TCGA-HT-7611-01	NA	NA	MALE	Oligoastrocytoma	NA	NO	2.7444	Non-codel	OA	36	Grade II	Mutant	TCGA-HT-7611-01	0	1752	0	1752	0	1752	0	1752
4820	428	TCGA-HT-7616-01	NA	NA	MALE	Oligodendroglioma	NA	NO	5.2036	Codel	AO	75	Grade III	Mutant	TCGA-HT-7616-01	1	7	1	7	NA	NA	1	7
4821	429	TCGA-HT-7620-01	YES	NO	MALE	Oligodendroglioma	NA	YES	1.2756	Codel	AO	40	Grade III	Mutant	TCGA-HT-7620-01	0	434	0	434	1	280	1	280
4822	430	TCGA-HT-7676-01	NA	NA	MALE	Oligodendroglioma	NA	NA	3.7529	Non-codel	O	26	Grade II	Mutant	TCGA-HT-7676-01	0	5	0	5	NA	NA	0	5
4823	431	TCGA-HT-7677-01	NA	NA	MALE	Oligodendroglioma	NA	YES	1.412	Codel	AO	53	Grade III	Mutant	TCGA-HT-7677-01	0	494	0	494	NA	NA	0	494
4824	432	TCGA-HT-7680-01	NO	NO	FEMALE	Astrocytoma	NA	NO	3.1377	Non-codel	A	32	Grade II	Wildtype	TCGA-HT-7680-01	0	23	0	23	NA	NA	0	23
4825	433	TCGA-HT-7681-01	NA	NA	FEMALE	Oligoastrocytoma	NA	NO	2.4779	Codel	O	29	Grade II	Mutant	TCGA-HT-7681-01	0	1359	0	1359	0	1359	0	1359
4826	434	TCGA-HT-7684-01	NA	NA	MALE	Oligoastrocytoma	NA	NO	3.7345	Non-codel	AOA	58	Grade III	Mutant	TCGA-HT-7684-01	0	184	0	184	0	184	0	184
4827	435	TCGA-HT-7686-01	NA	NA	FEMALE	Astrocytoma	NA	YES	4.1764	Non-codel	AA	29	Grade III	Mutant	TCGA-HT-7686-01	0	1300	0	1300	0	1300	0	1300
4828	436	TCGA-HT-7687-01	NA	NA	MALE	Oligodendroglioma	NA	NA	2.6487	Codel	AO	74	Grade III	Mutant	TCGA-HT-7687-01	0	3	0	3	NA	NA	0	3
4829	437	TCGA-HT-7688-01	NA	NA	MALE	Oligodendroglioma	NA	YES	1.3397	Non-codel	AO	59	Grade III	Mutant	TCGA-HT-7688-01	0	964	0	964	0	964	0	964
4830	438	TCGA-HT-7689-01	NA	NA	FEMALE	Oligodendroglioma	NA	YES	2.5213	Non-codel	O	58	Grade II	Mutant	TCGA-HT-7689-01	0	455	0	455	0	455	0	455
4831	439	TCGA-HT-7690-01	NA	NA	MALE	Oligoastrocytoma	NA	NO	3.7518	Non-codel	AOA	29	Grade III	Mutant	TCGA-HT-7690-01	0	3	0	3	NA	NA	0	3
4832	440	TCGA-HT-7691-01	NA	NA	FEMALE	Astrocytoma	NA	NO	3.5547	Non-codel	A	31	Grade II	Wildtype	TCGA-HT-7691-01	0	3	0	3	NA	NA	0	3
4833	441	TCGA-HT-7692-01	NA	NA	MALE	Oligoastrocytoma	NA	YES	1.9638	Codel	O	43	Grade II	Mutant	TCGA-HT-7692-01	0	90	0	90	0	90	0	90
4834	442	TCGA-HT-7693-01	NA	NA	FEMALE	Oligodendroglioma	NA	YES	3.5411	Non-codel	O	51	Grade II	Mutant	TCGA-HT-7693-01	0	533	0	533	NA	NA	0	533
4835	443	TCGA-HT-7694-01	NA	NA	MALE	Oligodendroglioma	NA	YES	1.2516	Codel	AO	60	Grade III	Mutant	TCGA-HT-7694-01	0	210	0	210	0	210	0	210
4836	444	TCGA-HT-7695-01	NA	NA	FEMALE	Oligodendroglioma	NA	YES	1.0847	Codel	O	29	Grade II	Mutant	TCGA-HT-7695-01	0	442	0	442	0	442	0	442
4837	445	TCGA-HT-7854-01	NO	NO	MALE	Astrocytoma	NA	YES	2.8701	Non-codel	A	62	Grade II	Wildtype	TCGA-HT-7854-01	0	1201	0	1201	NA	NA	1	1147
4838	446	TCGA-HT-7855-01	NA	NA	MALE	Astrocytoma	NA	YES	1.3623	Non-codel	AA	39	Grade III	Mutant	TCGA-HT-7855-01	0	585	0	585	0	585	0	585
4839	447	TCGA-HT-7856-01	NA	NA	MALE	Oligodendroglioma	NA	YES	0.8327	Codel	AO	35	Grade III	Mutant	TCGA-HT-7856-01	0	1189	0	1189	0	1189	0	1189
4840	448	TCGA-HT-7857-01	NA	NA	FEMALE	Astrocytoma	NA	NO	5.4572	Non-codel	AA	24	Grade III	Wildtype	TCGA-HT-7857-01	0	7	0	7	NA	NA	0	7
4841	449	TCGA-HT-7858-01	NA	NA	MALE	Astrocytoma	NA	YES	3.5559	Non-codel	A	28	Grade II	Mutant	TCGA-HT-7858-01	0	1540	0	1540	0	1540	0	1540
4842	450	TCGA-HT-7860-01	NA	NA	FEMALE	Astrocytoma	NA	NA	3.2752	Non-codel	AA	60	Grade III	Wildtype	TCGA-HT-7860-01	0	15	0	15	NA	NA	0	15
4843	451	TCGA-HT-7873-01	NO	NO	MALE	Oligoastrocytoma	NA	YES	1.7744	Non-codel	OA	29	Grade II	Mutant	TCGA-HT-7873-01	0	718	0	718	NA	NA	0	718
4844	452	TCGA-HT-7874-01	NA	NA	FEMALE	Oligodendroglioma	NA	YES	1.3225	Codel	AO	41	Grade III	Mutant	TCGA-HT-7874-01	0	1130	0	1130	0	1130	0	1130
4846	453	TCGA-HT-7877-01	NA	NA	FEMALE	Oligodendroglioma	NA	NO	1.1577	Codel	O	20	Grade II	Mutant	TCGA-HT-7877-01	0	4	0	4	NA	NA	0	4
4847	454	TCGA-HT-7879-01	NA	NA	MALE	Oligoastrocytoma	NA	YES	2.4623	Non-codel	AOA	31	Grade III	Mutant	TCGA-HT-7879-01	0	112	0	112	0	112	0	112
4848	455	TCGA-HT-7880-01	NA	NA	MALE	Oligoastrocytoma	NA	NO	0.7916	Non-codel	OA	30	Grade II	Mutant	TCGA-HT-7880-01	0	162	0	162	NA	NA	0	162
4849	456	TCGA-HT-7881-01	NA	NA	MALE	Oligodendroglioma	NA	YES	0.3907	Codel	O	38	Grade II	Mutant	TCGA-HT-7881-01	0	1079	0	1079	0	1079	0	1079
4850	457	TCGA-HT-7882-01	NA	NA	MALE	Oligodendroglioma	NA	NO	5.6502	Non-codel	AO	66	Grade III	Wildtype	TCGA-HT-7882-01	1	113	1	113	NA	NA	1	113
4851	458	TCGA-HT-7884-01	NA	NA	FEMALE	Astrocytoma	NA	YES	1.0079	Non-codel	A	44	Grade II	Mutant	TCGA-HT-7884-01	0	343	0	343	NA	NA	0	343
4852	459	TCGA-HT-7902-01	NA	NA	FEMALE	Oligoastrocytoma	NA	NO	1.4859	Non-codel	OA	30	Grade II	Mutant	TCGA-HT-7902-01	0	956	0	956	NA	NA	0	956
4853	460	TCGA-HT-8010-01	NA	NA	FEMALE	Oligodendroglioma	NA	NO	1.2271	Codel	O	64	Grade II	Mutant	TCGA-HT-8010-01	0	50	0	50	NA	NA	0	50
4854	461	TCGA-HT-8011-01	NO	NO	MALE	Astrocytoma	NA	YES	3.3336	Non-codel	AA	55	Grade III	Wildtype	TCGA-HT-8011-01	0	494	0	494	NA	NA	1	278
4855	462	TCGA-HT-8012-01	NO	NO	FEMALE	Oligodendroglioma	NA	NO	1.196	Codel	O	30	Grade II	Mutant	TCGA-HT-8012-01	0	286	0	286	NA	NA	1	133
4856	463	TCGA-HT-8015-01	NA	NA	MALE	Astrocytoma	NA	NA	3.3745	Non-codel	A	21	Grade II	Wildtype	TCGA-HT-8015-01	0	3	0	3	0	3	0	3
4857	464	TCGA-HT-8018-01	NA	NA	FEMALE	Oligoastrocytoma	NA	YES	3.9783	Non-codel	OA	40	Grade II	Mutant	TCGA-HT-8018-01	1	1152	0	1152	NA	NA	0	1152
4858	465	TCGA-HT-8019-01	NA	NA	FEMALE	Oligodendroglioma	NA	YES	0.2029	Non-codel	AO	34	Grade III	Wildtype	TCGA-HT-8019-01	0	1004	0	1004	0	1004	0	1004
4859	466	TCGA-HT-8104-01	NA	NA	FEMALE	Astrocytoma	NA	NA	3.0961	Non-codel	AA	51	Grade III	Wildtype	TCGA-HT-8104-01	0	372	0	372	NA	NA	0	372
4860	467	TCGA-HT-8105-01	NA	NA	MALE	Oligodendroglioma	NA	YES	2.6185	Codel	AO	54	Grade III	Mutant	TCGA-HT-8105-01	0	190	0	190	NA	NA	0	190
4861	468	TCGA-HT-8106-01	NA	NA	MALE	Astrocytoma	NA	NO	5.6056	Non-codel	AA	53	Grade III	Mutant	TCGA-HT-8106-01	0	3	0	3	NA	NA	0	3
4862	469	TCGA-HT-8107-01	NA	NA	MALE	Oligodendroglioma	NA	NO	1.1447	Non-codel	O	62	Grade II	Wildtype	TCGA-HT-8107-01	0	14	0	14	NA	NA	0	14
4863	470	TCGA-HT-8108-01	NA	NA	FEMALE	Oligodendroglioma	NA	NO	3.7443	Non-codel	O	26	Grade II	Mutant	TCGA-HT-8108-01	0	76	0	76	NA	NA	0	76
4864	471	TCGA-HT-8109-01	NA	NA	MALE	Oligodendroglioma	NA	YES	1.934	Codel	AO	64	Grade III	Mutant	TCGA-HT-8109-01	0	169	0	169	NA	NA	0	169
4865	472	TCGA-HT-8110-01	NA	NA	MALE	Astrocytoma	NA	YES	4.0575	Non-codel	AA	57	Grade III	Wildtype	TCGA-HT-8110-01	0	419	0	419	0	419	0	419
4866	473	TCGA-HT-8111-01	NA	NA	MALE	Oligoastrocytoma	NA	NA	2.7095	Non-codel	AOA	32	Grade III	Mutant	TCGA-HT-8111-01	0	7	0	7	NA	NA	0	7
4867	474	TCGA-HT-8113-01	NA	NA	FEMALE	Oligodendroglioma	NA	YES	1.1447	Non-codel	O	49	Grade II	Mutant	TCGA-HT-8113-01	0	900	0	900	0	900	0	900
4868	475	TCGA-HT-8114-01	NA	NA	MALE	Oligoastrocytoma	NA	YES	3.7248	Non-codel	AOA	36	Grade III	Mutant	TCGA-HT-8114-01	0	1040	0	1040	0	1040	0	1040
4869	476	TCGA-HT-8558-01	NA	NA	FEMALE	Oligodendroglioma	NA	NO	0.1903	Non-codel	O	29	Grade II	Wildtype	TCGA-HT-8558-01	0	418	0	418	0	418	0	418
4870	477	TCGA-HT-8563-01	NA	NA	FEMALE	Astrocytoma	NA	YES	5.9709	Non-codel	AA	30	Grade III	Mutant	TCGA-HT-8563-01	0	860	0	860	0	860	0	860
4871	478	TCGA-HT-8564-01	YES	NO	MALE	Astrocytoma	NA	NO	2.2206	Non-codel	AA	47	Grade III	Wildtype	TCGA-HT-8564-01	0	478	0	478	NA	NA	1	120
4872	479	TCGA-HT-A4DS-01	NA	NA	FEMALE	Astrocytoma	NA	NA	4.2987	Non-codel	AA	55	Grade III	Wildtype	TCGA-HT-A4DS-01	0	7	0	7	NA	NA	0	7
4873	480	TCGA-HT-A4DV-01	NA	NA	FEMALE	Oligodendroglioma	NA	YES	2.5828	Codel	AO	51	Grade III	Mutant	TCGA-HT-A4DV-01	0	792	0	792	0	792	0	792
4874	481	TCGA-HT-A5R5-01	NA	NA	FEMALE	Oligodendroglioma	NA	NA	2.0535	Non-codel	O	33	Grade II	Mutant	TCGA-HT-A5R5-01	0	4	0	4	0	4	0	4
4875	482	TCGA-HT-A5R7-01	NA	NA	FEMALE	Astrocytoma	NA	YES	2.1411	Non-codel	AA	33	Grade III	Mutant	TCGA-HT-A5R7-01	0	615	0	615	0	615	0	615
4876	483	TCGA-HT-A5R9-01	NA	NA	FEMALE	Oligodendroglioma	NA	NA	1.4388	Codel	AO	48	Grade III	Mutant	TCGA-HT-A5R9-01	0	2	0	2	NA	NA	0	2
4877	484	TCGA-HT-A5RA-01	NA	NA	FEMALE	Astrocytoma	NA	YES	3.0654	Non-codel	AA	65	Grade III	Wildtype	TCGA-HT-A5RA-01	0	832	0	832	NA	NA	0	832
4878	485	TCGA-HT-A5RB-01	NA	NA	MALE	Astrocytoma	NA	NA	1.3679	Non-codel	A	24	Grade II	Mutant	TCGA-HT-A5RB-01	0	3	0	3	NA	NA	0	3
4879	486	TCGA-HT-A5RC-01	NA	NA	FEMALE	Astrocytoma	NA	YES	3.4504	Non-codel	AA	70	Grade III	Wildtype	TCGA-HT-A5RC-01	1	162	1	162	NA	NA	1	162
4880	487	TCGA-HT-A614-01	NA	NA	MALE	Oligoastrocytoma	NA	NA	2.5658	Non-codel	OA	47	Grade II	Mutant	TCGA-HT-A614-01	0	82	0	82	NA	NA	0	82
4881	488	TCGA-HT-A615-01	NA	NA	FEMALE	Oligodendroglioma	NA	YES	3.7432	Codel	O	38	Grade II	Mutant	TCGA-HT-A615-01	0	515	0	515	0	515	0	515
4882	489	TCGA-HT-A616-01	NA	NA	FEMALE	Astrocytoma	NA	NO	2.561	Non-codel	A	36	Grade II	Mutant	TCGA-HT-A616-01	0	55	0	55	NA	NA	0	55
4883	490	TCGA-HT-A617-01	NA	NA	MALE	Oligodendroglioma	NA	NA	4.2041	Non-codel	O	47	Grade II	Wildtype	TCGA-HT-A617-01	0	491	0	491	NA	NA	1	395
4884	491	TCGA-HT-A618-01	NA	NA	FEMALE	Astrocytoma	NA	NO	3.8925	Non-codel	AA	37	Grade III	Mutant	TCGA-HT-A618-01	0	512	0	512	0	512	0	512
4885	492	TCGA-HT-A619-01	NA	NA	FEMALE	Oligodendroglioma	NA	NO	2.4753	Codel	AO	51	Grade III	Mutant	TCGA-HT-A619-01	0	651	0	651	0	651	0	651
4886	493	TCGA-HT-A61A-01	NA	NA	FEMALE	Oligodendroglioma	NA	YES	2.1894	Non-codel	O	20	Grade II	Mutant	TCGA-HT-A61A-01	0	194	0	194	0	194	0	194
4887	494	TCGA-HT-A61B-01	NA	NA	MALE	Astrocytoma	NA	YES	5.8635	Non-codel	NA	22	NA	Mutant	TCGA-HT-A61B-01	0	533	0	533	0	533	0	533
4888	495	TCGA-HT-A61C-01	NA	NA	MALE	Oligodendroglioma	NA	YES	4.1203	Non-codel	AO	66	Grade III	Wildtype	TCGA-HT-A61C-01	1	537	1	537	1	476	1	476
4889	496	TCGA-HT-A74H-01	NA	NA	MALE	Astrocytoma	NA	YES	3.4894	Non-codel	AA	62	Grade III	Wildtype	TCGA-HT-A74H-01	0	74	0	74	NA	NA	0	74
4890	497	TCGA-HT-A74J-01	NA	NA	MALE	Oligoastrocytoma	YES	NO	1.6466	Non-codel	OA	33	Grade II	Mutant	TCGA-HT-A74J-01	0	320	0	320	NA	NA	0	320
4891	498	TCGA-HT-A74K-01	NA	NA	FEMALE	Oligodendroglioma	NA	YES	3.644	Codel	NA	58	NA	Mutant	TCGA-HT-A74K-01	0	467	0	467	0	467	0	467
4892	499	TCGA-HT-A74L-01	NA	NA	FEMALE	Oligoastrocytoma	YES	NA	2.2206	Codel	NA	22	NA	Mutant	TCGA-HT-A74L-01	0	336	0	336	NA	NA	0	336
4893	500	TCGA-HT-A74O-01	NA	NA	MALE	Astrocytoma	NA	NA	3.6827	Non-codel	AA	34	Grade III	Mutant	TCGA-HT-A74O-01	0	3	0	3	NA	NA	0	3
4894	501	TCGA-HW-7486-01	NA	NA	MALE	Oligodendroglioma	NA	NO	2.2753	Codel	O	37	Grade II	Mutant	TCGA-HW-7486-01	0	1721	0	1721	NA	NA	0	1721
4895	502	TCGA-HW-7487-01	YES	NO	MALE	Oligodendroglioma	NA	NO	1.0222	Codel	O	39	Grade II	Mutant	TCGA-HW-7487-01	0	1382	0	1382	NA	NA	1	840
4896	503	TCGA-HW-7489-01	NA	NA	MALE	Oligoastrocytoma	YES	NO	1.3109	Non-codel	OA	38	Grade II	Mutant	TCGA-HW-7489-01	1	1262	1	1262	NA	NA	1	1262
4897	504	TCGA-HW-7490-01	NA	NA	MALE	Astrocytoma	YES	NO	4.208	Non-codel	A	41	Grade II	Mutant	TCGA-HW-7490-01	0	1387	0	1387	NA	NA	0	1387
4898	505	TCGA-HW-7491-01	NO	NO	MALE	Oligodendroglioma	NA	NO	1.2576	Codel	O	35	Grade II	Mutant	TCGA-HW-7491-01	0	2078	0	2078	NA	NA	1	2197
4899	506	TCGA-HW-7493-01	NA	NA	FEMALE	Astrocytoma	NA	YES	2.9469	Non-codel	A	40	Grade II	NA	TCGA-HW-7493-01	0	2107	0	2107	NA	NA	0	2107
4900	507	TCGA-HW-7495-01	NA	NA	FEMALE	Oligodendroglioma	NA	NO	0.8883	Codel	O	45	Grade II	Mutant	TCGA-HW-7495-01	0	1078	0	1078	NA	NA	0	1078
4901	508	TCGA-HW-8319-01	YES	NO	FEMALE	Astrocytoma	NA	YES	1.4335	Non-codel	AA	34	Grade III	Mutant	TCGA-HW-8319-01	1	1209	1	1209	NA	NA	1	997
4902	509	TCGA-HW-8320-01	NA	NA	MALE	Astrocytoma	NA	YES	2.0912	Non-codel	AA	36	Grade III	Mutant	TCGA-HW-8320-01	0	1217	0	1217	NA	NA	0	1217
4903	510	TCGA-HW-8321-01	NA	NA	MALE	Astrocytoma	NA	YES	2.1047	Non-codel	AA	31	Grade III	Mutant	TCGA-HW-8321-01	0	1294	0	1294	NA	NA	0	1294
4904	511	TCGA-HW-8322-01	NA	NA	MALE	Oligodendroglioma	NA	NO	1.8801	Codel	O	39	Grade II	Mutant	TCGA-HW-8322-01	0	758	0	758	NA	NA	0	758
4905	512	TCGA-HW-A5KJ-01	NA	NA	MALE	Oligodendroglioma	NA	YES	2.081	Codel	AO	68	Grade III	Mutant	TCGA-HW-A5KJ-01	1	962	1	962	NA	NA	1	615
4906	513	TCGA-HW-A5KK-01	NA	NA	MALE	Astrocytoma	NA	YES	4.2548	Non-codel	AA	64	Grade III	Wildtype	TCGA-HW-A5KK-01	1	388	1	388	NA	NA	1	388
4907	514	TCGA-HW-A5KL-01	NA	NA	FEMALE	Astrocytoma	NA	YES	2.5288	Non-codel	A	42	Grade II	Mutant	TCGA-HW-A5KL-01	0	878	0	878	NA	NA	0	878
4908	515	TCGA-HW-A5KM-01	NA	NA	MALE	Astrocytoma	NA	NO	5.2869	Non-codel	A	35	Grade II	Mutant	TCGA-HW-A5KM-01	0	630	0	630	NA	NA	0	630
4909	516	TCGA-IK-7675-01	YES	NA	MALE	Oligodendroglioma	NA	YES	1.412	Non-codel	O	43	Grade II	Mutant	TCGA-IK-7675-01	1	578	1	578	NA	NA	1	123
4910	517	TCGA-IK-8125-01	NA	NA	MALE	Oligoastrocytoma	NA	YES	1.7141	Codel	AO	62	Grade III	Mutant	TCGA-IK-8125-01	0	1301	0	1301	0	1301	0	1301
4911	518	TCGA-KT-A74X-01	NA	NA	MALE	Oligoastrocytoma	YES	YES	2.0946	Codel	AO	26	Grade III	Mutant	TCGA-KT-A74X-01	0	438	0	438	NA	NA	0	438
4912	519	TCGA-KT-A7W1-01	NA	NA	FEMALE	Astrocytoma	NO	YES	2.2693	Non-codel	AA	45	Grade III	Wildtype	TCGA-KT-A7W1-01	0	438	0	438	NA	NA	1	84
4913	520	TCGA-P5-A5ET-01	NA	NA	MALE	Oligodendroglioma	NA	NA	1.0079	Codel	O	27	Grade II	Mutant	TCGA-P5-A5ET-01	0	0	0	0	NA	NA	0	0
4914	521	TCGA-P5-A5EU-01	NA	NA	MALE	Astrocytoma	NA	NO	4.235	Non-codel	AA	35	Grade III	Mutant	TCGA-P5-A5EU-01	0	0	0	0	NA	NA	0	0
4915	522	TCGA-P5-A5EV-01	NA	NA	MALE	Astrocytoma	NA	NA	2.4386	Non-codel	A	39	Grade II	Mutant	TCGA-P5-A5EV-01	0	7	0	7	NA	NA	0	7
4916	523	TCGA-P5-A5EW-01	NA	NA	FEMALE	Astrocytoma	NA	NA	2.6043	Non-codel	A	20	Grade II	Mutant	TCGA-P5-A5EW-01	0	204	0	204	NA	NA	0	204
4917	524	TCGA-P5-A5EX-01	NA	NA	FEMALE	Oligodendroglioma	NA	YES	6.1869	Codel	AO	41	Grade III	Mutant	TCGA-P5-A5EX-01	0	243	0	243	NA	NA	0	243
4918	525	TCGA-P5-A5EY-01	NA	NA	MALE	Astrocytoma	NA	NA	1.7617	Non-codel	A	21	Grade II	Wildtype	TCGA-P5-A5EY-01	0	72	0	72	NA	NA	0	72
4919	526	TCGA-P5-A5EZ-01	NA	NA	MALE	Astrocytoma	NA	NA	2.7826	Non-codel	AA	39	Grade III	Mutant	TCGA-P5-A5EZ-01	0	70	0	70	NA	NA	0	70
4920	527	TCGA-P5-A5F0-01	NA	NA	MALE	Oligodendroglioma	NA	YES	0.5069	Codel	O	33	Grade II	Mutant	TCGA-P5-A5F0-01	0	287	0	287	NA	NA	0	287
4921	528	TCGA-P5-A5F1-01	NA	NA	MALE	Astrocytoma	NA	NA	3.6646	Non-codel	A	30	Grade II	Mutant	TCGA-P5-A5F1-01	0	179	0	179	NA	NA	0	179
4922	529	TCGA-P5-A5F2-01	NA	NA	FEMALE	Astrocytoma	NA	NO	0.7916	Non-codel	A	36	Grade II	Mutant	TCGA-P5-A5F2-01	0	242	0	242	NA	NA	0	242
4923	530	TCGA-P5-A5F4-01	NA	NA	FEMALE	Oligodendroglioma	NA	YES	1.0079	Non-codel	AO	35	Grade III	Mutant	TCGA-P5-A5F4-01	0	231	0	231	NA	NA	0	231
4924	531	TCGA-P5-A5F6-01	NA	NA	MALE	Oligodendroglioma	NA	NA	0.6332	Non-codel	O	26	Grade II	Wildtype	TCGA-P5-A5F6-01	0	39	0	39	NA	NA	0	39
4925	532	TCGA-P5-A72U-01	NA	NA	FEMALE	Oligodendroglioma	NA	NO	3.1393	Non-codel	AO	71	Grade III	Wildtype	TCGA-P5-A72U-01	0	7	0	7	0	7	0	7
4926	533	TCGA-P5-A72W-01	NA	NA	MALE	Astrocytoma	NA	YES	2.5238	Non-codel	AA	35	Grade III	Mutant	TCGA-P5-A72W-01	0	317	0	317	0	317	0	317
4927	534	TCGA-P5-A72X-01	NA	NA	MALE	Astrocytoma	NA	YES	1.3623	Non-codel	AA	21	Grade III	Mutant	TCGA-P5-A72X-01	0	403	0	403	0	403	0	403
4928	535	TCGA-P5-A72Z-01	NA	NA	FEMALE	Oligodendroglioma	NA	YES	1.0983	Codel	AO	64	Grade III	Mutant	TCGA-P5-A72Z-01	0	354	0	354	0	354	0	354
4929	536	TCGA-P5-A730-01	NA	NA	MALE	Oligoastrocytoma	NA	NO	2.8799	Codel	AO	22	Grade III	Mutant	TCGA-P5-A730-01	0	333	0	333	0	333	0	333
4930	537	TCGA-P5-A731-01	NA	NA	FEMALE	Oligoastrocytoma	NA	YES	2.7594	Non-codel	OA	59	Grade II	Mutant	TCGA-P5-A731-01	0	274	0	274	NA	NA	0	274
4931	538	TCGA-P5-A733-01	NA	NA	FEMALE	Astrocytoma	NA	YES	2.004	Non-codel	A	52	Grade II	Mutant	TCGA-P5-A733-01	0	414	0	414	0	414	0	414
4932	539	TCGA-P5-A735-01	NA	NA	FEMALE	Astrocytoma	NA	NO	1.8996	Non-codel	NA	38	NA	Mutant	TCGA-P5-A735-01	0	292	0	292	0	292	0	292
4933	540	TCGA-P5-A736-01	NA	NA	FEMALE	Astrocytoma	NA	YES	3.6018	Non-codel	NA	44	NA	Mutant	TCGA-P5-A736-01	0	230	0	230	0	230	0	230
4934	541	TCGA-P5-A737-01	NA	NA	MALE	Oligoastrocytoma	NA	NO	1.0915	Codel	NA	47	NA	Mutant	TCGA-P5-A737-01	0	372	0	372	0	372	0	372
4935	542	TCGA-P5-A77W-01	NA	NA	FEMALE	Oligoastrocytoma	NA	NO	1.4652	Codel	NA	37	NA	Mutant	TCGA-P5-A77W-01	0	584	0	584	0	584	0	584
4936	543	TCGA-P5-A77X-01	NA	NA	FEMALE	Oligoastrocytoma	NA	YES	2.3788	Codel	NA	55	NA	Mutant	TCGA-P5-A77X-01	0	105	0	105	0	105	0	105
4937	544	TCGA-P5-A780-01	NA	NA	FEMALE	Astrocytoma	NA	YES	2.7249	Non-codel	NA	44	NA	Mutant	TCGA-P5-A780-01	0	72	0	72	0	72	0	72
4938	545	TCGA-P5-A781-01	NA	NA	FEMALE	Astrocytoma	NA	YES	2.3193	Codel	NA	34	NA	Mutant	TCGA-P5-A781-01	0	134	0	134	0	134	0	134
4939	546	TCGA-QH-A65R-01	NA	NA	FEMALE	Oligodendroglioma	YES	YES	1.7489	Codel	AO	38	Grade III	Mutant	TCGA-QH-A65R-01	0	461	0	461	NA	NA	0	461
4940	547	TCGA-QH-A65S-01	NO	NO	FEMALE	Oligoastrocytoma	YES	NO	2.609	Non-codel	OA	32	Grade II	Mutant	TCGA-QH-A65S-01	0	77	0	77	NA	NA	0	77
4941	548	TCGA-QH-A65V-01	NO	NO	FEMALE	Oligodendroglioma	YES	NO	2.4831	Codel	O	43	Grade II	Mutant	TCGA-QH-A65V-01	0	384	0	384	NA	NA	0	384
4942	549	TCGA-QH-A65X-01	NA	NA	FEMALE	Oligoastrocytoma	NO	YES	3.9041	Codel	AO	28	Grade III	Mutant	TCGA-QH-A65X-01	0	482	0	482	NA	NA	0	482
4943	550	TCGA-QH-A65Z-01	NO	NO	MALE	Oligodendroglioma	YES	YES	1.5612	Codel	O	54	Grade II	Mutant	TCGA-QH-A65Z-01	0	427	0	427	NA	NA	0	427
4944	551	TCGA-QH-A6CS-01	YES	NO	MALE	Astrocytoma	NO	YES	2.4252	Non-codel	AA	41	Grade III	Wildtype	TCGA-QH-A6CS-01	0	588	0	588	NA	NA	1	498
4945	552	TCGA-QH-A6CU-01	NO	NO	FEMALE	Oligodendroglioma	YES	YES	2.945	Codel	AO	52	Grade III	Mutant	TCGA-QH-A6CU-01	0	451	0	451	NA	NA	0	451
4946	553	TCGA-QH-A6CV-01	NO	NO	MALE	Oligoastrocytoma	YES	YES	3.8116	Non-codel	AOA	51	Grade III	Wildtype	TCGA-QH-A6CV-01	0	442	0	442	NA	NA	0	442
4947	554	TCGA-QH-A6CW-01	NO	NO	MALE	Oligoastrocytoma	YES	NO	1.7141	Non-codel	AOA	43	Grade III	Mutant	TCGA-QH-A6CW-01	0	414	0	414	NA	NA	0	414
4948	555	TCGA-QH-A6CX-01	NO	NO	MALE	Astrocytoma	NO	YES	3.7028	Non-codel	A	66	Grade II	Wildtype	TCGA-QH-A6CX-01	1	372	1	372	1	273	1	273
4949	556	TCGA-QH-A6CY-01	NA	NA	MALE	Oligoastrocytoma	YES	YES	1.9302	Codel	AO	38	Grade III	Mutant	TCGA-QH-A6CY-01	0	408	0	408	NA	NA	0	408
4950	557	TCGA-QH-A6CZ-01	NO	NO	MALE	Oligoastrocytoma	YES	NO	1.7446	Codel	O	38	Grade II	Mutant	TCGA-QH-A6CZ-01	0	279	0	279	NA	NA	0	279
4951	558	TCGA-QH-A6X3-01	NA	NA	MALE	Oligoastrocytoma	YES	NO	1.9822	Non-codel	OA	27	Grade II	Mutant	TCGA-QH-A6X3-01	0	313	0	313	0	313	0	313
4952	559	TCGA-QH-A6X4-01	NA	NA	MALE	Oligoastrocytoma	YES	YES	1.6512	Codel	AO	47	Grade III	Mutant	TCGA-QH-A6X4-01	0	442	0	442	0	442	0	442
4953	560	TCGA-QH-A6X5-01	NA	NA	FEMALE	Oligoastrocytoma	YES	NO	1.1117	Codel	O	58	Grade II	Mutant	TCGA-QH-A6X5-01	0	497	0	497	NA	NA	0	497
4954	561	TCGA-QH-A6X8-01	NA	NA	FEMALE	Oligodendroglioma	YES	YES	1.7744	Codel	AO	56	Grade III	Mutant	TCGA-QH-A6X8-01	0	509	0	509	NA	NA	0	509
4955	562	TCGA-QH-A6X9-01	NA	NA	FEMALE	Oligodendroglioma	YES	NO	1.6281	Non-codel	O	73	Grade II	Mutant	TCGA-QH-A6X9-01	0	58	0	58	NA	NA	0	58
4956	563	TCGA-QH-A6XA-01	NA	NA	FEMALE	Oligoastrocytoma	YES	NO	2.2842	Non-codel	OA	23	Grade II	Mutant	TCGA-QH-A6XA-01	0	502	0	502	0	502	0	502
4957	564	TCGA-QH-A6XC-01	YES	YES	MALE	Astrocytoma	NO	YES	2.299	Non-codel	AA	48	Grade III	Wildtype	TCGA-QH-A6XC-01	0	508	0	508	1	438	1	438
4958	565	TCGA-QH-A86X-01	NA	NA	MALE	Oligodendroglioma	YES	NO	1.4335	Codel	O	33	Grade II	Mutant	TCGA-QH-A86X-01	0	337	0	337	0	337	0	337
4959	566	TCGA-QH-A870-01	YES	NO	FEMALE	Oligoastrocytoma	YES	NO	1.8242	Non-codel	AOA	38	Grade III	Mutant	TCGA-QH-A870-01	0	395	0	395	1	335	1	335
4960	567	TCGA-R8-A6MK-01	NA	NA	MALE	Oligodendroglioma	NA	NO	1.595	Codel	O	40	Grade II	Mutant	TCGA-R8-A6MK-01	0	2702	0	2702	NA	NA	0	2702
4961	568	TCGA-R8-A6ML-01	NA	NA	MALE	Oligodendroglioma	NA	YES	2.1574	Codel	AO	52	Grade III	Mutant	TCGA-R8-A6ML-01	0	2860	0	2860	NA	NA	0	2860
4962	569	TCGA-R8-A6MO-01	NA	NA	FEMALE	Oligodendroglioma	NA	NO	2.4492	Codel	O	53	Grade II	Mutant	TCGA-R8-A6MO-01	0	993	0	993	NA	NA	0	993
4963	570	TCGA-R8-A73M-01	NA	NA	FEMALE	Oligodendroglioma	NA	NO	1.8722	Codel	O	48	Grade II	Mutant	TCGA-R8-A73M-01	0	1806	0	1806	NA	NA	0	1806
4964	571	TCGA-RY-A83X-01	NA	NA	FEMALE	Oligodendroglioma	YES	NO	1.2934	Codel	NA	46	NA	Mutant	TCGA-RY-A83X-01	0	939	0	939	NA	NA	0	939
4965	572	TCGA-RY-A83Y-01	NA	NA	MALE	Oligodendroglioma	YES	NO	3.616	Codel	NA	45	NA	Mutant	TCGA-RY-A83Y-01	0	166	0	166	NA	NA	0	166
4966	573	TCGA-RY-A83Z-01	NA	NA	FEMALE	Astrocytoma	YES	YES	3.2313	Non-codel	NA	54	NA	Mutant	TCGA-RY-A83Z-01	0	301	0	301	NA	NA	0	301
4967	574	TCGA-RY-A840-01	NA	NA	MALE	Oligodendroglioma	YES	NO	2.1345	Codel	NA	47	NA	Mutant	TCGA-RY-A840-01	0	854	0	854	NA	NA	0	854
4968	575	TCGA-RY-A843-01	NA	NA	MALE	Astrocytoma	NO	NO	1.3225	Non-codel	NA	30	NA	Mutant	TCGA-RY-A843-01	0	63	0	63	NA	NA	0	63
4969	576	TCGA-RY-A845-01	NA	NA	FEMALE	Oligoastrocytoma	NO	NO	2.0147	Non-codel	NA	40	NA	Mutant	TCGA-RY-A845-01	0	596	0	596	NA	NA	0	596
4970	577	TCGA-RY-A847-01	NA	NA	MALE	Oligodendroglioma	YES	NO	2.4544	Codel	NA	45	NA	Mutant	TCGA-RY-A847-01	0	933	0	933	NA	NA	0	933
4971	578	TCGA-S9-A6TS-01	YES	NO	FEMALE	Astrocytoma	NA	YES	2.7972	Non-codel	AA	48	Grade III	Mutant	TCGA-S9-A6TS-01	1	1891	1	1891	NA	NA	1	1324
4972	579	TCGA-S9-A6TU-01	NO	NO	MALE	Astrocytoma	YES	NO	1.9968	Non-codel	A	38	Grade II	Mutant	TCGA-S9-A6TU-01	0	2650	0	2650	NA	NA	1	1475
4973	580	TCGA-S9-A6TV-01	NA	NA	MALE	Oligoastrocytoma	YES	YES	5.4148	Non-codel	AOA	50	Grade III	Mutant	TCGA-S9-A6TV-01	0	571	0	571	0	571	0	571
4974	581	TCGA-S9-A6TW-01	NA	NA	MALE	Oligodendroglioma	YES	NO	2.8381	Codel	AO	40	Grade III	Mutant	TCGA-S9-A6TW-01	0	1250	0	1250	NA	NA	1	861
4975	582	TCGA-S9-A6TX-01	NA	NA	MALE	Oligodendroglioma	YES	NO	2.0325	Codel	AO	46	Grade III	Mutant	TCGA-S9-A6TX-01	0	1245	0	1245	1	856	1	856
4976	583	TCGA-S9-A6TY-01	NA	NA	MALE	Oligodendroglioma	NO	NO	0.7916	Codel	O	50	Grade II	Mutant	TCGA-S9-A6TY-01	0	1076	0	1076	NA	NA	0	1076
4977	584	TCGA-S9-A6TZ-01	NA	NA	FEMALE	Astrocytoma	YES	NO	2.6208	Non-codel	A	39	Grade II	Mutant	TCGA-S9-A6TZ-01	0	1120	0	1120	NA	NA	1	552
4978	585	TCGA-S9-A6U0-01	NA	NA	MALE	Astrocytoma	NO	YES	4.0401	Non-codel	AA	46	Grade III	Wildtype	TCGA-S9-A6U0-01	1	742	1	742	NA	NA	1	692
4979	586	TCGA-S9-A6U1-01	NA	NA	FEMALE	Astrocytoma	NO	NO	2.8681	Non-codel	AA	22	Grade III	Mutant	TCGA-S9-A6U1-01	0	785	0	785	0	785	0	785
4980	587	TCGA-S9-A6U2-01	NA	NA	FEMALE	Oligodendroglioma	YES	YES	1.46	Codel	O	48	Grade II	Mutant	TCGA-S9-A6U2-01	0	908	0	908	NA	NA	0	908
4981	588	TCGA-S9-A6U5-01	NO	NO	MALE	Astrocytoma	YES	NO	2.9013	Codel	A	33	Grade II	Mutant	TCGA-S9-A6U5-01	0	992	0	992	0	992	0	992
4982	589	TCGA-S9-A6U6-01	NA	NA	MALE	Astrocytoma	YES	YES	1.6281	Non-codel	AA	28	Grade III	Mutant	TCGA-S9-A6U6-01	0	1069	0	1069	0	1069	0	1069
4983	590	TCGA-S9-A6U8-01	NO	NO	MALE	Astrocytoma	NA	NO	2.9243	Non-codel	A	24	Grade II	Mutant	TCGA-S9-A6U8-01	1	2988	1	2988	NA	NA	1	367
4984	591	TCGA-S9-A6U9-01	NO	NO	MALE	Astrocytoma	NA	YES	2.4908	Non-codel	AA	36	Grade III	Mutant	TCGA-S9-A6U9-01	0	2918	0	2918	NA	NA	0	2918
4985	592	TCGA-S9-A6UA-01	NO	NO	MALE	Astrocytoma	NA	NO	5.1152	Non-codel	AA	66	Grade III	Wildtype	TCGA-S9-A6UA-01	1	178	1	178	NA	NA	1	161
4986	593	TCGA-S9-A6UB-01	NA	NA	MALE	Oligodendroglioma	NA	NO	0.605	Codel	O	52	Grade II	Mutant	TCGA-S9-A6UB-01	0	3761	0	3761	0	3761	0	3761
4987	594	TCGA-S9-A6WD-01	NA	NA	MALE	Oligodendroglioma	NA	NO	1.7489	Codel	AO	58	Grade III	Mutant	TCGA-S9-A6WD-01	0	2289	0	2289	NA	NA	0	2289
4988	595	TCGA-S9-A6WE-01	NA	NA	MALE	Oligodendroglioma	NA	NO	1.5165	Codel	O	34	Grade II	Mutant	TCGA-S9-A6WE-01	0	4113	0	4113	NA	NA	0	4113
4989	596	TCGA-S9-A6WG-01	NA	NA	MALE	Astrocytoma	NA	YES	3.4129	Non-codel	AA	31	Grade III	Mutant	TCGA-S9-A6WG-01	0	2602	0	2602	NA	NA	0	2602
4990	597	TCGA-S9-A6WH-01	NA	NA	FEMALE	Oligoastrocytoma	YES	YES	1.674	Codel	O	73	Grade II	Mutant	TCGA-S9-A6WH-01	0	1173	0	1173	NA	NA	0	1173
4991	598	TCGA-S9-A6WI-01	NO	NO	FEMALE	Oligoastrocytoma	NA	YES	0.7058	Non-codel	OA	56	Grade II	Mutant	TCGA-S9-A6WI-01	0	2585	0	2585	NA	NA	0	2585
4992	599	TCGA-S9-A6WL-01	NO	YES	MALE	Astrocytoma	YES	NO	2.676	Codel	AA	52	Grade III	Mutant	TCGA-S9-A6WL-01	0	946	0	946	NA	NA	1	240
4993	600	TCGA-S9-A6WM-01	YES	NO	FEMALE	Astrocytoma	NO	YES	2.753	Non-codel	AA	59	Grade III	Wildtype	TCGA-S9-A6WM-01	0	604	0	604	NA	NA	1	505
4994	601	TCGA-S9-A6WN-01	YES	NO	FEMALE	Astrocytoma	NO	YES	5.911	Codel	AA	38	Grade III	Mutant	TCGA-S9-A6WN-01	0	805	0	805	NA	NA	1	303
4995	602	TCGA-S9-A6WO-01	NO	NO	MALE	Astrocytoma	YES	NO	2.2299	Non-codel	A	29	Grade II	Mutant	TCGA-S9-A6WO-01	0	566	0	566	NA	NA	1	187
4996	603	TCGA-S9-A6WP-01	NA	NA	MALE	Oligoastrocytoma	YES	NO	2.7889	Codel	AO	42	Grade III	Mutant	TCGA-S9-A6WP-01	0	567	0	567	NA	NA	0	567
4997	604	TCGA-S9-A7IQ-01	NO	NO	FEMALE	Oligoastrocytoma	YES	NO	0.1648	Codel	O	45	Grade II	Mutant	TCGA-S9-A7IQ-01	0	1099	0	1099	NA	NA	0	1099
4998	605	TCGA-S9-A7IS-01	NA	NA	FEMALE	Astrocytoma	NA	YES	1.8323	Non-codel	AA	33	Grade III	Mutant	TCGA-S9-A7IS-01	1	241	1	241	NA	NA	1	241
4999	606	TCGA-S9-A7IX-01	NA	NA	MALE	Astrocytoma	NA	YES	3.2143	Non-codel	AA	57	Grade III	Wildtype	TCGA-S9-A7IX-01	1	819	1	819	NA	NA	1	350
5000	607	TCGA-S9-A7IY-01	NO	NO	MALE	Oligoastrocytoma	YES	YES	2.4779	Codel	AO	39	Grade III	Mutant	TCGA-S9-A7IY-01	0	715	0	715	NA	NA	0	715
5001	608	TCGA-S9-A7IZ-01	YES	NO	FEMALE	Astrocytoma	YES	YES	3.0376	Non-codel	AA	48	Grade III	Mutant	TCGA-S9-A7IZ-01	0	608	0	608	NA	NA	1	467
5002	609	TCGA-S9-A7J0-01	YES	NO	FEMALE	Oligodendroglioma	NO	YES	1.5563	Non-codel	AO	30	Grade III	Mutant	TCGA-S9-A7J0-01	0	609	0	609	NA	NA	1	390
5003	610	TCGA-S9-A7J1-01	NA	NA	MALE	Oligodendroglioma	YES	NO	2.6302	Codel	O	43	Grade II	Mutant	TCGA-S9-A7J1-01	0	249	0	249	NA	NA	0	249
5004	611	TCGA-S9-A7J2-01	NA	NA	MALE	Oligodendroglioma	YES	NO	1.1117	Codel	AO	25	Grade III	Mutant	TCGA-S9-A7J2-01	0	62	0	62	NA	NA	0	62
5005	612	TCGA-S9-A7J3-01	NA	NA	FEMALE	Oligodendroglioma	YES	YES	1.5366	Codel	AO	52	Grade III	Mutant	TCGA-S9-A7J3-01	0	629	0	629	NA	NA	0	629
5006	613	TCGA-S9-A7QW-01	YES	NO	FEMALE	Astrocytoma	YES	YES	1.1382	Non-codel	AA	54	Grade III	Mutant	TCGA-S9-A7QW-01	0	458	0	458	1	382	1	382
5007	614	TCGA-S9-A7QX-01	NA	NA	FEMALE	Astrocytoma	YES	YES	2.5487	Non-codel	AA	36	Grade III	Mutant	TCGA-S9-A7QX-01	0	564	0	564	NA	NA	0	564
5008	615	TCGA-S9-A7QY-01	NO	NO	FEMALE	Oligoastrocytoma	NO	NO	1.46	Codel	O	35	Grade II	Mutant	TCGA-S9-A7QY-01	0	863	0	863	NA	NA	0	863
5009	616	TCGA-S9-A7QZ-01	NO	NO	MALE	Oligodendroglioma	YES	NO	1.0433	Codel	O	41	Grade II	Mutant	TCGA-S9-A7QZ-01	0	826	0	826	NA	NA	1	774
5010	617	TCGA-S9-A7R1-01	NO	NO	MALE	Oligodendroglioma	NA	YES	1.683	Codel	O	35	Grade II	Mutant	TCGA-S9-A7R1-01	1	5166	1	5166	NA	NA	1	3637
5011	618	TCGA-S9-A7R2-01	NA	NA	MALE	Astrocytoma	NA	YES	3.6018	Non-codel	AA	69	Grade III	Wildtype	TCGA-S9-A7R2-01	1	316	1	316	NA	NA	1	316
5012	619	TCGA-S9-A7R3-01	NO	NO	FEMALE	Astrocytoma	NA	NO	2.9071	Non-codel	A	28	Grade II	Mutant	TCGA-S9-A7R3-01	0	3013	0	3013	NA	NA	1	970
5013	620	TCGA-S9-A7R4-01	NA	NA	MALE	Astrocytoma	YES	YES	3.0637	Non-codel	AA	46	Grade III	Mutant	TCGA-S9-A7R4-01	0	914	0	914	NA	NA	0	914
5014	621	TCGA-S9-A7R7-01	YES	YES	MALE	Astrocytoma	YES	YES	4.1676	Non-codel	A	27	Grade II	Mutant	TCGA-S9-A7R7-01	0	3000	0	3000	NA	NA	1	144
5015	622	TCGA-S9-A7R8-01	NA	NA	FEMALE	Astrocytoma	NA	YES	2.362	Non-codel	AA	44	Grade III	Mutant	TCGA-S9-A7R8-01	1	961	1	961	NA	NA	1	698
5016	623	TCGA-S9-A89V-01	NA	NA	MALE	Astrocytoma	NO	YES	2.3649	Non-codel	AA	70	Grade III	Wildtype	TCGA-S9-A89V-01	0	569	0	569	NA	NA	1	129
5017	624	TCGA-S9-A89Z-01	NA	NA	MALE	Astrocytoma	YES	YES	4.1836	Non-codel	AA	40	Grade III	Mutant	TCGA-S9-A89Z-01	0	623	0	623	NA	NA	0	623
5018	625	TCGA-TM-A7C3-01	NA	NA	FEMALE	Astrocytoma	NO	NO	3.2034	Non-codel	AA	43	Grade III	Wildtype	TCGA-TM-A7C3-01	1	1666	1	1666	1	713	1	713
5019	626	TCGA-TM-A7C4-01	NA	NA	FEMALE	Astrocytoma	NA	NO	1.0503	Non-codel	A	39	Grade II	Mutant	TCGA-TM-A7C4-01	0	1470	0	1470	0	1470	0	1470
5020	627	TCGA-TM-A7C5-01	NA	NA	MALE	Oligoastrocytoma	NA	NO	1.2455	Codel	O	30	Grade II	Mutant	TCGA-TM-A7C5-01	0	1500	0	1500	0	1500	0	1500
5021	628	TCGA-TM-A7CA-01	NA	NA	MALE	Astrocytoma	NA	NO	1.3901	Non-codel	A	44	Grade II	Mutant	TCGA-TM-A7CA-01	0	1058	0	1058	0	1058	0	1058
5023	629	TCGA-TM-A7CF-01	NA	NA	FEMALE	Astrocytoma	NA	YES	0.7916	Non-codel	A	41	Grade II	Mutant	TCGA-TM-A7CF-01	0	1989	0	1989	1	924	1	924
5022	630	TCGA-TM-A7CF-02	NA	NA	FEMALE	Astrocytoma	NA	YES	0.24	NA	NA	41	NA	NA	TCGA-TM-A7CF-02	0	1989	0	1989	1	924	1	924
5024	631	TCGA-TM-A84B-01	NA	NA	MALE	Astrocytoma	NO	NO	1.6327	Non-codel	AA	40	Grade III	Wildtype	TCGA-TM-A84B-01	1	758	1	758	NA	NA	1	758
5025	632	TCGA-TM-A84C-01	NA	NA	MALE	Astrocytoma	NO	NO	3.0961	Non-codel	A	32	Grade II	Wildtype	TCGA-TM-A84C-01	1	492	1	492	NA	NA	1	492
5026	633	TCGA-TM-A84F-01	NA	NA	MALE	Astrocytoma	NA	YES	4.3009	Non-codel	AA	48	Grade III	Mutant	TCGA-TM-A84F-01	0	1796	0	1796	0	1796	0	1796
5027	634	TCGA-TM-A84G-01	NA	NA	FEMALE	Oligodendroglioma	NA	YES	0.2522	Codel	AO	54	Grade III	Mutant	TCGA-TM-A84G-01	0	1236	0	1236	0	1236	0	1236
5028	635	TCGA-TM-A84H-01	NA	NA	FEMALE	Oligoastrocytoma	NA	YES	0.9115	Non-codel	AOA	44	Grade III	Mutant	TCGA-TM-A84H-01	0	926	0	926	0	926	0	926
5029	636	TCGA-TM-A84I-01	NA	NA	MALE	Astrocytoma	NA	YES	2.4171	Non-codel	AA	30	Grade III	Mutant	TCGA-TM-A84I-01	0	854	0	854	0	854	0	854
5030	637	TCGA-TM-A84J-01	YES	NO	MALE	Oligodendroglioma	NA	YES	2.1988	Non-codel	AO	63	Grade III	Wildtype	TCGA-TM-A84J-01	0	735	0	735	NA	NA	1	454
5031	638	TCGA-TM-A84L-01	YES	YES	MALE	Oligoastrocytoma	NA	NO	2.6556	Non-codel	OA	31	Grade II	Mutant	TCGA-TM-A84L-01	1	1242	1	1242	1	987	1	987
5032	639	TCGA-TM-A84M-01	NA	NA	MALE	Oligodendroglioma	NA	YES	2.2144	Codel	AO	40	Grade III	Mutant	TCGA-TM-A84M-01	0	754	0	754	0	754	0	754
5033	640	TCGA-TM-A84O-01	NA	NA	FEMALE	Oligodendroglioma	NA	YES	2.1313	Codel	AO	61	Grade III	Mutant	TCGA-TM-A84O-01	1	1011	1	1011	NA	NA	1	1011
5034	641	TCGA-TM-A84Q-01	NO	NO	MALE	Astrocytoma	NA	YES	3.6714	Non-codel	A	31	Grade II	Mutant	TCGA-TM-A84Q-01	0	772	0	772	1	455	1	455
5035	642	TCGA-TM-A84R-01	NA	NA	MALE	Oligodendroglioma	NO	NO	1.3167	Codel	O	46	Grade II	Mutant	TCGA-TM-A84R-01	0	566	0	566	0	566	0	566
5036	643	TCGA-TM-A84S-01	NA	NA	MALE	Oligodendroglioma	YES	NO	2.6918	Codel	AO	36	Grade III	Mutant	TCGA-TM-A84S-01	0	454	0	454	0	454	0	454
5037	644	TCGA-TM-A84T-01	NA	NA	MALE	Oligoastrocytoma	YES	NO	2.561	Non-codel	OA	19	Grade II	Mutant	TCGA-TM-A84T-01	0	724	0	724	NA	NA	0	724
5038	645	TCGA-TQ-A7RF-01	NA	NA	FEMALE	Oligodendroglioma	NA	YES	1.8323	Non-codel	NA	27	NA	Mutant	TCGA-TQ-A7RF-01	0	650	0	650	NA	NA	0	650
5039	646	TCGA-TQ-A7RG-01	NA	NA	MALE	Oligoastrocytoma	NA	NO	2.5658	Codel	NA	36	NA	Mutant	TCGA-TQ-A7RG-01	0	599	0	599	NA	NA	0	599
5040	647	TCGA-TQ-A7RH-01	NA	NA	MALE	Oligoastrocytoma	NA	YES	3.2572	Non-codel	NA	39	NA	Mutant	TCGA-TQ-A7RH-01	0	486	0	486	NA	NA	0	486
5041	648	TCGA-TQ-A7RI-01	NA	NA	FEMALE	Oligodendroglioma	NA	NO	1.8957	Codel	NA	37	NA	Mutant	TCGA-TQ-A7RI-01	0	62	0	62	NA	NA	0	62
5042	649	TCGA-TQ-A7RJ-01	NA	NA	FEMALE	Oligoastrocytoma	NA	YES	2.2753	Non-codel	NA	25	NA	Mutant	TCGA-TQ-A7RJ-01	0	1229	0	1229	NA	NA	0	1229
5044	650	TCGA-TQ-A7RK-01	YES	YES	MALE	Oligoastrocytoma	NA	NO	2.0979	Non-codel	NA	29	NA	Mutant	TCGA-TQ-A7RK-01	0	1341	0	1341	1	858	1	858
5043	651	TCGA-TQ-A7RK-02	YES	YES	MALE	Oligoastrocytoma	NA	NO	2.54994	NA	NA	29	NA	NA	TCGA-TQ-A7RK-02	0	1341	0	1341	1	858	1	858
5045	652	TCGA-TQ-A7RM-01	NA	NA	FEMALE	Oligoastrocytoma	NA	YES	1.0363	Non-codel	NA	41	NA	Mutant	TCGA-TQ-A7RM-01	0	1116	0	1116	NA	NA	0	1116
5046	653	TCGA-TQ-A7RN-01	NA	NA	MALE	Oligodendroglioma	NA	YES	1.2455	Codel	NA	32	NA	Mutant	TCGA-TQ-A7RN-01	0	1026	0	1026	NA	NA	0	1026
5047	654	TCGA-TQ-A7RO-01	NA	NA	MALE	Oligoastrocytoma	NA	NO	0.8327	Codel	NA	29	NA	Mutant	TCGA-TQ-A7RO-01	0	949	0	949	NA	NA	0	949
5048	655	TCGA-TQ-A7RP-01	NA	NA	MALE	Oligoastrocytoma	NA	YES	2.0147	Non-codel	NA	66	NA	Wildtype	TCGA-TQ-A7RP-01	0	914	0	914	NA	NA	0	914
5049	656	TCGA-TQ-A7RQ-01	NA	NA	FEMALE	Oligodendroglioma	NA	NO	0.4657	Codel	NA	38	NA	Mutant	TCGA-TQ-A7RQ-01	0	795	0	795	0	795	0	795
5050	657	TCGA-TQ-A7RR-01	NA	NA	MALE	Oligoastrocytoma	NA	YES	2.1213	Non-codel	NA	38	NA	Mutant	TCGA-TQ-A7RR-01	0	787	0	787	NA	NA	0	787
5051	658	TCGA-TQ-A7RS-01	NA	NA	FEMALE	Oligodendroglioma	NA	NO	0.9935	Codel	NA	25	NA	Mutant	TCGA-TQ-A7RS-01	0	0	0	0	0	0	0	0
5052	659	TCGA-TQ-A7RU-01	NA	NA	MALE	Oligodendroglioma	NA	NO	1.0079	Codel	NA	51	NA	Mutant	TCGA-TQ-A7RU-01	0	1032	0	1032	NA	NA	0	1032
5054	660	TCGA-TQ-A7RV-01	YES	YES	MALE	Astrocytoma	NA	NO	1.8363	Non-codel	NA	27	NA	Mutant	TCGA-TQ-A7RV-01	0	1868	0	1868	NA	NA	1	530
5053	661	TCGA-TQ-A7RV-02	YES	YES	MALE	Astrocytoma	NA	NO	2.7139	NA	NA	27	NA	NA	TCGA-TQ-A7RV-02	0	1868	0	1868	NA	NA	1	530
5055	662	TCGA-TQ-A7RW-01	YES	YES	MALE	Oligodendroglioma	NA	YES	4.2465	Non-codel	NA	32	NA	Mutant	TCGA-TQ-A7RW-01	1	821	1	821	NA	NA	1	511
5057	663	TCGA-TQ-A8XE-01	YES	YES	FEMALE	Oligodendroglioma	NA	NO	2.0673	Non-codel	NA	42	NA	Mutant	TCGA-TQ-A8XE-01	1	954	1	954	NA	NA	1	455
5056	664	TCGA-TQ-A8XE-02	YES	YES	FEMALE	Oligodendroglioma	NA	NO	3.603	NA	NA	42	NA	NA	TCGA-TQ-A8XE-02	1	954	1	954	NA	NA	1	455
5058	665	TCGA-VM-A8C8-01	NO	NO	FEMALE	Oligodendroglioma	YES	YES	3.345	Non-codel	O	50	Grade II	Mutant	TCGA-VM-A8C8-01	0	1397	0	1397	NA	NA	1	456
5059	666	TCGA-VM-A8C9-01	NO	NO	FEMALE	Astrocytoma	NA	NO	5.0135	Non-codel	A	37	Grade II	Wildtype	TCGA-VM-A8C9-01	0	1314	0	1314	0	1314	0	1314
5060	667	TCGA-VM-A8CA-01	NA	NA	MALE	Oligodendroglioma	NA	NO	2.8681	Non-codel	O	54	Grade II	Mutant	TCGA-VM-A8CA-01	0	411	0	411	NA	NA	0	411
5061	668	TCGA-VM-A8CB-01	NA	NA	MALE	Oligodendroglioma	NA	NA	2.8462	Codel	AO	33	Grade III	Mutant	TCGA-VM-A8CB-01	0	3	0	3	NA	NA	0	3
5062	669	TCGA-VM-A8CD-01	NO	NO	MALE	Astrocytoma	NO	YES	3.1028	Non-codel	AA	58	Grade III	Wildtype	TCGA-VM-A8CD-01	1	240	1	240	NA	NA	1	240
5063	670	TCGA-VM-A8CE-01	NO	NO	MALE	Oligodendroglioma	NA	NO	1.4704	Codel	O	25	Grade II	Mutant	TCGA-VM-A8CE-01	0	1191	0	1191	NA	NA	1	815
5064	671	TCGA-VM-A8CF-01	NA	NA	FEMALE	Astrocytoma	YES	YES	4.5669	Non-codel	NA	44	NA	Mutant	TCGA-VM-A8CF-01	0	609	0	609	NA	NA	0	609
5065	672	TCGA-VM-A8CH-01	NA	NA	FEMALE	Astrocytoma	YES	NO	3.0181	Non-codel	A	24	Grade II	Mutant	TCGA-VM-A8CH-01	0	714	0	714	0	714	0	714
5066	673	TCGA-VV-A829-01	NA	NA	MALE	Oligoastrocytoma	NA	YES	4.7924	Codel	AO	44	Grade III	Mutant	TCGA-VV-A829-01	0	1127	0	1127	NA	NA	0	1127
5067	674	TCGA-VV-A86M-01	NA	NA	FEMALE	Astrocytoma	NA	YES	2.9032	Non-codel	AA	36	Grade III	Mutant	TCGA-VV-A86M-01	0	487	0	487	NA	NA	0	487
5068	675	TCGA-VW-A7QS-01	NA	NA	FEMALE	Oligodendroglioma	NA	NO	4.0688	Codel	AO	35	Grade III	Mutant	TCGA-VW-A7QS-01	0	706	0	706	NA	NA	0	706
5069	676	TCGA-VW-A8FI-01	NA	NA	MALE	Astrocytoma	NA	YES	2.9167	Non-codel	AA	66	Grade III	Wildtype	TCGA-VW-A8FI-01	1	245	1	245	NA	NA	1	245
5070	677	TCGA-W9-A837-01	NA	NA	MALE	Oligodendroglioma	NA	NO	0.2277	Codel	O	47	Grade II	Mutant	TCGA-W9-A837-01	0	1553	0	1553	NA	NA	0	1553
5071	678	TCGA-WH-A86K-01	NA	NA	MALE	Astrocytoma	YES	NO	2.6487	Non-codel	A	65	Grade II	Mutant	TCGA-WH-A86K-01	0	405	0	405	NA	NA	0	405
5072	679	TCGA-WY-A858-01	NA	NA	FEMALE	Astrocytoma	NA	YES	3.9901	Non-codel	AA	32	Grade III	Mutant	TCGA-WY-A858-01	0	1337	0	1337	0	1337	0	1337
5073	680	TCGA-WY-A859-01	NA	NA	FEMALE	Astrocytoma	NA	YES	0.3573	Non-codel	NA	34	NA	Mutant	TCGA-WY-A859-01	0	1213	0	1213	NA	NA	0	1213
5074	681	TCGA-WY-A85A-01	NA	NA	MALE	Astrocytoma	NA	NO	0.9268	Non-codel	NA	20	NA	Mutant	TCGA-WY-A85A-01	0	1320	0	1320	NA	NA	0	1320
5075	682	TCGA-WY-A85B-01	NA	NA	MALE	Astrocytoma	NA	NO	3.7421	Non-codel	NA	24	NA	Mutant	TCGA-WY-A85B-01	0	1393	0	1393	0	1393	0	1393
5076	683	TCGA-WY-A85C-01	NA	NA	MALE	Astrocytoma	NA	YES	2.1147	Non-codel	NA	36	NA	Mutant	TCGA-WY-A85C-01	0	1426	0	1426	NA	NA	1	809
5077	684	TCGA-WY-A85D-01	NA	NA	MALE	Oligoastrocytoma	NA	NO	2.7183	Non-codel	NA	60	NA	Mutant	TCGA-WY-A85D-01	0	1147	0	1147	NA	NA	1	887
5078	685	TCGA-WY-A85E-01	YES	YES	FEMALE	Oligoastrocytoma	NA	NO	1.2934	Non-codel	NA	48	NA	Mutant	TCGA-WY-A85E-01	0	633	0	633	NA	NA	1	532
