# Supplementary material for: MD2 Is a Potential Biomarker Associated with Immune Cell Infiltration in Gliomas
Source: Front Oncol. 2022 Mar 17;12:854598. doi: 10.3389/fonc.2022.854598 (PMC8968038; doi:10.3389/fonc.2022.854598)
Supplement: Supplementary file 2 [file DataSheet_2.zip › Source data/Figure 3/Figure 3.R]

###Fig3A

head_TCGA <- read.table(file="HumanMethylation450",
                        nrows =2, sep = "\t",stringsAsFactors = F)

classes <- sapply(head_TCGA,class)
classes [c(-1:-3)] <- rep("NULL", length(classes )-3)
data <- read.table("HumanMethylation450",colClasses = classes)

METH_taq <- read.csv(file="METH-taq.csv",
                     header = T,stringsAsFactors = F)

LY96_taq <- as.data.frame(METH_taq[METH_taq$UCSC_RefGene_Name=="LY96",])

cg13213009<- read.table(pipe("sed -n -e '106929P' HumanMethylation450"))
cg17503786 <- read.table(pipe("sed -n -e '290844P' HumanMethylation450"))
cg19529842 <-  read.table(pipe("sed -n -e '13336P' HumanMethylation450"))
cg23732024 <-  read.table(pipe("sed -n -e '162415P' HumanMethylation450"))

LY96_METH_DATA <- rbind(cg13213009,cg17503786 ,cg23732024)
colnames(LY96_METH_DATA ) <- head_TCGA[1,]

write.csv(LY96_METH_DATA,file = "LY96_METH_DATA.csv")

LY96_METH_DATA <- as.data.frame(t(LY96_METH_DATA ))
colnames(LY96_METH_DATA ) <- c("cg13213009","cg17503786","cg23732024")
LY96_METH_DATA <- LY96_METH_DATA [-1,]


########
TCGA_702_EXP <- read.table(file="TCGA_mRNAseq_702.txt",
                           sep = "\t",stringsAsFactors = F)
ExprSet <- TCGA_702_EXP
gene <- as.character(TCGA_702_EXP[,1])
group <- as.character(TCGA_702_EXP[1,])
head(gene)
head(group)
gene <- gene[2:20531]
group <- group[2:703]
head(gene)
head(group)
ExprSet <- ExprSet [-1,-1]
class(ExprSet)

ExprSet <- as.data.frame(lapply(ExprSet,as.numeric))
rownames(ExprSet) <- gene
colnames(ExprSet) <- group
class(ExprSet)
class(ExprSet$`TCGA-06-0178-01`)
LY96 <- as.data.frame(t(ExprSet[rownames(ExprSet)=="LY96",]))
LY96$ID <- rownames(LY96)

table(LY96$ID %in% rownames(LY96_METH_DATA))

####
LY96 <- LY96[c(LY96$ID %in% rownames(LY96_METH_DATA)),]
LY96_METH_DATA <- LY96_METH_DATA[c(rownames(LY96_METH_DATA) %in%LY96$ID ),]
LY96 <- LY96[match(rownames(LY96_METH_DATA),LY96$ID ),]

identical(LY96$ID,rownames(LY96_METH_DATA))
LY96_METH_DATA$MD2 <- LY96$LY96

######Fig3B
TCGA_702 <- read.table(file="TCGA.GBMLGG.sampleMap-GBMLGG_clinicalMatrix",
                       sep = "\t",stringsAsFactors = F,header = T)
Sur_DATA <- read.table(file="TCGA_survival_data",
                       sep = "\t",stringsAsFactors = F,header = T)
Sur_DATA <- Sur_DATA [c(Sur_DATA$sample %in% rownames(LY96_METH_DATA)),]


identical(Sur_DATA$sample, rownames(LY96_METH_DATA))
Sur_DATA <- Sur_DATA[match(rownames(LY96_METH_DATA),Sur_DATA$sample ),]
identical(Sur_DATA$sample, rownames(LY96_METH_DATA))
table(is.na(Sur_DATA$sample))
a <- which(is.na(Sur_DATA$sample))
Sur_DATA <- Sur_DATA[-a,]
LY96_METH_DATA <- LY96_METH_DATA[c(rownames(LY96_METH_DATA) %in% Sur_DATA$sample),]

Sur_DATA <- Sur_DATA[match(rownames(LY96_METH_DATA),Sur_DATA$sample ),]
identical(Sur_DATA$sample, rownames(LY96_METH_DATA))
Sur_DATA_2 <- cbind(Sur_DATA[,c(1:3)],LY96_METH_DATA)

TCGA_Cli <- read.table(file="TCGA_mRNAseq_702_clinical.txt",
                       sep = "\t",stringsAsFactors = F,header = T)
TCGA_Cli <- TCGA_Cli[TCGA_Cli$ID %in% Sur_DATA_2$sample,]
TCGA_Cli <- TCGA_Cli[match(Sur_DATA_2$sample,TCGA_Cli$ID),]
identical(TCGA_Cli$ID,Sur_DATA_2$sample)
Sur_DATA_2$grade <- TCGA_Cli$Grade
Sur_DATA_2$IDH <- TCGA_Cli$IDH_mutation_status
write.csv(Sur_DATA_2,file = "LY96_meth_OS.csv")

######
LY96_meth_OS <- read.csv(file = "LY96_meth_OS.csv",header = T)
class(LY96_meth_OS$cg13213009)
LY96_meth_OS <- LY96_meth_OS[,-1]

a <- which(is.na(LY96_meth_OS$grade))
LY96_meth_OS <- LY96_meth_OS[-a,]

which(is.na(LY96_meth_OS$IDH))
b <- which(is.na(LY96_meth_OS$IDH))
LY96_meth_OS <- LY96_meth_OS[-b,]
library(ggplot2)
library(ggsignif) 
library(ggpubr)
table(LY96_meth_OS$grade)
ggplot(data = LY96_meth_OS,
       aes(x=grade,y=cg13213009))+ geom_signif(comparisons = list(c("Grade II", "Grade III"),
         c( "Grade II","Grade IV"),            
        c( "Grade III","Grade IV")),
   y_position=c(1, 1.1, 1.05),
     map_signif_level=TRUE )+geom_boxplot(aes(x=grade,y=cg13213009,fill=grade),
  outlier.colour=NA,
  outlier.shape=1, 
  outlier.size=2)+labs(title="Methylation Level of cg13213009",
  x="grade", y = "Beta", 
  fill = "grade")+ylim(0, 1.2) +theme(plot.title = element_text(hjust = 0.5), 
        legend.title=element_text(face="italic",  
family="Times",  
colour="black"))
####
ggplot(data = LY96_meth_OS,aes(x=grade,y=cg23732024))+ geom_signif(comparisons = list(c("Grade II", "Grade III"),
                                                                                      c( "Grade II","Grade IV"),            
                                                                                      c( "Grade III","Grade IV")),
                                                                   y_position=c(1, 1.1, 1.05),
                                                                   map_signif_level=TRUE)+geom_boxplot(aes(x=grade,y=cg23732024,fill=grade),
                                                                                                       outlier.colour=NA,
                                                                                                       outlier.shape=1, 
 outlier.size=2)+labs(title="Methylation Level of cg23732024",
                                                                                                                            x="grade", y = "Beta", fill = "grade")+ylim(0, 1.2) +theme(plot.title = element_text(hjust = 0.5), 
                                                                                                                                                                                       legend.title=element_text(face="italic",  
                                                                                                                                                                                                                 family="Times",  
                                                                                                                                                                                                                 colour="black"))


                                                                                                                            


######Fig3C
colnames(LY96_meth_OS)
table(LY96_meth_OS$IDH)

ggplot(data = LY96_meth_OS,aes(x=IDH,y=cg13213009)) +geom_signif(comparisons = list(c("Mutant","Wildtype")), 
                                                                 map_signif_level = TRUE, test = t.test, 
                                                                 tip_length = c(0.05,0.4)) +geom_boxplot(aes(x=IDH,
                                    y=cg13213009,fill=IDH),
      outlier.colour=NA,
  outlier.shape=1, 
 outlier.size=2) +labs(title="Methylation Level of cg13213009", x="IDH", y ="Beta", 
fill = "IDH") +ylim(0, 1.1) +theme(plot.title = element_text(hjust = 0.5), 
 legend.title=element_text(face="italic",  
                               family="Times",  
                                 colour="black"))

ggplot(data = LY96_meth_OS,aes(x=IDH,y=cg23732024)) +geom_signif(comparisons = list(c("Mutant","Wildtype")), 
                                                                 map_signif_level = TRUE, test = t.test, 
                                                                 tip_length = c(0.05,0.4)) +geom_boxplot(aes(x=IDH,
                                                                                                             y=cg23732024,fill=IDH),
                                                                                                         outlier.colour=NA,
                                                                                                         outlier.shape=1, 
                                                                                                         outlier.size=2) +labs(title="Methylation Level of cg23732024", x="IDH", y ="Beta", 
                                                                                                                               fill = "IDH") +ylim(0, 1.1) +theme(plot.title = element_text(hjust = 0.5), 
                                                                                                                                                                  legend.title=element_text(face="italic",  
                                                                                                                                                                                            family="Times",  
                                                                                                                                                                                            colour="black"))

##Fig3D
library(survminer)
require("survival")

OSdata1 <- LY96_meth_OS[,c(2,3,4)]
cutoff1 <- median(OSdata1$cg13213009)
OSdata1 $Group = as.factor(ifelse(OSdata1$cg13213009 >= cutoff1,"High", "Low"))
OSdata1$OS.time <- OSdata1$OS.time/30
colnames(OSdata1) <- c("Censor","OS","EXP","Group")
table(is.na(OSdata1$OS))
a <- which(is.na(OSdata1$OS))
OSdata1 <- OSdata1[-a,]

table(OSdata1$Group)

fit<-survfit(Surv(OS, Censor)~Group, data =OSdata1 )
ggsurvplot(fit, data =OSdata1 )

ggsurvplot(fit, data =OSdata1,title="cg13213009", palette= c("red","blue"), 
           surv.median.line = "hv",  conf.int = TRUE,conf.int.alpha=0.1,  
           risk.table = T, pval =T,  pval.method=T,  
           xlab="Fllow up time(months)", ylab="Percent survival",
           legend=c(0.8,0.8), 
           tables.y.text =FALSE,
           legend.title= "Group",
           legend.labs=c("LY96 High Methylation(n=248)","LY96 Low Methylation(n=247)"),
           font.main = c(16, "bold"),font.x = c(14, "bold"),
           font.y = c(14, "bold"))


OSdata2 <- LY96_meth_OS[,c(2,3,6)]
cutoff2 <- median(OSdata2$cg23732024)

OSdata2$Group = as.factor(ifelse(OSdata2$cg23732024 >= cutoff2,"High",
                                  "Low"))
OSdata2$OS.time <- OSdata2$OS.time/30
colnames(OSdata2) <- c("Censor","OS","EXP","Group")
table(is.na(OSdata2$OS))
a <- which(is.na(OSdata2$OS))
OSdata2 <- OSdata2[-a,]
table(OSdata2$Group)

fit<-survfit(Surv(OS, Censor)~Group, data =OSdata2 )
ggsurvplot(fit, data =OSdata2 )

ggsurvplot(fit, data =OSdata2,title="cg23732024", palette= c("red","blue"), 
           surv.median.line = "hv",  conf.int = TRUE,conf.int.alpha=0.1,  
           risk.table = T, pval =T,  pval.method=T,  
           xlab="Fllow up time(months)", ylab="Percent survival",
           legend=c(0.8,0.8), 
           tables.y.text =FALSE,
           legend.title= "Group",
           legend.labs=c("LY96 High Methylation(n=248)","LY96 Low Methylation(n=247)"),
           font.main = c(16, "bold"),font.x = c(14, "bold"),
           font.y = c(14, "bold"))                                                                                                     
                                                                                                                               
                                                                                                                                                                   
                                                                                                                                                                                           
                                                                                                                                                                                                                                                                          
