# Supplementary material for: MD2 Is a Potential Biomarker Associated with Immune Cell Infiltration in Gliomas
Source: Front Oncol. 2022 Mar 17;12:854598. doi: 10.3389/fonc.2022.854598 (PMC8968038; doi:10.3389/fonc.2022.854598)
Supplement: Supplementary file 2 [file DataSheet_2.zip › Source data/Figure 4/Figure 4A CGGA cox regression analysis.csv]

	CGGA_ID	PRS_type	Histology	Grade	Gender	Age	time	Censor	Radiotherapy	Chemotherapy	IDH_mutation_status	codeletion	MGMTp_methylation_status	MD2
537	CGGA_D19	Recurrent	rO	1	Female	1	297	1	0	0	1	1	methylated	high
18	CGGA_1057	Primary	A	1	Female	1	1549	1	1	1	0	0	un-methylated	high
119	CGGA_1345	Primary	O	1	Male	1	2825	0	1	1	1	1	methylated	high
329	CGGA_1662	Primary	O	1	Female	1	1493	0	1	0	1	1	methylated	high
238	CGGA_1536	Primary	A	1	Male	1	840	1	0	0	1	0	methylated	high
573	CGGA_P147	Primary	A	1	Male	1	863	1	1	0	1	0	NA	high
395	CGGA_1760	Recurrent	rA	1	Male	1	459	1	0	1	0	0	un-methylated	high
641	CGGA_P338	Recurrent	rO	1	Male	1	1198	0	1	1	0	0	methylated	high
477	CGGA_288	Recurrent	rO	1	Male	1	1057	1	0	0	1	1	un-methylated	high
322	CGGA_1655	Primary	A	1	Male	1	1209	0	1	0	1	0	un-methylated	high
4	CGGA_1012	Recurrent	rO	1	Male	1	3679	1	1	1	1	0	un-methylated	high
191	CGGA_1471	Primary	A	1	Male	1	2623	0	1	1	1	0	methylated	high
658	CGGA_P439	Recurrent	rA	1	Male	1	1022	0	1	1	1	0	NA	high
691	CGGA_P93	Primary	A	1	Female	1	1678	0	1	1	1	0	NA	high
644	CGGA_P358	Recurrent	rA	1	Male	1	1168	0	1	1	1	0	un-methylated	high
561	CGGA_P122	Recurrent	rO	1	Male	0	1638	0	1	0	1	1	NA	high
73	CGGA_1192	Primary	A	1	Female	0	3080	0	1	1	1	0	methylated	high
474	CGGA_265	Recurrent	rA	1	Male	0	3959	0	1	1	1	0	methylated	high
630	CGGA_P31	Primary	A	1	Male	0	1883	0	0	1	0	0	NA	high
174	CGGA_1443	Recurrent	rA	1	Male	0	2665	0	1	0	0	0	NA	high
58	CGGA_1156	Primary	A	1	Female	0	3194	0	1	1	1	0	methylated	high
110	CGGA_1318	Primary	A	1	Male	0	1497	0	1	0	1	0	methylated	high
521	CGGA_846	Recurrent	rA	1	Female	0	2991	0	0	1	0	0	NA	high
485	CGGA_42	Primary	A	1	Male	0	2832	1	1	0	1	1	un-methylated	high
54	CGGA_1148	Primary	A	1	Male	0	596	1	1	1	1	0	un-methylated	high
478	CGGA_290	Primary	O	1	Female	0	4725	0	1	0	1	1	un-methylated	high
632	CGGA_P311	Recurrent	rA	1	Male	0	1247	0	0	1	1	0	methylated	high
316	CGGA_1649	Primary	O	1	Male	0	2225	0	1	1	1	1	un-methylated	high
68	CGGA_1181	Primary	A	1	Male	0	318	0	1	1	1	0	methylated	high
287	CGGA_1607	Recurrent	rO	1	Female	0	1333	1	1	1	1	1	methylated	high
23	CGGA_1066	Primary	A	1	Female	0	723	1	1	0	1	0	un-methylated	high
19	CGGA_1058	Recurrent	rA	1	Male	0	995	1	1	1	1	0	un-methylated	high
257	CGGA_1563	Primary	A	1	Female	0	2423	0	1	1	0	0	methylated	high
364	CGGA_1704	Primary	A	1	Female	0	2064	0	1	0	0	0	un-methylated	high
20	CGGA_106	Recurrent	rA	1	Male	0	5028	0	0	1	0	0	un-methylated	high
363	CGGA_1703	Primary	A	1	Female	0	1592	0	1	1	1	0	un-methylated	high
686	CGGA_P83	Primary	A	1	Female	0	1698	0	1	1	1	0	NA	high
212	CGGA_1502	Primary	O	1	Female	0	2565	0	0	0	1	1	methylated	high
231	CGGA_1528	Primary	O	1	Female	0	2497	0	1	1	1	1	methylated	high
667	CGGA_P501	Recurrent	rA	1	Male	0	926	0	1	1	1	0	methylated	high
15	CGGA_1048	Primary	A	1	Female	0	703	0	0	1	0	0	NA	high
608	CGGA_P21	Primary	A	1	Male	0	1922	0	1	1	1	0	NA	high
428	CGGA_1875	Primary	A	1	Female	0	1558	0	1	1	0	0	methylated	high
643	CGGA_P356	Recurrent	rA	1	Female	0	569	1	1	1	1	0	methylated	high
55	CGGA_1152	Primary	A	1	Male	0	3201	0	0	1	0	0	un-methylated	high
370	CGGA_1715	Primary	O	1	Female	0	2033	0	0	0	0	0	methylated	high
89	CGGA_1238	Primary	A	1	Female	0	2996	0	0	0	0	0	un-methylated	high
127	CGGA_1362	Primary	AA	2	Female	1	2804	0	1	1	0	0	un-methylated	high
640	CGGA_P337	Recurrent	rAO	2	Female	1	689	1	1	1	1	1	methylated	high
169	CGGA_1434	Recurrent	rAA	2	Male	1	67	1	1	1	0	0	un-methylated	high
235	CGGA_1533	Recurrent	rAA	2	Female	1	1217	1	1	1	0	0	methylated	high
437	CGGA_1906	Recurrent	rAA	2	Male	1	1054	1	0	1	1	0	methylated	high
480	CGGA_336	Recurrent	rAO	2	Female	1	2549	1	1	1	1	1	un-methylated	high
149	CGGA_1404	Primary	AO	2	Female	1	2741	0	1	1	1	1	methylated	high
553	CGGA_P110	Primary	AO	2	Female	1	800	1	1	1	0	0	NA	high
638	CGGA_P328	Recurrent	rAA	2	Female	1	580	1	1	1	1	0	NA	high
275	CGGA_1591	Recurrent	rAA	2	Male	1	1133	1	1	0	1	0	methylated	high
516	CGGA_799	Recurrent	rAO	2	Male	1	1868	1	0	1	1	1	methylated	high
293	CGGA_1614	Recurrent	rAA	2	Male	1	1079	1	1	1	1	0	methylated	high
141	CGGA_1390	Recurrent	rAA	2	Male	1	2050	0	1	1	1	0	un-methylated	high
71	CGGA_1185	Recurrent	rAA	2	Female	1	731	1	1	1	0	0	un-methylated	high
475	CGGA_279	Recurrent	rAA	2	Female	1	1314	1	0	1	1	0	methylated	high
360	CGGA_1700	Primary	AO	2	Male	1	2076	0	1	1	1	1	un-methylated	high
261	CGGA_1567	Primary	AO	2	Female	1	840	1	1	1	1	0	methylated	high
167	CGGA_1431	Primary	AA	2	Male	1	2048	1	0	0	1	0	methylated	high
637	CGGA_P326	Recurrent	rAA	2	Female	1	1217	0	1	1	1	0	methylated	high
136	CGGA_1383	Recurrent	rAA	2	Female	1	884	0	1	0	1	1	methylated	high
459	CGGA_2046	Recurrent	rAA	2	Male	1	251	1	1	1	1	0	NA	high
170	CGGA_1435	Primary	AA	2	Female	1	1657	1	1	0	1	0	un-methylated	high
665	CGGA_P5	Recurrent	rAA	2	Female	1	378	1	1	1	1	0	NA	high
37	CGGA_1111	Primary	AA	2	Male	1	2696	1	1	1	1	0	methylated	high
564	CGGA_P131	Primary	AO	2	Female	1	1596	0	1	1	1	1	NA	high
386	CGGA_1739	Recurrent	rAA	2	Male	1	515	1	1	1	1	0	un-methylated	high
343	CGGA_1680	Primary	AA	2	Male	1	596	1	1	1	1	0	methylated	high
466	CGGA_2079	Recurrent	rAO	2	Male	1	964	0	1	1	1	1	NA	high
586	CGGA_P163	Recurrent	rAO	2	Female	1	855	1	1	1	1	0	un-methylated	high
381	CGGA_1731	Primary	AA	2	Female	1	1976	0	1	1	1	0	methylated	high
27	CGGA_108	Recurrent	rAA	2	Male	1	366	1	0	1	0	0	un-methylated	high
214	CGGA_1504	Primary	AA	2	Female	1	2558	0	1	1	1	0	methylated	high
692	CGGA_P98	Recurrent	rAA	2	Male	1	317	1	1	1	1	0	NA	high
672	CGGA_P520	Recurrent	rAO	2	Female	1	884	0	1	1	1	1	NA	high
570	CGGA_P144	Primary	AA	2	Male	1	1559	0	1	1	1	0	NA	high
453	CGGA_2006	Recurrent	rAA	2	Male	0	626	1	1	1	1	0	methylated	high
670	CGGA_P510	Recurrent	rAO	2	Male	0	912	0	1	1	1	0	methylated	high
661	CGGA_P468	Primary	AO	2	Female	0	974	0	1	1	1	1	methylated	high
645	CGGA_P364	Recurrent	rAA	2	Female	0	495	1	1	0	1	0	methylated	high
120	CGGA_135	Primary	AA	2	Female	0	1924	1	1	0	0	0	un-methylated	high
662	CGGA_P483	Recurrent	rAA	2	Male	0	299	1	1	1	0	0	methylated	high
657	CGGA_P438	Recurrent	rAO	2	Male	0	1023	0	1	1	1	1	NA	high
103	CGGA_1295	Recurrent	rAA	2	Male	0	310	1	1	1	1	0	methylated	high
675	CGGA_P594	Recurrent	rAA	2	Male	0	84	1	1	1	0	0	un-methylated	high
526	CGGA_867	Recurrent	rAA	2	Female	0	367	1	1	0	1	0	methylated	high
218	CGGA_1510	Recurrent	rAA	2	Male	0	271	1	1	1	1	0	methylated	high
522	CGGA_852	Primary	AA	2	Male	0	169	1	1	0	0	0	un-methylated	high
36	CGGA_1108	Primary	AA	2	Female	0	684	1	1	1	0	0	un-methylated	high
229	CGGA_1526	Primary	AO	2	Male	0	2502	0	1	1	1	1	methylated	high
288	CGGA_1608	Recurrent	rAA	2	Male	0	1953	0	1	0	1	0	methylated	high
25	CGGA_107	Recurrent	rAA	2	Female	0	2156	1	0	0	0	0	un-methylated	high
371	CGGA_1716	Recurrent	rAA	2	Male	0	951	1	1	1	1	0	methylated	high
267	CGGA_1575	Recurrent	rAA	2	Male	0	129	1	1	0	1	0	methylated	high
647	CGGA_P388	Recurrent	rAA	2	Female	0	293	1	1	1	1	0	methylated	high
636	CGGA_P319	Recurrent	rAA	2	Male	0	508	1	1	0	1	0	methylated	high
421	CGGA_1854	Primary	AA	2	Male	0	1626	0	0	1	1	0	methylated	high
104	CGGA_1300	Primary	AA	2	Male	0	1793	1	1	1	1	0	methylated	high
251	CGGA_1554	Recurrent	rAO	2	Male	0	824	1	1	1	1	1	methylated	high
633	CGGA_P314	Recurrent	rAO	2	Female	0	1238	0	1	1	1	1	methylated	high
269	CGGA_1580	Primary	AA	2	Female	0	1581	1	1	1	1	0	un-methylated	high
495	CGGA_521	Primary	AA	2	Male	0	514	1	1	0	0	0	un-methylated	high
281	CGGA_1598	Primary	AA	2	Male	0	564	1	1	1	0	0	un-methylated	high
506	CGGA_703	Recurrent	rAO	2	Female	0	1355	1	0	1	1	0	NA	high
481	CGGA_358	Recurrent	rAA	2	Female	0	122	1	0	0	1	0	methylated	high
272	CGGA_1587	Primary	AA	2	Female	0	750	1	0	0	1	0	methylated	high
335	CGGA_1670	Recurrent	rAA	2	Female	0	365	1	1	1	0	0	methylated	high
150	CGGA_1407	Primary	AO	2	Female	0	2728	0	0	0	1	1	methylated	high
660	CGGA_P461	Recurrent	rAA	2	Male	0	599	1	1	1	1	0	methylated	high
286	CGGA_1606	Primary	AA	2	Female	0	471	1	1	1	0	0	un-methylated	high
491	CGGA_492	Recurrent	rAA	2	Male	0	652	0	1	1	0	0	un-methylated	high
408	CGGA_1809	Primary	AO	2	Male	0	343	1	1	1	0	0	un-methylated	high
536	CGGA_903	Primary	AA	2	Female	0	1455	1	1	0	1	0	NA	high
336	CGGA_1671	Primary	AA	2	Female	0	2168	0	1	1	1	0	un-methylated	high
273	CGGA_1588	Primary	AA	2	Female	0	2003	0	0	0	0	0	methylated	high
259	CGGA_1565	Primary	AA	2	Female	0	1417	0	0	0	1	0	methylated	high
125	CGGA_1359	Recurrent	rAA	2	Male	0	343	1	1	1	0	0	methylated	high
518	CGGA_810	Recurrent	rAO	2	Male	0	551	1	1	1	0	0	un-methylated	high
239	CGGA_1537	Primary	GBM	3	Male	1	97	1	0	0	0	0	methylated	high
585	CGGA_P160	Primary	GBM	3	Female	1	219	1	1	1	0	0	NA	high
168	CGGA_1433	Primary	GBM	3	Female	1	394	1	1	1	0	0	un-methylated	high
26	CGGA_1075	Primary	GBM	3	Male	1	398	1	1	1	0	0	un-methylated	high
413	CGGA_1817	Primary	GBM	3	Female	1	399	1	1	1	0	0	methylated	high
253	CGGA_1558	Recurrent	rGBM	3	Male	1	130	1	1	1	0	0	methylated	high
173	CGGA_1441	Primary	GBM	3	Male	1	1882	1	1	1	0	0	methylated	high
416	CGGA_1826	Primary	GBM	3	Female	1	44	1	0	0	0	0	methylated	high
291	CGGA_1612	Primary	GBM	3	Male	1	718	1	1	1	0	0	un-methylated	high
131	CGGA_1371	Primary	GBM	3	Male	1	2791	0	1	1	0	0	methylated	high
426	CGGA_1866	Primary	GBM	3	Male	1	127	1	1	1	0	0	un-methylated	high
175	CGGA_1444	Primary	GBM	3	Female	1	378	1	1	1	0	0	methylated	high
224	CGGA_1520	Recurrent	rGBM	3	Female	1	297	1	1	1	0	0	NA	high
345	CGGA_1682	Recurrent	rGBM	3	Male	1	345	1	1	1	0	0	methylated	high
282	CGGA_1601	Primary	GBM	3	Male	1	710	1	1	1	0	0	methylated	high
569	CGGA_P143	Primary	GBM	3	Female	1	261	1	1	1	0	0	NA	high
302	CGGA_1626	Primary	GBM	3	Male	1	696	1	1	1	0	0	un-methylated	high
605	CGGA_P199	Recurrent	rGBM	3	Male	1	203	1	0	0	0	0	NA	high
681	CGGA_P619	Recurrent	rGBM	3	Female	1	236	1	1	1	0	0	NA	high
122	CGGA_1353	Primary	GBM	3	Male	1	1022	1	1	1	0	0	un-methylated	high
325	CGGA_1658	Recurrent	rGBM	3	Female	1	1574	1	1	1	0	0	un-methylated	high
409	CGGA_1811	Recurrent	rGBM	3	Male	1	304	1	1	1	0	0	NA	high
460	CGGA_2047	Recurrent	rGBM	3	Female	1	598	1	1	1	0	0	NA	high
254	CGGA_1559	Primary	GBM	3	Male	1	603	1	0	1	1	1	methylated	high
463	CGGA_2062	Recurrent	rGBM	3	Female	1	41	1	1	1	1	0	NA	high
225	CGGA_1521	Primary	GBM	3	Female	1	205	1	1	1	0	0	methylated	high
143	CGGA_1392	Primary	GBM	3	Male	1	473	1	1	1	0	0	un-methylated	high
142	CGGA_1391	Primary	GBM	3	Male	1	426	0	1	1	0	0	un-methylated	high
330	CGGA_1663	Recurrent	rGBM	3	Male	1	290	1	1	1	0	0	NA	high
465	CGGA_2078	Recurrent	rGBM	3	Female	1	280	1	1	1	0	0	NA	high
619	CGGA_P28	Primary	GBM	3	Male	1	107	1	0	0	0	0	NA	high
434	CGGA_1901	Primary	GBM	3	Male	1	540	1	1	1	0	0	methylated	high
365	CGGA_1706	Primary	GBM	3	Male	1	2068	0	1	1	0	0	NA	high
183	CGGA_1457	Primary	GBM	3	Male	1	312	1	1	1	0	0	methylated	high
676	CGGA_P596	Recurrent	rGBM	3	Female	1	777	0	1	1	1	1	methylated	high
418	CGGA_1833	Primary	GBM	3	Female	1	494	1	1	1	0	0	methylated	high
266	CGGA_1572	Recurrent	rGBM	3	Female	1	160	1	1	1	0	0	un-methylated	high
352	CGGA_1690	Primary	GBM	3	Male	1	592	1	1	1	0	0	un-methylated	high
186	CGGA_1461	Primary	GBM	3	Female	1	226	1	1	1	0	0	un-methylated	high
280	CGGA_1597	Primary	GBM	3	Male	1	174	1	1	0	0	0	methylated	high
601	CGGA_P182	Recurrent	rGBM	3	Female	1	1512	0	1	1	0	0	NA	high
305	CGGA_1631	Recurrent	rGBM	3	Female	1	221	1	1	0	0	0	methylated	high
344	CGGA_1681	Primary	GBM	3	Female	1	346	1	1	1	0	1	methylated	high
383	CGGA_1736	Primary	GBM	3	Female	1	938	1	1	1	0	0	un-methylated	high
244	CGGA_1543	Primary	GBM	3	Male	1	723	1	1	0	1	0	un-methylated	high
240	CGGA_1538	Recurrent	rGBM	3	Female	1	247	1	1	1	0	0	methylated	high
246	CGGA_1546	Primary	GBM	3	Male	1	223	1	0	1	0	0	un-methylated	high
46	CGGA_1134	Primary	GBM	3	Female	1	59	1	0	1	0	0	methylated	high
271	CGGA_1586	Primary	GBM	3	Female	1	232	1	1	1	0	0	un-methylated	high
414	CGGA_1819	Primary	GBM	3	Male	1	1005	1	0	1	0	0	methylated	high
358	CGGA_1698	Primary	GBM	3	Female	1	388	1	0	0	0	0	methylated	high
520	CGGA_831	Primary	GBM	3	Female	1	546	1	1	1	0	0	un-methylated	high
354	CGGA_1694	Primary	GBM	3	Male	1	624	1	1	1	0	0	un-methylated	high
366	CGGA_1708	Primary	GBM	3	Female	1	1122	1	1	1	0	0	methylated	high
91	CGGA_1248	Recurrent	rGBM	3	Male	1	138	1	1	1	0	0	un-methylated	high
180	CGGA_1452	Primary	GBM	3	Male	1	468	1	1	1	0	0	methylated	high
292	CGGA_1613	Primary	GBM	3	Male	1	250	0	1	1	0	0	methylated	high
448	CGGA_1976	Recurrent	rGBM	3	Female	1	73	1	0	1	0	0	un-methylated	high
247	CGGA_1548	Primary	GBM	3	Male	1	1054	1	1	1	0	0	un-methylated	high
380	CGGA_1729	Recurrent	rGBM	3	Male	1	244	1	1	1	0	0	methylated	high
415	CGGA_1820	Recurrent	rGBM	3	Female	1	77	1	1	1	0	0	un-methylated	high
693	CGGA_P99	Recurrent	rGBM	3	Male	1	679	0	1	1	1	0	NA	high
444	CGGA_1946	Recurrent	rGBM	3	Female	1	142	1	1	1	0	0	un-methylated	high
674	CGGA_P585	Recurrent	rGBM	3	Male	1	344	1	1	1	0	0	methylated	high
163	CGGA_1426	Primary	GBM	3	Female	1	133	1	1	1	0	0	un-methylated	high
242	CGGA_1541	Recurrent	rGBM	3	Female	1	67	1	1	1	0	0	methylated	high
92	CGGA_1255	Recurrent	rGBM	3	Male	1	118	1	1	1	0	0	methylated	high
187	CGGA_1462	Primary	GBM	3	Male	1	174	1	1	1	0	0	methylated	high
312	CGGA_1644	Primary	GBM	3	Male	1	173	1	1	1	0	0	methylated	high
294	CGGA_1615	Recurrent	rGBM	3	Male	1	586	1	1	1	0	1	un-methylated	high
378	CGGA_1727	Primary	GBM	3	Male	1	1980	0	1	1	1	0	un-methylated	high
445	CGGA_1953	Recurrent	rGBM	3	Male	1	73	1	1	1	0	0	methylated	high
447	CGGA_1972	Recurrent	rGBM	3	Male	1	1291	0	1	1	0	0	un-methylated	high
205	CGGA_1492	Recurrent	rGBM	3	Female	1	268	1	0	0	0	0	un-methylated	high
367	CGGA_1709	Primary	GBM	3	Male	1	415	1	1	1	0	0	un-methylated	high
651	CGGA_P411	Recurrent	rGBM	3	Female	1	440	1	1	1	1	0	methylated	high
422	CGGA_1857	Recurrent	rGBM	3	Male	1	157	1	1	1	0	0	NA	high
411	CGGA_1814	Recurrent	rGBM	3	Female	1	221	1	1	1	0	0	un-methylated	high
401	CGGA_1773	Recurrent	rGBM	3	Female	1	104	1	1	1	0	0	un-methylated	high
490	CGGA_487	Recurrent	rGBM	3	Male	1	156	1	0	1	0	0	un-methylated	high
624	CGGA_P295	Recurrent	rGBM	3	Male	1	273	1	1	1	0	0	un-methylated	high
284	CGGA_1604	Recurrent	rGBM	3	Male	1	740	1	1	1	1	0	methylated	high
514	CGGA_777	Recurrent	rGBM	3	Male	1	146	1	0	0	0	0	un-methylated	high
179	CGGA_1451	Primary	GBM	3	Female	1	438	1	1	1	0	0	un-methylated	high
433	CGGA_1899	Recurrent	rGBM	3	Male	1	176	1	1	1	0	0	un-methylated	high
412	CGGA_1815	Recurrent	rGBM	3	Female	1	185	1	1	1	0	0	methylated	high
379	CGGA_1728	Primary	GBM	3	Male	1	917	1	1	1	1	0	un-methylated	high
114	CGGA_1326	Primary	GBM	3	Male	1	322	1	1	0	1	0	un-methylated	high
425	CGGA_1865	Recurrent	rGBM	3	Female	1	89	1	0	0	0	0	NA	high
210	CGGA_1500	Primary	GBM	3	Female	1	108	1	1	1	0	0	un-methylated	high
237	CGGA_1535	Recurrent	rGBM	3	Male	0	232	1	1	1	1	0	un-methylated	high
399	CGGA_1770	Recurrent	rGBM	3	Female	0	267	1	0	1	1	0	un-methylated	high
148	CGGA_1403	Primary	GBM	3	Female	0	679	1	1	1	0	0	methylated	high
438	CGGA_1908	Recurrent	rGBM	3	Female	0	298	1	1	1	0	0	methylated	high
639	CGGA_P335	Recurrent	rGBM	3	Male	0	1203	0	1	1	1	1	methylated	high
690	CGGA_P89	Recurrent	rGBM	3	Male	0	294	1	1	1	0	0	NA	high
76	CGGA_120	Recurrent	rGBM	3	Male	0	288	1	1	1	0	0	NA	high
462	CGGA_2056	Recurrent	rGBM	3	Female	0	1019	0	1	1	1	0	NA	high
216	CGGA_1507	Recurrent	rGBM	3	Female	0	715	1	1	1	0	0	un-methylated	high
198	CGGA_1480	Recurrent	rGBM	3	Male	0	405	1	1	1	0	0	methylated	high
468	CGGA_2082	Recurrent	rGBM	3	Male	0	571	0	1	1	0	0	NA	high
12	CGGA_1036	Primary	GBM	3	Male	0	806	1	1	1	0	0	methylated	high
496	CGGA_530	Recurrent	rGBM	3	Female	0	506	1	0	1	0	0	methylated	high
138	CGGA_1387	Recurrent	rGBM	3	Male	0	90	1	0	0	0	0	methylated	high
123	CGGA_1354	Primary	GBM	3	Female	0	530	1	1	1	0	0	methylated	high
452	CGGA_2003	Recurrent	rGBM	3	Male	0	780	1	1	1	1	0	NA	high
165	CGGA_1429	Recurrent	rGBM	3	Female	0	2685	0	1	1	1	1	methylated	high
47	CGGA_1135	Primary	GBM	3	Male	0	1244	1	1	1	0	0	un-methylated	high
470	CGGA_2106	Recurrent	rGBM	3	Female	0	892	0	1	1	1	1	methylated	high
80	CGGA_1208	Recurrent	rGBM	3	Male	0	161	1	1	1	0	0	un-methylated	high
621	CGGA_P283	Recurrent	rGBM	3	Male	0	1331	0	1	1	0	0	methylated	high
494	CGGA_509	Primary	GBM	3	Male	0	623	1	1	0	0	0	un-methylated	high
35	CGGA_1106	Primary	GBM	3	Male	0	420	1	1	0	0	0	methylated	high
66	CGGA_1172	Primary	GBM	3	Female	0	3131	0	1	1	1	0	methylated	high
551	CGGA_P109	Recurrent	rGBM	3	Male	0	407	1	0	1	1	0	NA	high
404	CGGA_1785	Recurrent	rGBM	3	Male	0	329	1	1	1	1	0	methylated	high
396	CGGA_1764	Primary	GBM	3	Male	0	710	1	1	1	1	0	un-methylated	high
95	CGGA_1260	Recurrent	rGBM	3	Male	0	177	1	1	1	0	0	un-methylated	high
432	CGGA_1886	Recurrent	rGBM	3	Male	0	338	1	1	1	0	0	un-methylated	high
153	CGGA_1415	Recurrent	rGBM	3	Female	0	2719	0	1	1	0	0	methylated	high
147	CGGA_1402	Primary	GBM	3	Male	0	2742	0	1	1	0	0	methylated	high
215	CGGA_1505	Recurrent	rGBM	3	Male	0	172	1	1	1	1	0	un-methylated	high
545	CGGA_P102	Primary	GBM	3	Male	0	1269	1	1	1	1	0	NA	high
204	CGGA_1491	Primary	GBM	3	Male	0	246	1	1	1	1	0	un-methylated	high
301	CGGA_1624	Recurrent	rGBM	3	Female	0	87	1	1	1	1	0	methylated	high
306	CGGA_1634	Primary	GBM	3	Female	0	366	1	0	0	0	0	methylated	high
548	CGGA_P106	Recurrent	rGBM	3	Male	0	71	1	1	1	0	0	NA	high
326	CGGA_1659	Recurrent	rGBM	3	Male	0	387	1	1	1	0	0	methylated	high
671	CGGA_P512	Recurrent	rGBM	3	Male	0	541	1	1	1	0	0	methylated	high
43	CGGA_1130	Recurrent	rGBM	3	Female	0	402	1	1	0	1	0	methylated	high
678	CGGA_P609	Primary	GBM	3	Female	0	726	0	1	1	0	0	un-methylated	high
439	CGGA_1911	Recurrent	rGBM	3	Male	0	1451	0	1	1	0	0	methylated	high
349	CGGA_1687	Primary	GBM	3	Male	0	2118	0	1	1	0	0	un-methylated	high
498	CGGA_568	Recurrent	rGBM	3	Male	0	285	1	0	1	0	0	un-methylated	high
188	CGGA_1463	Primary	O	1	Female	1	2633	0	1	0	1	1	methylated	low
59	CGGA_1157	Primary	A	1	Male	1	727	1	1	1	0	0	methylated	low
606	CGGA_P20	Primary	A	1	Female	1	1923	0	1	0	1	0	NA	low
571	CGGA_P145	Primary	A	1	Male	1	308	1	1	0	1	0	NA	low
597	CGGA_P179	Primary	A	1	Female	1	1454	0	1	1	1	0	methylated	low
77	CGGA_1204	Primary	O	1	Male	1	3056	0	0	1	1	1	methylated	low
101	CGGA_1286	Primary	O	1	Female	1	2906	0	1	1	1	1	un-methylated	low
512	CGGA_730	Recurrent	rO	1	Female	1	2118	1	0	0	1	1	NA	low
61	CGGA_1159	Primary	A	1	Male	1	3181	0	0	1	1	0	un-methylated	low
492	CGGA_503	Primary	A	1	Male	1	4410	0	1	1	1	0	un-methylated	low
226	CGGA_1523	Primary	A	1	Male	1	2508	0	1	1	1	0	methylated	low
7	CGGA_1018	Recurrent	rO	1	Male	1	2527	1	1	1	1	1	methylated	low
579	CGGA_P155	Primary	A	1	Male	1	1483	0	1	1	0	0	NA	low
274	CGGA_1589	Recurrent	rA	1	Male	1	342	1	1	1	0	0	methylated	low
628	CGGA_P306	Recurrent	rO	1	Male	1	922	1	1	1	1	1	methylated	low
299	CGGA_1621	Primary	A	1	Female	1	2311	0	1	1	1	0	un-methylated	low
627	CGGA_P30	Primary	A	1	Male	1	404	1	1	1	0	0	NA	low
22	CGGA_1065	Primary	O	1	Female	1	3412	0	1	1	1	1	un-methylated	low
310	CGGA_1642	Primary	A	1	Male	1	2266	0	1	0	1	0	methylated	low
2	CGGA_1003	Primary	O	1	Female	1	3817	0	0	1	1	1	un-methylated	low
576	CGGA_P151	Primary	A	1	Female	1	1582	0	1	1	1	0	NA	low
221	CGGA_1516	Primary	O	1	Male	1	2530	0	1	1	1	1	methylated	low
509	CGGA_720	Recurrent	rA	1	Female	1	1258	1	0	0	1	0	un-methylated	low
489	CGGA_482	Primary	O	1	Male	1	2511	1	1	0	1	1	methylated	low
351	CGGA_1689	Primary	A	1	Male	1	2118	0	1	1	1	0	methylated	low
510	CGGA_721	Primary	A	1	Male	1	2552	1	1	1	1	0	un-methylated	low
319	CGGA_1651	Recurrent	rA	1	Female	1	842	1	1	1	1	0	methylated	low
554	CGGA_P111	Primary	O	1	Female	1	1638	0	0	0	1	1	NA	low
663	CGGA_P492	Recurrent	rO	1	Female	1	938	0	0	1	1	1	methylated	low
116	CGGA_1335	Primary	O	1	Female	0	2839	0	0	0	1	1	un-methylated	low
595	CGGA_P177	Primary	A	1	Male	0	1442	0	1	1	0	0	methylated	low
565	CGGA_P132	Primary	O	1	Male	0	1603	0	1	0	1	1	NA	low
5	CGGA_1014	Primary	A	1	Male	0	263	1	0	1	0	0	un-methylated	low
567	CGGA_P137	Primary	A	1	Male	0	1526	0	0	0	1	0	NA	low
222	CGGA_1517	Primary	O	1	Male	0	2530	0	1	1	1	1	methylated	low
525	CGGA_863	Primary	A	1	Female	0	2073	1	1	0	0	0	un-methylated	low
181	CGGA_1454	Primary	A	1	Female	0	2655	0	1	1	0	0	methylated	low
655	CGGA_P422	Primary	O	1	Female	0	1091	0	1	0	1	1	methylated	low
118	CGGA_1339	Primary	O	1	Male	0	2832	0	0	1	1	1	un-methylated	low
649	CGGA_P399	Recurrent	rO	1	Female	0	1090	0	1	1	1	1	methylated	low
562	CGGA_P128	Primary	A	1	Male	0	1586	0	1	0	1	0	NA	low
500	CGGA_619	Recurrent	rA	1	Male	0	550	1	0	0	0	0	NA	low
687	CGGA_P84	Primary	A	1	Female	0	1694	0	1	0	1	0	NA	low
331	CGGA_1664	Primary	O	1	Female	0	1528	1	1	1	1	0	methylated	low
126	CGGA_1361	Primary	O	1	Male	0	2804	0	1	1	1	0	methylated	low
451	CGGA_2002	Recurrent	rA	1	Male	0	572	1	1	1	1	0	un-methylated	low
81	CGGA_1211	Primary	O	1	Male	0	3042	0	0	0	1	1	un-methylated	low
9	CGGA_1030	Primary	A	1	Female	0	3664	0	1	1	1	0	methylated	low
563	CGGA_P13	Primary	O	1	Female	0	1938	0	0	0	1	1	NA	low
560	CGGA_P121	Primary	A	1	Male	0	1608	0	1	0	0	0	NA	low
60	CGGA_1158	Primary	O	1	Male	0	3188	0	1	1	1	1	un-methylated	low
604	CGGA_P19	Primary	A	1	Male	0	1924	0	1	1	1	0	NA	low
508	CGGA_707	Primary	O	1	Female	0	3299	1	1	0	1	1	NA	low
615	CGGA_P27	Primary	A	1	Female	0	413	0	1	0	1	0	NA	low
268	CGGA_1579	Primary	A	1	Male	0	2398	0	0	0	0	0	methylated	low
53	CGGA_1147	Primary	A	1	Male	0	3215	0	0	1	1	0	un-methylated	low
30	CGGA_1087	Primary	O	1	Female	0	701	0	0	1	1	1	un-methylated	low
373	CGGA_1720	Primary	A	1	Male	0	1994	0	1	1	1	0	methylated	low
648	CGGA_P392	Recurrent	rA	1	Male	0	1099	0	1	1	1	1	methylated	low
85	CGGA_1228	Primary	A	1	Male	0	2626	0	0	1	0	0	NA	low
668	CGGA_P505	Recurrent	rA	1	Male	0	924	0	1	0	1	0	methylated	low
666	CGGA_P500	Recurrent	rO	1	Female	0	930	0	1	0	1	1	methylated	low
546	CGGA_P103	Primary	O	1	Male	0	1651	0	1	0	1	1	NA	low
688	CGGA_P86	Primary	O	1	Female	0	1694	0	1	0	1	1	NA	low
483	CGGA_369	Recurrent	rA	1	Male	0	4606	0	1	0	1	0	NA	low
84	CGGA_1226	Primary	A	1	Female	0	670	1	1	1	0	0	un-methylated	low
435	CGGA_1902	Primary	A	1	Male	0	1479	0	0	0	1	0	methylated	low
115	CGGA_1334	Primary	A	1	Female	0	146	1	1	1	0	0	methylated	low
511	CGGA_724	Recurrent	rA	1	Male	0	4147	0	0	0	1	0	un-methylated	low
556	CGGA_P113	Primary	A	1	Male	0	1708	0	1	0	0	0	NA	low
594	CGGA_P176	Primary	O	1	Female	0	804	0	1	0	1	1	NA	low
591	CGGA_P173	Primary	A	1	Male	0	1448	0	1	0	1	0	un-methylated	low
479	CGGA_320	Primary	O	1	Male	0	3005	1	1	1	1	1	NA	low
592	CGGA_P174	Primary	O	1	Male	0	1482	0	1	1	1	1	NA	low
203	CGGA_1488	Primary	A	1	Male	0	2586	0	0	0	1	0	methylated	low
540	CGGA_D50	Recurrent	rO	1	Male	0	782	1	0	0	1	1	NA	low
31	CGGA_1097	Primary	A	1	Male	0	1378	1	1	1	0	0	methylated	low
580	CGGA_P156	Primary	O	1	Male	0	1488	0	0	0	1	1	NA	low
420	CGGA_1850	Primary	A	1	Male	0	750	0	0	1	1	0	methylated	low
172	CGGA_1440	Primary	O	1	Female	0	2670	0	0	1	1	1	methylated	low
505	CGGA_663	Primary	A	1	Female	0	4210	0	1	1	1	0	un-methylated	low
517	CGGA_809	Primary	A	1	Male	0	1252	1	1	0	1	0	un-methylated	low
476	CGGA_28	Primary	A	1	Male	0	1103	1	1	0	1	1	un-methylated	low
417	CGGA_1829	Primary	A	1	Male	0	801	0	0	0	0	0	methylated	low
533	CGGA_889	Primary	A	1	Male	0	3943	0	1	1	1	0	NA	low
338	CGGA_1673	Primary	A	1	Female	0	2160	0	0	1	1	0	methylated	low
38	CGGA_112	Primary	A	1	Male	0	1534	1	1	1	1	0	un-methylated	low
139	CGGA_1389	Primary	AO	2	Female	1	1669	1	1	0	1	1	methylated	low
99	CGGA_1273	Recurrent	rAA	2	Male	1	2438	0	1	1	1	0	un-methylated	low
515	CGGA_780	Recurrent	rAO	2	Female	1	923	1	0	1	0	0	un-methylated	low
583	CGGA_P159	Primary	AA	2	Male	1	211	1	0	0	0	0	NA	low
313	CGGA_1645	Primary	AA	2	Male	1	1996	0	1	1	1	0	methylated	low
602	CGGA_P183	Primary	AO	2	Male	1	1512	0	1	1	1	1	NA	low
155	CGGA_1417	Primary	AO	2	Male	1	2713	0	1	1	1	1	methylated	low
8	CGGA_103	Primary	AA	2	Male	1	1188	1	1	0	1	0	un-methylated	low
581	CGGA_P157	Primary	AA	2	Female	1	470	1	1	1	0	0	NA	low
185	CGGA_1459	Recurrent	rAA	2	Male	1	503	1	1	1	0	0	un-methylated	low
184	CGGA_1458	Recurrent	rAO	2	Female	1	127	1	1	1	1	1	methylated	low
405	CGGA_1786	Recurrent	rAO	2	Female	1	1817	0	1	1	1	1	NA	low
493	CGGA_507	Recurrent	rAA	2	Female	1	302	1	0	1	1	0	methylated	low
72	CGGA_1191	Primary	AO	2	Male	1	3082	0	0	1	1	1	methylated	low
342	CGGA_1679	Primary	AO	2	Female	1	2146	0	1	1	1	1	methylated	low
124	CGGA_1356	Recurrent	rAA	2	Male	1	948	1	1	1	1	0	methylated	low
513	CGGA_763	Recurrent	rAA	2	Male	1	319	0	0	0	0	0	un-methylated	low
350	CGGA_1688	Recurrent	rAA	2	Female	1	51	1	1	1	0	0	methylated	low
256	CGGA_1562	Primary	AO	2	Male	1	2032	1	1	1	1	1	methylated	low
298	CGGA_1620	Primary	AO	2	Male	1	2312	0	1	1	1	1	methylated	low
424	CGGA_1863	Recurrent	rAO	2	Female	1	1594	0	1	1	1	1	un-methylated	low
385	CGGA_1738	Primary	AA	2	Male	1	469	1	1	1	0	0	methylated	low
202	CGGA_1487	Recurrent	rAA	2	Female	1	520	1	1	1	0	0	un-methylated	low
473	CGGA_2129	Recurrent	rAA	2	Male	1	828	0	1	0	1	0	NA	low
171	CGGA_1437	Recurrent	rAA	2	Male	1	1037	1	1	1	0	0	un-methylated	low
614	CGGA_P269	Recurrent	rAO	2	Female	1	511	1	1	1	0	1	NA	low
252	CGGA_1557	Primary	AO	2	Male	1	2427	0	0	1	1	1	methylated	low
656	CGGA_P437	Primary	AO	2	Female	1	1023	0	0	1	1	1	NA	low
659	CGGA_P446	Recurrent	rAO	2	Female	1	1009	0	1	1	1	1	NA	low
230	CGGA_1527	Primary	AA	2	Male	1	1714	1	1	1	1	0	methylated	low
388	CGGA_1743	Primary	AA	2	Female	1	1361	1	1	1	1	0	un-methylated	low
618	CGGA_P279	Recurrent	rAO	2	Female	1	1334	0	1	1	1	1	NA	low
112	CGGA_1321	Primary	AA	2	Male	1	702	1	1	1	1	0	methylated	low
70	CGGA_1184	Recurrent	rAA	2	Male	1	156	1	1	0	1	0	methylated	low
44	CGGA_1131	Primary	AA	2	Female	1	3251	0	1	1	1	0	methylated	low
568	CGGA_P142	Primary	AO	2	Male	1	1558	0	1	1	1	1	NA	low
355	CGGA_1695	Recurrent	rAA	2	Male	1	2094	0	1	1	1	0	un-methylated	low
41	CGGA_1126	Primary	AA	2	Male	1	784	1	1	1	1	0	methylated	low
297	CGGA_1619	Primary	AA	2	Male	1	766	1	1	1	1	0	methylated	low
334	CGGA_1669	Primary	AA	2	Female	1	139	1	0	0	0	0	methylated	low
361	CGGA_1701	Primary	AO	2	Male	1	1696	0	1	0	1	1	methylated	low
17	CGGA_1055	Primary	AA	2	Male	0	1611	1	1	1	1	0	un-methylated	low
106	CGGA_1305	Primary	AA	2	Male	0	2702	1	1	1	1	0	methylated	low
144	CGGA_1398	Recurrent	rAA	2	Male	0	554	1	1	1	1	0	methylated	low
1	CGGA_1002	Primary	AA	2	Female	0	305	1	1	1	0	0	methylated	low
57	CGGA_1155	Primary	AA	2	Male	0	1373	1	1	1	1	1	methylated	low
260	CGGA_1566	Primary	AO	2	Female	0	2420	0	1	1	1	1	methylated	low
74	CGGA_1195	Primary	AA	2	Male	0	476	1	0	0	1	0	un-methylated	low
443	CGGA_194	Recurrent	rAO	2	Female	0	2304	1	0	0	1	1	methylated	low
154	CGGA_1416	Primary	AO	2	Male	0	1933	1	0	0	1	1	un-methylated	low
504	CGGA_652	Recurrent	rAA	2	Male	0	476	1	0	1	1	0	methylated	low
83	CGGA_1223	Primary	AA	2	Male	0	682	1	1	1	0	0	un-methylated	low
111	CGGA_1319	Primary	AO	2	Female	0	2861	0	1	1	0	0	methylated	low
603	CGGA_P185	Recurrent	rAA	2	Female	0	502	1	1	1	1	0	NA	low
507	CGGA_705	Primary	AA	2	Male	0	1507	1	1	0	1	0	un-methylated	low
67	CGGA_1178	Recurrent	rAA	2	Male	0	422	1	1	1	1	0	un-methylated	low
684	CGGA_P633	Recurrent	rAA	2	Female	0	676	0	1	1	1	0	NA	low
423	CGGA_1862	Primary	AA	2	Male	0	110	1	1	1	0	0	methylated	low
598	CGGA_P18	Primary	AA	2	Male	0	387	1	0	1	1	0	NA	low
669	CGGA_P508	Recurrent	rAA	2	Male	0	377	1	1	1	1	0	methylated	low
333	CGGA_1667	Primary	AO	2	Female	0	2180	0	1	1	1	1	un-methylated	low
535	CGGA_901	Primary	AA	2	Male	0	929	1	0	0	1	0	NA	low
217	CGGA_1508	Primary	AA	2	Male	0	1049	1	0	0	1	0	methylated	low
86	CGGA_1232	Primary	AA	2	Male	0	2067	1	1	1	1	0	methylated	low
376	CGGA_1723	Primary	AO	2	Female	0	1986	0	1	1	1	1	un-methylated	low
486	CGGA_420	Recurrent	rAO	2	Female	0	3514	0	1	1	1	1	methylated	low
146	CGGA_1401	Primary	AA	2	Male	0	1680	1	1	1	1	0	methylated	low
249	CGGA_1552	Primary	AO	2	Male	0	2432	0	1	0	1	1	methylated	low
52	CGGA_1144	Primary	AA	2	Female	0	2505	0	1	1	0	0	un-methylated	low
467	CGGA_2081	Recurrent	rAO	2	Female	0	961	0	1	1	1	1	NA	low
534	CGGA_890	Primary	AA	2	Male	0	2982	1	1	0	1	0	NA	low
339	CGGA_1675	Primary	AA	2	Male	0	2154	0	1	1	1	0	methylated	low
629	CGGA_P308	Recurrent	rAA	2	Male	0	563	1	1	1	1	0	methylated	low
245	CGGA_1544	Primary	AA	2	Female	0	208	1	0	0	1	0	methylated	low
400	CGGA_1771	Recurrent	rAA	2	Male	0	1068	1	1	1	1	0	un-methylated	low
130	CGGA_1369	Primary	AO	2	Female	0	360	0	1	1	1	0	methylated	low
303	CGGA_1627	Primary	AA	2	Male	0	2301	0	1	1	1	0	un-methylated	low
372	CGGA_1718	Primary	AA	2	Female	0	1996	0	1	1	1	0	methylated	low
97	CGGA_1264	Primary	AO	2	Female	0	2929	0	0	1	1	1	methylated	low
276	CGGA_1592	Recurrent	rAO	2	Male	0	1588	1	1	1	1	1	methylated	low
430	CGGA_1880	Recurrent	rAA	2	Female	0	1302	0	0	0	1	0	NA	low
519	CGGA_825	Recurrent	rAA	2	Male	0	836	1	1	1	1	0	NA	low
227	CGGA_1524	Recurrent	rAO	2	Male	0	1004	1	1	1	1	1	methylated	low
62	CGGA_1161	Primary	AA	2	Male	0	3180	0	1	1	1	0	un-methylated	low
219	CGGA_1513	Recurrent	rAO	2	Female	0	2352	1	1	1	1	1	methylated	low
152	CGGA_1413	Primary	AO	2	Male	0	2720	0	1	1	1	1	methylated	low
503	CGGA_634	Primary	AA	2	Female	0	2633	1	1	0	1	0	un-methylated	low
98	CGGA_1269	Primary	AO	2	Female	0	2923	0	0	1	1	1	methylated	low
431	CGGA_1882	Primary	AO	2	Male	0	1531	0	0	0	1	1	methylated	low
377	CGGA_1725	Primary	AO	2	Female	0	1983	0	1	1	1	1	un-methylated	low
502	CGGA_625	Recurrent	rAO	2	Female	0	2465	1	0	0	1	1	un-methylated	low
347	CGGA_1685	Recurrent	rAA	2	Male	0	225	1	1	1	1	0	methylated	low
384	CGGA_1737	Primary	AO	2	Male	0	1952	0	1	1	1	1	methylated	low
45	CGGA_1132	Recurrent	rAO	2	Female	0	3251	0	1	1	1	1	methylated	low
87	CGGA_1235	Primary	AO	2	Female	0	3004	0	0	0	1	0	methylated	low
487	CGGA_457	Recurrent	rAA	2	Male	0	75	1	0	0	1	0	methylated	low
450	CGGA_1994	Recurrent	rAO	2	Female	0	1237	0	1	1	1	0	methylated	low
82	CGGA_1212	Primary	AA	2	Male	0	2292	1	1	1	1	0	methylated	low
296	CGGA_1618	Primary	AA	2	Male	0	2319	0	1	1	1	0	un-methylated	low
550	CGGA_P108	Primary	AA	2	Female	0	1644	0	1	1	0	0	NA	low
589	CGGA_P17	Primary	AO	2	Male	0	1930	0	1	1	1	1	NA	low
250	CGGA_1553	Recurrent	rAA	2	Male	0	540	1	1	1	1	0	un-methylated	low
65	CGGA_1169	Primary	AA	2	Male	0	1765	1	1	1	1	0	un-methylated	low
529	CGGA_882	Recurrent	rAA	2	Male	0	1008	0	1	0	1	0	NA	low
532	CGGA_888	Recurrent	rAO	2	Male	0	669	1	1	1	1	1	NA	low
523	CGGA_861	Primary	AA	2	Male	0	893	1	0	0	0	0	NA	low
40	CGGA_1121	Recurrent	rAA	2	Female	0	3278	0	1	1	1	0	methylated	low
108	CGGA_1311	Recurrent	rAO	2	Female	0	1080	1	1	1	1	1	methylated	low
653	CGGA_P416	Recurrent	rAO	2	Male	0	1069	0	1	1	1	1	methylated	low
132	CGGA_1377	Primary	AA	2	Male	0	2780	0	1	1	1	0	methylated	low
348	CGGA_1686	Primary	AA	2	Male	0	745	1	0	1	0	0	un-methylated	low
263	CGGA_1569	Primary	AA	2	Female	0	1406	0	0	0	0	1	methylated	low
69	CGGA_1183	Primary	AA	2	Female	0	408	1	1	1	0	0	un-methylated	low
538	CGGA_D28	Primary	AA	2	Male	0	860	1	1	0	1	0	NA	low
208	CGGA_1497	Primary	AA	2	Female	0	1178	1	1	1	1	0	un-methylated	low
484	CGGA_406	Recurrent	rAA	2	Female	0	90	1	0	0	1	0	un-methylated	low
528	CGGA_881	Recurrent	rAA	2	Female	0	252	1	0	1	0	0	NA	low
673	CGGA_P568	Recurrent	rAO	2	Female	0	218	1	1	1	1	1	methylated	low
223	CGGA_1518	Primary	AA	2	Female	0	411	1	1	1	0	0	methylated	low
300	CGGA_1623	Primary	AA	2	Female	0	2307	0	1	0	0	0	methylated	low
677	CGGA_P604	Recurrent	rAA	2	Female	0	262	1	1	1	0	0	un-methylated	low
197	CGGA_1478	Primary	GBM	3	Female	1	542	1	1	1	0	0	methylated	low
555	CGGA_P112	Primary	GBM	3	Male	1	834	1	1	1	0	0	NA	low
279	CGGA_1596	Primary	GBM	3	Male	1	205	1	1	1	0	0	methylated	low
427	CGGA_1870	Primary	GBM	3	Male	1	1556	0	1	1	1	1	un-methylated	low
609	CGGA_P22	Primary	GBM	3	Male	1	406	1	1	1	0	0	NA	low
368	CGGA_1713	Primary	GBM	3	Male	1	332	1	1	1	0	0	methylated	low
241	CGGA_1539	Primary	GBM	3	Male	1	2462	0	1	1	1	0	methylated	low
51	CGGA_1142	Primary	GBM	3	Male	1	1005	1	1	1	0	0	un-methylated	low
158	CGGA_1420	Primary	GBM	3	Male	1	364	1	1	1	0	0	methylated	low
94	CGGA_1257	Recurrent	rGBM	3	Male	1	192	1	1	1	0	0	un-methylated	low
140	CGGA_139	Primary	GBM	3	Male	1	694	1	1	1	1	0	un-methylated	low
236	CGGA_1534	Primary	GBM	3	Female	1	27	1	0	0	1	0	un-methylated	low
419	CGGA_1840	Primary	GBM	3	Female	1	1179	0	1	1	0	0	methylated	low
14	CGGA_1041	Primary	GBM	3	Male	1	3593	0	1	1	0	0	un-methylated	low
135	CGGA_1382	Primary	GBM	3	Male	1	284	1	1	1	0	0	methylated	low
309	CGGA_1641	Recurrent	rGBM	3	Female	1	291	1	1	1	0	0	methylated	low
157	CGGA_1419	Recurrent	rGBM	3	Male	1	249	1	1	1	0	0	un-methylated	low
323	CGGA_1656	Recurrent	rGBM	3	Male	1	149	1	0	1	0	0	methylated	low
461	CGGA_2053	Recurrent	rGBM	3	Male	1	1031	0	1	1	0	1	NA	low
49	CGGA_1138	Primary	GBM	3	Male	1	411	1	1	1	0	0	un-methylated	low
382	CGGA_1735	Primary	GBM	3	Male	1	813	1	1	1	0	0	un-methylated	low
195	CGGA_1476	Primary	GBM	3	Female	1	299	1	0	0	0	0	methylated	low
620	CGGA_P280	Recurrent	rGBM	3	Female	1	1342	0	1	1	0	0	methylated	low
393	CGGA_1750	Primary	GBM	3	Female	1	250	1	1	1	0	0	methylated	low
387	CGGA_1740	Primary	GBM	3	Female	1	363	1	0	0	0	0	methylated	low
398	CGGA_1769	Primary	GBM	3	Female	1	1854	0	0	1	0	0	methylated	low
258	CGGA_1564	Primary	GBM	3	Male	1	190	1	1	1	0	0	un-methylated	low
357	CGGA_1697	Recurrent	rGBM	3	Female	1	89	1	1	1	0	0	methylated	low
88	CGGA_1236	Primary	GBM	3	Female	1	191	1	0	0	0	0	methylated	low
134	CGGA_1380	Primary	GBM	3	Male	1	291	1	1	1	0	0	methylated	low
394	CGGA_1758	Primary	GBM	3	Female	1	414	1	1	1	0	0	methylated	low
392	CGGA_1749	Primary	GBM	3	Female	1	401	1	1	1	0	0	un-methylated	low
265	CGGA_1571	Primary	GBM	3	Female	0	412	0	1	1	1	0	methylated	low
207	CGGA_1496	Recurrent	rGBM	3	Female	0	330	1	1	1	1	1	methylated	low
64	CGGA_1164	Recurrent	rGBM	3	Female	0	1022	1	0	1	1	1	un-methylated	low
318	CGGA_1650	Primary	GBM	3	Male	0	1283	1	1	1	1	0	methylated	low
255	CGGA_1560	Primary	GBM	3	Female	0	459	1	1	1	1	0	methylated	low
34	CGGA_1103	Primary	GBM	3	Female	0	585	1	1	1	1	0	methylated	low
285	CGGA_1605	Recurrent	rGBM	3	Male	0	321	1	1	1	0	0	methylated	low
100	CGGA_1282	Primary	GBM	3	Female	0	1116	1	1	1	0	0	un-methylated	low
362	CGGA_1702	Recurrent	rGBM	3	Female	0	168	1	1	1	0	0	un-methylated	low
6	CGGA_1017	Primary	GBM	3	Female	0	768	1	1	0	0	0	un-methylated	low
458	CGGA_2039	Recurrent	rGBM	3	Male	0	702	0	1	1	0	0	methylated	low
166	CGGA_1430	Recurrent	rGBM	3	Female	0	162	1	1	1	0	0	un-methylated	low
151	CGGA_1410	Primary	GBM	3	Female	0	825	1	1	1	0	0	methylated	low
402	CGGA_1776	Recurrent	rGBM	3	Male	0	259	1	1	1	0	0	un-methylated	low
646	CGGA_P385	Recurrent	rGBM	3	Male	0	1112	0	1	1	0	0	NA	low
162	CGGA_1425	Primary	GBM	3	Female	0	640	1	1	1	0	1	methylated	low
283	CGGA_1603	Recurrent	rGBM	3	Male	0	356	1	1	1	0	0	un-methylated	low
290	CGGA_1611	Recurrent	rGBM	3	Female	0	1158	1	1	1	1	0	un-methylated
