# Supplementary material for: MD2 Is a Potential Biomarker Associated with Immune Cell Infiltration in Gliomas
Source: Front Oncol. 2022 Mar 17;12:854598. doi: 10.3389/fonc.2022.854598 (PMC8968038; doi:10.3389/fonc.2022.854598)
Supplement: Supplementary file 2 [file DataSheet_2.zip › Source data/Figure 4/Figure 4A CGGA cox regression analysis.R]

#CGGA univariate cox regression analysis

#加载这两个R包
library("survival")
library("survminer")
library("ggpubr")
dta("CGGA")
head(CGGA)
###Age
res.cox <- coxph(Surv(time, Censor) ~ Age, data = CGGA)
res.cox 
summary(res.cox)
###Gender
res.cox <- coxph(Surv(time, Censor) ~ Gender, data = CGGA)
res.cox
summary(res.cox)
###Grade
res.cox <- coxph(Surv(time, Censor) ~ Grade, data = CGGA)
res.cox
summary(res.cox)
###codeletion
res.cox <- coxph(Surv(time, Censor) ~ codeletion, data = CGGA)
res.cox
summary(res.cox)
###IDH_mutation_status
head(CGGA)
res.cox <- coxph(Surv(time, Censor) ~ IDH_mutation_status, data = CGGA)
res.cox
summary(res.cox)
###MD2
res.cox <- coxph(Surv(time, Censor) ~ MD2, data = CGGA)
res.cox
summary(res.cox)
#CGGA multivariate cox regression analysis
res.cox <- coxph(Surv(time,  Censor) ~ Age + Gender + Grade + codeletion + IDH_mutation_status + MD2, data =  CGGA)
x <- summary(res.cox)
pvalue=signif(as.matrix(x$coefficients)[,5],2)
HR=signif(as.matrix(x$coefficients)[,2],2)
low=signif(x$conf.int[,3],2)
high=signif(x$conf.int[,4],2)
multi_res=data.frame(p.value=pvalue,
                     HR=paste(HR," (",low,"-",high,")",sep=""),
                     stringsAsFactors = F
)
multi_res
write.table(file="multivariate_cox_result.txt",multi_res,quote=F,sep="\t")
