# Supplementary material for: MD2 Is a Potential Biomarker Associated with Immune Cell Infiltration in Gliomas
Source: Front Oncol. 2022 Mar 17;12:854598. doi: 10.3389/fonc.2022.854598 (PMC8968038; doi:10.3389/fonc.2022.854598)
Supplement: Supplementary file 2 [file DataSheet_2.zip › Source data/Figure 4/Figure 4B TCGA cox regression analysis.R]

install.packages(c("survival", "survminer"))
library("survival")
library("survminer")
library("ggpubr")
head(TCGA)
#Univariate cox regression analysis
##age
res.cox <- coxph(Surv(time, OS) ~ age, data = TCGA)
res.cox
summary(res.cox)
###gender
res.cox <- coxph(Surv(time, OS) ~ gender, data = TCGA)
res.cox
summary(res.cox)
###grade
res.cox <- coxph(Surv(time, OS) ~ grade, data = TCGA)
res.cox
summary(res.cox)
###codel
res.cox <- coxph(Surv(time, OS) ~ codel, data = TCGA)
res.cox
summary(res.cox)
###IDH
res.cox <- coxph(Surv(time, OS) ~ IDH, data = TCGA)
res.cox
summary(res.cox)
###MD2
res.cox <- coxph(Surv(time, OS) ~ MD2, data = TCGA)
res.cox
summary(res.cox)
##multivariate Cox regression analysis
res.cox <- coxph(Surv(time, OS) ~ age + gender + IDH
                 + MD2 +grade+codel, data =  TCGA)
x <- summary(res.cox)
pvalue=signif(as.matrix(x$coefficients)[,5],2)
HR=signif(as.matrix(x$coefficients)[,2],2)
low=signif(x$conf.int[,3],2)
high=signif(x$conf.int[,4],2)
multi_res=data.frame(p.value=pvalue,
                     HR=paste(HR," (",low,"-",high,")",sep=""),
                     stringsAsFactors = F
)
multi_res
write.table(file="multivariate_cox_result.txt",multi_res,quote=F,sep="\t")
