# Supplementary material for: MD2 Is a Potential Biomarker Associated with Immune Cell Infiltration in Gliomas
Source: Front Oncol. 2022 Mar 17;12:854598. doi: 10.3389/fonc.2022.854598 (PMC8968038; doi:10.3389/fonc.2022.854598)
Supplement: Supplementary file 2 [file DataSheet_2.zip › Source data/Figure 4/Figure 4B TCGA cox regression.csv]

	X1	sampleID	additional_pharmaceutical_therapy	additional_radiation_therapy	gender	histological	ldh1_mutation_found	radiation_therapy	MD2	codel	gg	age	grade	IDH	sample	OS	time	DSS	DSS.time	DFI	DFI.time	PFI	PFI.time
2697	58	TCGA-06-5410-01	NA	NA	FEMALE	GBM	NA	0	high	0	GBM	1	3	0	TCGA-06-5410-01	1	108	1	108	NA	NA	1	108
2732	93	TCGA-14-1829-01	NA	NA	MALE	GBM	NA	1	high	0	GBM	1	3	0	TCGA-14-1829-01	0	218	0	218	NA	NA	0	218
2758	119	TCGA-27-1831-01	NO	NO	MALE	GBM	NA	1	high	0	GBM	1	3	0	TCGA-27-1831-01	1	505	1	505	NA	NA	1	144
2801	163	TCGA-76-4928-01	NA	NA	FEMALE	GBM	NA	1	high	0	GBM	1	3	0	TCGA-76-4928-01	1	94	1	94	NA	NA	1	94
2730	91	TCGA-14-1823-01	YES	NO	FEMALE	GBM	NA	1	high	0	GBM	1	3	0	TCGA-14-1823-01	1	543	1	543	NA	NA	1	140
2779	141	TCGA-28-5213-01	NA	NA	MALE	GBM	NA	1	high	0	GBM	1	3	0	TCGA-28-5213-01	0	951	0	951	NA	NA	0	951
4917	524	TCGA-P5-A5EX-01	NA	NA	FEMALE	Oligodendroglioma	NA	1	high	1	AO	0	2	1	TCGA-P5-A5EX-01	0	243	0	243	NA	NA	0	243
2699	60	TCGA-06-5412-01	NO	NO	FEMALE	GBM	NA	1	high	0	GBM	1	3	0	TCGA-06-5412-01	1	138	1	138	NA	NA	1	88
2647	8	TCGA-06-0130-01	NO	NO	MALE	GBM	NA	1	high	0	GBM	1	3	0	TCGA-06-0130-01	1	394	1	394	NA	NA	1	244
4870	477	TCGA-HT-8563-01	NA	NA	FEMALE	Astrocytoma	NA	1	high	0	AA	0	2	1	TCGA-HT-8563-01	0	860	0	860	0	860	0	860
4994	601	TCGA-S9-A6WN-01	YES	NO	FEMALE	Astrocytoma	NO	1	high	1	AA	0	2	1	TCGA-S9-A6WN-01	0	805	0	805	NA	NA	1	303
2648	9	TCGA-06-0132-01	YES	NO	MALE	GBM	NA	1	high	0	GBM	1	3	0	TCGA-06-0132-01	1	771	1	771	NA	NA	1	482
2759	120	TCGA-27-1832-01	YES	NO	FEMALE	GBM	NA	1	high	0	GBM	1	3	0	TCGA-27-1832-01	1	300	1	300	NA	NA	1	176
2651	12	TCGA-06-0141-01	YES	NO	MALE	GBM	NA	1	high	0	GBM	1	3	0	TCGA-06-0141-01	1	313	1	313	NA	NA	1	145
2773	135	TCGA-28-2513-01	YES	YES	FEMALE	GBM	NA	1	high	0	GBM	1	3	0	TCGA-28-2513-01	0	222	0	222	NA	NA	1	75
2641	2	TCGA-02-0055-01	NO	NO	FEMALE	GBM	NA	1	high	0	GBM	1	3	0	TCGA-02-0055-01	1	76	1	76	NA	NA	1	6
2671	32	TCGA-06-0644-01	YES	YES	MALE	GBM	NA	1	high	0	GBM	1	3	0	TCGA-06-0644-01	1	384	1	384	NA	NA	1	85
2672	33	TCGA-06-0645-01	NA	NA	FEMALE	GBM	NA	0	high	0	GBM	1	3	0	TCGA-06-0645-01	1	175	1	175	NA	NA	1	175
2725	86	TCGA-14-0817-01	NA	NA	FEMALE	GBM	NA	0	high	0	GBM	1	3	0	TCGA-14-0817-01	1	164	NA	164	NA	NA	0	164
2737	98	TCGA-16-1045-01	YES	NO	FEMALE	GBM	NA	1	high	0	GBM	1	3	0	TCGA-16-1045-01	1	883	1	883	NA	NA	1	654
2767	128	TCGA-27-2526-01	NA	NA	FEMALE	GBM	NA	0	high	0	GBM	1	3	0	TCGA-27-2526-01	1	87	1	87	NA	NA	1	87
4850	457	TCGA-HT-7882-01	NA	NA	MALE	Oligodendroglioma	NA	0	high	0	AO	1	2	0	TCGA-HT-7882-01	1	113	1	113	NA	NA	1	113
2674	35	TCGA-06-0649-01	NA	NA	FEMALE	GBM	NA	0	high	0	GBM	1	3	0	TCGA-06-0649-01	1	64	1	64	NA	NA	1	64
4861	468	TCGA-HT-8106-01	NA	NA	MALE	Astrocytoma	NA	0	high	0	AA	1	2	1	TCGA-HT-8106-01	0	3	0	3	NA	NA	0	3
2782	144	TCGA-28-5218-01	NA	NA	MALE	GBM	NA	1	high	0	GBM	1	3	0	TCGA-28-5218-01	1	157	NA	157	NA	NA	0	157
2766	127	TCGA-27-2524-01	NA	NA	MALE	GBM	NA	1	high	0	GBM	1	3	0	TCGA-27-2524-01	1	231	1	231	NA	NA	1	231
2785	147	TCGA-32-1980-01	NA	NA	MALE	GBM	NA	0	high	0	GBM	1	3	0	TCGA-32-1980-01	1	36	1	36	NA	NA	1	36
4840	448	TCGA-HT-7857-01	NA	NA	FEMALE	Astrocytoma	NA	0	high	0	AA	0	2	0	TCGA-HT-7857-01	0	7	0	7	NA	NA	0	7
2733	94	TCGA-14-2554-01	NO	NO	FEMALE	GBM	NA	1	high	0	GBM	1	3	0	TCGA-14-2554-01	1	532	1	532	NA	NA	1	532
4973	580	TCGA-S9-A6TV-01	NA	NA	MALE	Oligoastrocytoma	YES	1	high	0	AOA	1	2	1	TCGA-S9-A6TV-01	0	571	0	571	0	571	0	571
4782	390	TCGA-FG-A6J3-01	NA	NA	FEMALE	Astrocytoma	YES	1	high	0	AA	1	2	1	TCGA-FG-A6J3-01	0	677	0	677	NA	NA	1	285
2689	50	TCGA-06-2562-01	NO	NO	MALE	GBM	NA	1	high	0	GBM	1	3	0	TCGA-06-2562-01	1	382	1	382	NA	NA	1	151
2668	29	TCGA-06-0219-01	NA	NA	MALE	GBM	NA	0	high	0	GBM	1	3	0	TCGA-06-0219-01	1	22	1	22	NA	NA	1	22
2791	153	TCGA-32-4213-01	YES	YES	FEMALE	GBM	NA	1	high	0	GBM	0	3	0	TCGA-32-4213-01	0	604	0	604	NA	NA	1	353
2670	31	TCGA-06-0238-01	NO	NO	MALE	GBM	NA	1	high	0	GBM	0	3	0	TCGA-06-0238-01	1	405	1	405	NA	NA	1	311
2795	157	TCGA-41-3915-01	NO	NO	MALE	GBM	NA	1	high	0	GBM	1	3	0	TCGA-41-3915-01	1	360	1	360	NA	NA	1	288
4908	515	TCGA-HW-A5KM-01	NA	NA	MALE	Astrocytoma	NA	0	high	0	A	0	1	1	TCGA-HW-A5KM-01	0	630	0	630	NA	NA	0	630
2681	42	TCGA-06-0750-01	NA	NA	MALE	GBM	NA	0	high	0	GBM	0	3	0	TCGA-06-0750-01	1	28	1	28	NA	NA	1	28
2678	39	TCGA-06-0745-01	NO	NO	MALE	GBM	NA	1	high	0	GBM	1	3	0	TCGA-06-0745-01	1	239	1	239	NA	NA	1	92
2649	10	TCGA-06-0138-01	YES	YES	MALE	GBM	NA	1	high	0	GBM	0	3	0	TCGA-06-0138-01	1	737	1	737	NA	NA	1	394
4820	428	TCGA-HT-7616-01	NA	NA	MALE	Oligodendroglioma	NA	0	high	1	AO	1	2	1	TCGA-HT-7616-01	1	7	1	7	NA	NA	1	7
2665	25	TCGA-06-0210-01	NO	NO	FEMALE	GBM	NA	1	high	0	GBM	1	3	0	TCGA-06-0210-01	1	225	1	225	NA	NA	1	67
2723	84	TCGA-14-0789-01	YES	NO	MALE	GBM	NA	1	high	0	GBM	1	3	0	TCGA-14-0789-01	1	342	NA	342	NA	NA	1	105
2760	121	TCGA-27-1834-01	YES	NO	MALE	GBM	NA	1	high	0	GBM	1	3	0	TCGA-27-1834-01	1	1233	1	1233	NA	NA	1	335
2722	83	TCGA-14-0787-01	NA	NA	MALE	GBM	NA	0	high	0	GBM	1	3	0	TCGA-14-0787-01	1	68	NA	68	NA	NA	0	68
2682	43	TCGA-06-0878-01	YES	NO	MALE	GBM	NA	1	high	0	GBM	1	3	0	TCGA-06-0878-01	0	218	0	218	NA	NA	1	66
4985	592	TCGA-S9-A6UA-01	NO	NO	MALE	Astrocytoma	NA	0	high	0	AA	1	2	0	TCGA-S9-A6UA-01	1	178	1	178	NA	NA	1	161
2721	82	TCGA-14-0781-01	NA	NA	MALE	GBM	NA	0	high	0	GBM	1	3	0	TCGA-14-0781-01	1	29	1	29	NA	NA	1	29
2700	61	TCGA-06-5413-01	YES	NO	MALE	GBM	NA	1	high	0	GBM	1	3	0	TCGA-06-5413-01	0	268	0	268	NA	NA	1	195
4809	417	TCGA-HT-7601-01	NA	NA	FEMALE	Astrocytoma	NA	1	high	0	AA	0	2	1	TCGA-HT-7601-01	0	153	0	153	NA	NA	0	153
2688	49	TCGA-06-2561-01	YES	YES	FEMALE	GBM	NA	1	high	0	GBM	1	3	0	TCGA-06-2561-01	1	537	1	537	NA	NA	1	78
4657	267	TCGA-DU-7006-01	NA	NA	FEMALE	Astrocytoma	NA	1	high	0	AA	1	2	0	TCGA-DU-7006-01	1	349	1	349	NA	NA	1	349
5059	666	TCGA-VM-A8C9-01	NO	NO	FEMALE	Astrocytoma	NA	0	high	0	A	0	1	0	TCGA-VM-A8C9-01	0	1314	0	1314	0	1314	0	1314
2757	118	TCGA-27-1830-01	NO	NO	MALE	GBM	NA	1	high	0	GBM	1	3	0	TCGA-27-1830-01	1	154	1	154	NA	NA	1	124
4663	273	TCGA-DU-7012-01	NO	NO	FEMALE	Astrocytoma	NA	1	high	0	AA	1	2	0	TCGA-DU-7012-01	1	199	1	199	NA	NA	1	199
4695	305	TCGA-DU-A5TY-01	YES	YES	FEMALE	Astrocytoma	NO	1	high	0	AA	0	2	0	TCGA-DU-A5TY-01	1	1033	1	1033	NA	NA	1	526
2705	66	TCGA-06-5418-01	NA	NA	FEMALE	GBM	NA	0	high	0	GBM	1	3	0	TCGA-06-5418-01	1	83	1	83	NA	NA	1	83
2642	3	TCGA-02-2483-01	NA	NA	MALE	GBM	NA	1	high	0	GBM	0	3	1	TCGA-02-2483-01	0	466	0	466	NA	NA	0	466
4646	256	TCGA-DU-6402-01	NO	NO	MALE	Astrocytoma	NA	1	high	0	AA	1	2	0	TCGA-DU-6402-01	1	214	1	214	NA	NA	1	103
2794	156	TCGA-41-2572-01	YES	NO	MALE	GBM	NA	1	high	0	GBM	1	3	0	TCGA-41-2572-01	1	406	1	406	NA	NA	1	122
2777	139	TCGA-28-5208-01	NO	YES	MALE	GBM	NA	1	high	0	GBM	1	3	0	TCGA-28-5208-01	1	544	1	544	NA	NA	1	148
2683	44	TCGA-06-0882-01	YES	YES	MALE	GBM	NA	1	high	0	GBM	0	3	0	TCGA-06-0882-01	1	632	1	632	NA	NA	1	213
2718	79	TCGA-12-5295-01	NO	NO	FEMALE	GBM	NA	1	high	0	GBM	1	3	0	TCGA-12-5295-01	1	454	1	454	NA	NA	1	399
2663	23	TCGA-06-0190-01	YES	NO	MALE	GBM	NA	1	high	0	GBM	1	3	0	TCGA-06-0190-01	1	317	1	317	NA	NA	1	88
2712	73	TCGA-12-0619-01	YES	NO	MALE	GBM	NA	1	high	0	GBM	1	3	0	TCGA-12-0619-01	1	1062	1	1062	NA	NA	1	203
2660	21	TCGA-06-0184-01	YES	YES	MALE	GBM	NA	1	high	0	GBM	1	3	0	TCGA-06-0184-01	1	2126	1	2126	NA	NA	1	1276
4702	311	TCGA-DU-A76L-01	NA	NA	MALE	Oligodendroglioma	NA	1	high	0	AO	1	2	0	TCGA-DU-A76L-01	1	814	1	814	NA	NA	1	410
5066	673	TCGA-VV-A829-01	NA	NA	MALE	Oligoastrocytoma	NA	1	high	1	AO	0	2	1	TCGA-VV-A829-01	0	1127	0	1127	NA	NA	0	1127
5066	673	TCGA-VV-A829-01	NA	NA	MALE	Oligoastrocytoma	NA	1	high	1	AO	0	2	1	TCGA-VV-A829-01	0	1127	0	1127	NA	NA	0	1127
2685	46	TCGA-06-2557-01	NA	NA	MALE	GBM	NA	0	high	0	GBM	1	3	0	TCGA-06-2557-01	1	33	1	33	NA	NA	1	33
4616	225	TCGA-DH-A669-01	NA	NA	MALE	Oligodendroglioma	NA	0	high	1	AO	1	2	1	TCGA-DH-A669-01	1	919	0	919	NA	NA	1	260
2701	62	TCGA-06-5414-01	NO	NO	MALE	GBM	NA	1	high	0	GBM	1	3	0	TCGA-06-5414-01	0	273	0	273	NA	NA	1	167
2780	142	TCGA-28-5215-01	YES	NO	FEMALE	GBM	NA	1	high	0	GBM	1	3	0	TCGA-28-5215-01	1	335	1	335	NA	NA	1	164
2796	158	TCGA-41-4097-01	NA	NA	FEMALE	GBM	NA	0	high	0	GBM	1	3	0	TCGA-41-4097-01	1	6	1	6	NA	NA	1	6
4617	227	TCGA-DH-A66B-01	NA	NA	MALE	Astrocytoma	NA	1	high	0	AA	1	2	1	TCGA-DH-A66B-01	0	1279	0	1279	NA	NA	0	1279
2698	59	TCGA-06-5411-01	YES	YES	MALE	GBM	NA	1	high	0	GBM	1	3	0	TCGA-06-5411-01	1	254	1	254	NA	NA	1	214
4612	222	TCGA-DH-5142-01	YES	NO	MALE	Astrocytoma	NA	1	high	0	AA	0	2	1	TCGA-DH-5142-01	0	1943	0	1943	NA	NA	1	1627
2783	145	TCGA-28-5220-01	NA	NA	MALE	GBM	NA	1	high	0	GBM	1	3	0	TCGA-28-5220-01	1	388	1	388	NA	NA	1	262
4678	288	TCGA-DU-7306-01	YES	NO	MALE	Oligoastrocytoma	NA	1	high	0	OA	1	1	1	TCGA-DU-7306-01	0	1277	0	1277	NA	NA	1	1250
2680	41	TCGA-06-0749-01	NA	NA	MALE	GBM	NA	1	high	0	GBM	1	3	0	TCGA-06-0749-01	1	82	1	82	NA	NA	1	82
2781	143	TCGA-28-5216-01	NA	NA	MALE	GBM	NA	1	high	0	GBM	1	3	0	TCGA-28-5216-01	0	415	0	415	NA	NA	0	415
2770	131	TCGA-28-1753-01	NA	NA	MALE	GBM	NA	1	high	0	GBM	1	3	0	TCGA-28-1753-01	0	37	0	37	NA	NA	0	37
2710	71	TCGA-12-0616-01	YES	NO	FEMALE	GBM	NA	1	high	0	GBM	0	3	0	TCGA-12-0616-01	1	448	1	448	NA	NA	1	398
2736	97	TCGA-16-0846-01	NA	NA	MALE	GBM	NA	0	high	0	GBM	1	3	0	TCGA-16-0846-01	1	119	1	119	NA	NA	1	119
2706	67	TCGA-06-5856-01	NA	NA	MALE	GBM	NA	0	high	0	GBM	1	3	0	TCGA-06-5856-01	1	114	1	114	NA	NA	1	114
4689	299	TCGA-DU-A5TP-01	YES	NO	MALE	Astrocytoma	NA	1	high	0	AA	0	2	1	TCGA-DU-A5TP-01	0	1012	0	1012	NA	NA	1	203
4790	398	TCGA-FN-7833-01	NA	NA	MALE	Oligoastrocytoma	NA	1	high	0	AOA	0	2	1	TCGA-FN-7833-01	0	837	0	837	0	837	0	837
2708	69	TCGA-06-5859-01	NA	NA	MALE	GBM	NA	1	high	0	GBM	1	3	0	TCGA-06-5859-01	0	139	0	139	NA	NA	0	139
2746	107	TCGA-19-2629-01	YES	NO	MALE	GBM	NA	1	high	0	GBM	1	3	1	TCGA-19-2629-01	1	737	1	737	NA	NA	1	145
2693	54	TCGA-06-2567-01	NA	NA	MALE	GBM	NA	1	high	0	GBM	1	3	0	TCGA-06-2567-01	1	133	1	133	NA	NA	1	133
4802	410	TCGA-HT-7478-01	NA	NA	MALE	Astrocytoma	NA	1	high	0	A	0	1	1	TCGA-HT-7478-01	0	194	0	194	0	194	0	194
4578	188	TCGA-DB-5274-01	NA	NA	FEMALE	Oligoastrocytoma	NA	1	high	1	AO	0	2	1	TCGA-DB-5274-01	0	2289	0	2289	0	2289	0	2289
4600	210	TCGA-DB-A64S-01	NA	NA	MALE	Oligoastrocytoma	NA	0	high	0	OA	0	1	1	TCGA-DB-A64S-01	0	835	0	835	0	835	0	835
4748	356	TCGA-FG-5963-01	YES	NO	MALE	Astrocytoma	NA	1	high	0	AA	0	2	0	TCGA-FG-5963-01	1	775	1	775	NA	NA	1	395
4693	303	TCGA-DU-A5TU-01	YES	NO	FEMALE	Astrocytoma	NA	1	high	0	A	1	1	1	TCGA-DU-A5TU-01	0	796	0	796	NA	NA	1	186
4559	169	TCGA-CS-4942-01	YES	YES	FEMALE	Astrocytoma	NA	1	high	0	AA	0	2	1	TCGA-CS-4942-01	1	1335	1	1335	NA	NA	1	1184
2686	47	TCGA-06-2558-01	NA	NA	FEMALE	GBM	NA	1	high	0	GBM	1	3	0	TCGA-06-2558-01	1	380	NA	380	NA	NA	0	380
4641	251	TCGA-DU-6396-01	YES	YES	FEMALE	Oligoastrocytoma	NA	1	high	0	AOA	0	2	1	TCGA-DU-6396-01	1	2286	1	2286	NA	NA	1	106
2752	113	TCGA-26-5133-01	NO	NO	MALE	GBM	NA	1	high	0	GBM	1	3	0	TCGA-26-5133-01	0	452	0	452	NA	NA	1	370
4797	405	TCGA-HT-7473-01	NA	NA	MALE	Oligoastrocytoma	NA	1	high	0	OA	0	1	1	TCGA-HT-7473-01	0	503	0	503	0	503	0	503
4639	249	TCGA-DU-6394-01	YES	YES	MALE	Oligodendroglioma	NA	1	high	1	AO	1	2	1	TCGA-DU-6394-01	1	682	1	682	NA	NA	1	353
5026	633	TCGA-TM-A84F-01	NA	NA	MALE	Astrocytoma	NA	1	high	0	AA	1	2	1	TCGA-TM-A84F-01	0	1796	0	1796	0	1796	0	1796
4602	212	TCGA-DB-A64V-01	NA	NA	MALE	Oligodendroglioma	NA	0	high	1	O	1	1	1	TCGA-DB-A64V-01	0	889	0	889	NA	NA	0	889
4906	513	TCGA-HW-A5KK-01	NA	NA	MALE	Astrocytoma	NA	1	high	0	AA	1	2	0	TCGA-HW-A5KK-01	1	388	1	388	NA	NA	1	388
2690	51	TCGA-06-2563-01	YES	YES	FEMALE	GBM	NA	1	high	0	GBM	1	3	0	TCGA-06-2563-01	0	932	0	932	NA	NA	1	554
4914	521	TCGA-P5-A5EU-01	NA	NA	MALE	Astrocytoma	NA	0	high	0	AA	0	2	1	TCGA-P5-A5EU-01	0	0	0	0	NA	NA	0	0
2673	34	TCGA-06-0646-01	NO	NO	MALE	GBM	NA	1	high	0	GBM	1	3	0	TCGA-06-0646-01	1	175	1	175	NA	NA	1	90
4897	504	TCGA-HW-7490-01	NA	NA	MALE	Astrocytoma	YES	0	high	0	A	0	1	1	TCGA-HW-7490-01	0	1387	0	1387	NA	NA	0	1387
5017	624	TCGA-S9-A89Z-01	NA	NA	MALE	Astrocytoma	YES	1	high	0	AA	0	2	1	TCGA-S9-A89Z-01	0	623	0	623	NA	NA	0	623
4827	435	TCGA-HT-7686-01	NA	NA	FEMALE	Astrocytoma	NA	1	high	0	AA	0	2	1	TCGA-HT-7686-01	0	1300	0	1300	0	1300	0	1300
5014	621	TCGA-S9-A7R7-01	YES	YES	MALE	Astrocytoma	YES	1	high	0	A	0	1	1	TCGA-S9-A7R7-01	0	3000	0	3000	NA	NA	1	144
4669	279	TCGA-DU-7290-01	NA	NA	FEMALE	Astrocytoma	NA	0	high	0	AA	0	2	0	TCGA-DU-7290-01	1	315	1	315	NA	NA	1	315
4625	235	TCGA-DU-5847-01	NA	NA	FEMALE	Astrocytoma	NA	1	high	0	AA	0	2	0	TCGA-DU-5847-01	0	548	0	548	NA	NA	0	548
2745	106	TCGA-19-2625-01	NA	NA	FEMALE	GBM	NA	0	high	0	GBM	1	3	0	TCGA-19-2625-01	1	124	0	124	NA	NA	0	124
4888	495	TCGA-HT-A61C-01	NA	NA	MALE	Oligodendroglioma	NA	1	high	0	AO	1	2	0	TCGA-HT-A61C-01	1	537	1	537	1	476	1	476
2659	20	TCGA-06-0178-01	YES	NO	MALE	GBM	NA	1	high	0	GBM	0	3	1	TCGA-06-0178-01	1	2681	1	2681	NA	NA	1	192
5068	675	TCGA-VW-A7QS-01	NA	NA	FEMALE	Oligodendroglioma	NA	0	high	1	AO	0	2	1	TCGA-VW-A7QS-01	0	706	0	706	NA	NA	0	706
5068	675	TCGA-VW-A7QS-01	NA	NA	FEMALE	Oligodendroglioma	NA	0	high	1	AO	0	2	1	TCGA-VW-A7QS-01	0	706	0	706	NA	NA	0	706
4779	387	TCGA-FG-A60L-01	NA	NA	FEMALE	Astrocytoma	NA	0	high	0	A	0	1	1	TCGA-FG-A60L-01	0	655	0	655	0	655	0	655
4558	168	TCGA-CS-4941-01	NO	YES	MALE	Astrocytoma	NA	1	high	0	AA	1	2	0	TCGA-CS-4941-01	1	234	1	234	NA	NA	1	9
4662	272	TCGA-DU-7011-01	NA	NA	MALE	Oligoastrocytoma	NA	1	high	0	OA	0	1	1	TCGA-DU-7011-01	1	3200	1	3200	NA	NA	1	3200
4865	472	TCGA-HT-8110-01	NA	NA	MALE	Astrocytoma	NA	1	high	0	AA	1	2	0	TCGA-HT-8110-01	0	419	0	419	0	419	0	419
4978	585	TCGA-S9-A6U0-01	NA	NA	MALE	Astrocytoma	NO	1	high	0	AA	0	2	0	TCGA-S9-A6U0-01	1	742	1	742	NA	NA	1	692
2646	7	TCGA-06-0129-01	YES	NO	MALE	GBM	NA	1	high	0	GBM	0	3	1	TCGA-06-0129-01	1	1024	1	1024	NA	NA	1	148
2765	126	TCGA-27-2523-01	NO	NO	MALE	GBM	NA	1	high	0	GBM	1	3	0	TCGA-27-2523-01	1	489	1	489	NA	NA	1	402
2719	80	TCGA-12-5299-01	NA	NA	FEMALE	GBM	NA	1	high	0	GBM	1	3	0	TCGA-12-5299-01	1	98	1	98	NA	NA	1	98
4687	297	TCGA-DU-8167-01	NA	NA	FEMALE	Oligoastrocytoma	NA	1	high	0	OA	1	1	1	TCGA-DU-8167-01	0	471	0	471	NA	NA	0	471
5072	679	TCGA-WY-A858-01	NA	NA	FEMALE	Astrocytoma	NA	1	high	0	AA	0	2	1	TCGA-WY-A858-01	0	1337	0	1337	0	1337	0	1337
4668	278	TCGA-DU-7019-01	NA	NA	MALE	Oligoastrocytoma	NA	1	high	0	AOA	0	2	1	TCGA-DU-7019-01	0	800	0	800	NA	NA	0	800
4690	300	TCGA-DU-A5TR-01	NO	NO	MALE	Oligoastrocytoma	NA	0	high	0	OA	1	1	1	TCGA-DU-A5TR-01	0	908	0	908	NA	NA	1	848
2772	133	TCGA-28-2509-01	NA	NA	FEMALE	GBM	NA	1	high	0	GBM	1	3	0	TCGA-28-2509-01	0	145	0	145	NA	NA	0	145
4857	464	TCGA-HT-8018-01	NA	NA	FEMALE	Oligoastrocytoma	NA	1	high	0	OA	0	1	1	TCGA-HT-8018-01	1	1152	0	1152	NA	NA	0	1152
2769	130	TCGA-28-1747-01	NA	NA	MALE	GBM	NA	1	high	0	GBM	0	3	0	TCGA-28-1747-01	1	77	NA	77	NA	NA	0	77
2676	37	TCGA-06-0743-01	YES	NO	MALE	GBM	NA	1	high	0	GBM	1	3	0	TCGA-06-0743-01	1	803	1	803	NA	NA	1	176
2695	56	TCGA-06-2570-01	NA	NA	FEMALE	GBM	NA	1	high	0	GBM	0	3	1	TCGA-06-2570-01	0	958	0	958	NA	NA	0	958
4756	365	TCGA-FG-6692-01	NA	NA	MALE	Oligodendroglioma	NA	1	high	0	AO	1	2	0	TCGA-FG-6692-01	1	561	1	561	NA	NA	1	561
2787	149	TCGA-32-2615-01	YES	YES	MALE	GBM	NA	1	high	0	GBM	1	3	0	TCGA-32-2615-01	1	485	1	485	NA	NA	1	131
2656	17	TCGA-06-0168-01	YES	YES	FEMALE	GBM	NA	1	high	0	GBM	1	3	0	TCGA-06-0168-01	1	598	1	598	NA	NA	1	461
4942	549	TCGA-QH-A65X-01	NA	NA	FEMALE	Oligoastrocytoma	NO	1	high	1	AO	0	2	1	TCGA-QH-A65X-01	0	482	0	482	NA	NA	0	482
4884	491	TCGA-HT-A618-01	NA	NA	FEMALE	Astrocytoma	NA	0	high	0	AA	0	2	1	TCGA-HT-A618-01	0	512	0	512	0	512	0	512
2667	27	TCGA-06-0211-01	YES	NO	MALE	GBM	NA	1	high	0	GBM	0	3	0	TCGA-06-0211-01	1	360	1	360	NA	NA	1	53
4629	239	TCGA-DU-5854-01	YES	NO	FEMALE	Astrocytoma	NA	1	high	0	AA	1	2	0	TCGA-DU-5854-01	0	257	0	257	NA	NA	1	202
2756	117	TCGA-26-5139-01	NA	NA	FEMALE	GBM	NA	0	high	0	GBM	1	3	0	TCGA-26-5139-01	0	48	0	48	NA	NA	0	48
2691	52	TCGA-06-2564-01	NA	NA	MALE	GBM	NA	1	high	0	GBM	1	3	0	TCGA-06-2564-01	0	181	0	181	NA	NA	0	181
2775	137	TCGA-28-5204-01	NA	NA	MALE	GBM	NA	1	high	0	GBM	1	3	0	TCGA-28-5204-01	1	454	1	454	NA	NA	1	454
4946	553	TCGA-QH-A6CV-01	NO	NO	MALE	Oligoastrocytoma	YES	1	high	0	AOA	1	2	0	TCGA-QH-A6CV-01	0	442	0	442	NA	NA	0	442
2728	88	TCGA-14-1034-01	YES	NO	FEMALE	GBM	NA	1	high	0	GBM	1	3	0	TCGA-14-1034-01	1	485	1	485	NA	NA	1	282
2735	96	TCGA-15-1444-01	NA	NA	MALE	GBM	NA	1	high	0	GBM	0	3	1	TCGA-15-1444-01	1	1537	1	1537	1	1550	1	1550
2768	129	TCGA-27-2528-01	YES	NO	MALE	GBM	NA	1	high	0	GBM	1	3	0	TCGA-27-2528-01	1	480	1	480	NA	NA	1	72
4831	439	TCGA-HT-7690-01	NA	NA	MALE	Oligoastrocytoma	NA	0	high	0	AOA	0	2	1	TCGA-HT-7690-01	0	3	0	3	NA	NA	0	3
2762	123	TCGA-27-1837-01	NO	NO	MALE	GBM	NA	1	high	0	GBM	0	3	0	TCGA-27-1837-01	1	427	1	427	NA	NA	1	136
4863	470	TCGA-HT-8108-01	NA	NA	FEMALE	Oligodendroglioma	NA	0	high	0	O	0	1	1	TCGA-HT-8108-01	0	76	0	76	NA	NA	0	76
4881	488	TCGA-HT-A615-01	NA	NA	FEMALE	Oligodendroglioma	NA	1	high	1	O	0	1	1	TCGA-HT-A615-01	0	515	0	515	0	515	0	515
4826	434	TCGA-HT-7684-01	NA	NA	MALE	Oligoastrocytoma	NA	0	high	0	AOA	1	2	1	TCGA-HT-7684-01	0	184	0	184	0	184	0	184
4752	361	TCGA-FG-6688-01	YES	NO	FEMALE	Astrocytoma	NA	1	high	0	AA	1	2	0	TCGA-FG-6688-01	0	571	0	571	NA	NA	1	405
2751	112	TCGA-26-5132-01	NA	NA	MALE	GBM	NA	1	high	0	GBM	1	3	0	TCGA-26-5132-01	0	286	0	286	NA	NA	0	286
4868	475	TCGA-HT-8114-01	NA	NA	MALE	Oligoastrocytoma	NA	1	high	0	AOA	0	2	1	TCGA-HT-8114-01	0	1040	0	1040	0	1040	0	1040
4675	285	TCGA-DU-7301-01	YES	NO	MALE	Oligodendroglioma	NA	1	high	0	O	1	1	1	TCGA-DU-7301-01	1	788	1	788	NA	NA	1	366
4789	397	TCGA-FG-A87Q-01	NA	NA	FEMALE	Astrocytoma	NO	1	high	0	AA	1	2	0	TCGA-FG-A87Q-01	0	174	0	174	0	174	0	174
4948	555	TCGA-QH-A6CX-01	NO	NO	MALE	Astrocytoma	NO	1	high	0	A	1	1	0	TCGA-QH-A6CX-01	1	372	1	372	1	273	1	273
4785	393	TCGA-FG-A710-01	NA	NA	FEMALE	Oligodendroglioma	NA	0	high	1	O	1	1	1	TCGA-FG-A710-01	0	1115	0	1115	NA	NA	0	1115
2743	104	TCGA-19-2620-01	NA	NA	MALE	GBM	NA	1	high	0	GBM	1	3	0	TCGA-19-2620-01	1	148	0	148	NA	NA	0	148
4710	319	TCGA-DU-A7TD-01	NA	NA	MALE	Oligoastrocytoma	NA	1	high	0	AOA	1	2	0	TCGA-DU-A7TD-01	1	228	1	228	NA	NA	1	188
5034	641	TCGA-TM-A84Q-01	NO	NO	MALE	Astrocytoma	NA	1	high	0	A	0	1	1	TCGA-TM-A84Q-01	0	772	0	772	1	455	1	455
4685	295	TCGA-DU-8165-01	NA	NA	FEMALE	Oligodendroglioma	NA	1	high	0	AO	1	2	0	TCGA-DU-8165-01	0	582	0	582	NA	NA	0	582
4717	326	TCGA-E1-5305-01	YES	NO	MALE	Astrocytoma	NA	1	high	0	AA	0	2	1	TCGA-E1-5305-01	1	2433	1	2433	NA	NA	1	1604
2715	76	TCGA-12-3650-01	YES	NO	MALE	GBM	NA	1	high	0	GBM	0	3	0	TCGA-12-3650-01	1	333	1	333	NA	NA	1	239
2640	1	TCGA-02-0047-01	NO	NO	MALE	GBM	NA	1	high	0	GBM	1	3	0	TCGA-02-0047-01	1	448	1	448	NA	NA	1	57
2677	38	TCGA-06-0744-01	NO	NO	MALE	GBM	NA	1	high	0	GBM	1	3	0	TCGA-06-0744-01	1	1426	1	1426	NA	NA	1	1277
2790	152	TCGA-32-2634-01	NA	NA	MALE	GBM	NA	1	high	0	GBM	1	3	0	TCGA-32-2634-01	0	693	0	693	NA	NA	0	693
5011	618	TCGA-S9-A7R2-01	NA	NA	MALE	Astrocytoma	NA	1	high	0	AA	1	2	0	TCGA-S9-A7R2-01	1	316	1	316	NA	NA	1	316
4796	404	TCGA-HT-7472-01	NA	NA	MALE	Oligodendroglioma	NA	0	high	0	O	0	1	1	TCGA-HT-7472-01	0	1	0	1	NA	NA	0	1
4841	449	TCGA-HT-7858-01	NA	NA	MALE	Astrocytoma	NA	1	high	0	A	0	1	1	TCGA-HT-7858-01	0	1540	0	1540	0	1540	0	1540
4832	440	TCGA-HT-7691-01	NA	NA	FEMALE	Astrocytoma	NA	0	high	0	A	0	1	0	TCGA-HT-7691-01	0	3	0	3	NA	NA	0	3
2687	48	TCGA-06-2559-01	NA	NA	MALE	GBM	NA	1	high	0	GBM	1	3	0	TCGA-06-2559-01	1	150	1	150	NA	NA	1	150
4834	442	TCGA-HT-7693-01	NA	NA	FEMALE	Oligodendroglioma	NA	1	high	0	O	1	1	1	TCGA-HT-7693-01	0	533	0	533	NA	NA	0	533
4666	276	TCGA-DU-7015-01	YES	YES	FEMALE	Oligodendroglioma	NA	0	high	0	O	0	1	1	TCGA-DU-7015-01	0	2761	0	2761	NA	NA	1	591
2679	40	TCGA-06-0747-01	NA	NA	MALE	GBM	NA	1	high	0	GBM	1	3	0	TCGA-06-0747-01	1	82	1	82	NA	NA	1	82
4781	389	TCGA-FG-A6J1-01	NA	NA	FEMALE	Oligodendroglioma	YES	1	high	1	O	0	1	1	TCGA-FG-A6J1-01	0	500	0	500	NA	NA	0	500
2707	68	TCGA-06-5858-01	NO	NO	FEMALE	GBM	NA	1	high	0	GBM	0	3	0	TCGA-06-5858-01	0	187	0	187	NA	NA	1	97
4889	496	TCGA-HT-A74H-01	NA	NA	MALE	Astrocytoma	NA	1	high	0	AA	1	2	0	TCGA-HT-A74H-01	0	74	0	74	NA	NA	0	74
2776	138	TCGA-28-5207-01	NA	NA	MALE	GBM	NA	1	high	0	GBM	1	3	0	TCGA-28-5207-01	1	343	1	343	NA	NA	1	343
4681	291	TCGA-DU-8161-01	YES	NO	FEMALE	Oligoastrocytoma	NA	1	high	0	AOA	1	2	0	TCGA-DU-8161-01	1	722	1	722	NA	NA	1	111
4879	486	TCGA-HT-A5RC-01	NA	NA	FEMALE	Astrocytoma	NA	1	high	0	AA	1	2	0	TCGA-HT-A5RC-01	1	162	1	162	NA	NA	1	162
4989	596	TCGA-S9-A6WG-01	NA	NA	MALE	Astrocytoma	NA	1	high	0	AA	0	2	1	TCGA-S9-A6WG-01	0	2602	0	2602	NA	NA	0	2602
4755	364	TCGA-FG-6691-01	YES	YES	FEMALE	Astrocytoma	NA	0	high	0	A	0	1	1	TCGA-FG-6691-01	0	1257	0	1257	1	913	1	913
2799	161	TCGA-76-4926-01	YES	YES	MALE	GBM	NA	1	high	0	GBM	1	3	0	TCGA-76-4926-01	1	138	1	138	NA	NA	1	34
2716	77	TCGA-12-3652-01	YES	NO	MALE	GBM	NA	1	high	0	GBM	1	3	0	TCGA-12-3652-01	1	1062	1	1062	NA	NA	1	203
4703	312	TCGA-DU-A76O-01	NA	NA	MALE	Astrocytoma	NO	1	high	0	A	0	1	1	TCGA-DU-A76O-01	0	522	0	522	NA	NA	0	522
5058	665	TCGA-VM-A8C8-01	NO	NO	FEMALE	Oligodendroglioma	YES	1	high	0	O	1	1	1	TCGA-VM-A8C8-01	0	1397	0	1397	NA	NA	1	456
4674	284	TCGA-DU-7300-01	YES	YES	FEMALE	Oligodendroglioma	NA	0	high	1	AO	1	2	1	TCGA-DU-7300-01	1	1886	1	1886	NA	NA	1	317
4854	461	TCGA-HT-8011-01	NO	NO	MALE	Astrocytoma	NA	1	high	0	AA	1	2	0	TCGA-HT-8011-01	0	494	0	494	NA	NA	1	278
2793	155	TCGA-41-2571-01	NO	NO	MALE	GBM	NA	0	high	0	GBM	1	3	0	TCGA-41-2571-01	1	26	1	26	NA	NA	1	26
4637	247	TCGA-DU-6392-01	NO	NO	FEMALE	Astrocytoma	NA	1	high	0	AA	0	2	0	TCGA-DU-6392-01	0	6423	0	6423	NA	NA	1	950
2713	74	TCGA-12-0821-01	YES	NO	MALE	GBM	NA	1	high	0	GBM	1	3	0	TCGA-12-0821-01	1	323	1	323	NA	NA	1	259
4587	197	TCGA-DB-A4XA-01	NA	NA	MALE	Oligoastrocytoma	YES	1	high	1	O	0	1	1	TCGA-DB-A4XA-01	0	573	0	573	NA	NA	0	573
2702	63	TCGA-06-5415-01	NA	NA	MALE	GBM	NA	1	high	0	GBM	1	3	0	TCGA-06-5415-01	0	260	0	260	NA	NA	0	260
4715	324	TCGA-E1-5303-01	YES	NO	MALE	Astrocytoma	NA	1	high	0	AA	0	2	1	TCGA-E1-5303-01	1	2052	1	2052	NA	NA	1	156
2798	160	TCGA-76-4925-01	NO	NO	MALE	GBM	NA	1	high	0	GBM	1	3	0	TCGA-76-4925-01	1	146	NA	146	NA	NA	1	88
4806	414	TCGA-HT-7482-01	NO	NO	FEMALE	Oligoastrocytoma	NA	1	high	0	OA	0	1	1	TCGA-HT-7482-01	0	3253	0	3253	NA	NA	1	374
4784	392	TCGA-FG-A70Z-01	NA	NA	FEMALE	Oligoastrocytoma	NA	1	high	0	AOA	1	2	0	TCGA-FG-A70Z-01	0	328	0	328	NA	NA	0	328
4635	244	TCGA-DU-5872-01	YES	NO	FEMALE	Oligoastrocytoma	NA	1	high	0	OA	0	1	1	TCGA-DU-5872-01	0	532	0	532	NA	NA	1	265
4999	606	TCGA-S9-A7IX-01	NA	NA	MALE	Astrocytoma	NA	1	high	0	AA	1	2	0	TCGA-S9-A7IX-01	1	819	1	819	NA	NA	1	350
4803	411	TCGA-HT-7479-01	NO	NO	MALE	Astrocytoma	NA	1	high	0	AA	0	2	1	TCGA-HT-7479-01	0	1227	0	1227	1	705	1	705
4749	358	TCGA-FG-5964-01	NA	NA	MALE	Oligodendroglioma	NA	1	high	1	O	1	1	1	TCGA-FG-5964-01	0	1588	0	1588	NA	NA	0	1588
2692	53	TCGA-06-2565-01	YES	YES	MALE	GBM	NA	1	high	0	GBM	1	3	0	TCGA-06-2565-01	1	506	1	506	NA	NA	1	178
5018	625	TCGA-TM-A7C3-01	NA	NA	FEMALE	Astrocytoma	NO	0	high	0	AA	0	2	0	TCGA-TM-A7C3-01	1	1666	1	1666	1	713	1	713
2654	15	TCGA-06-0157-01	NA	NA	FEMALE	GBM	NA	1	high	0	GBM	1	3	0	TCGA-06-0157-01	1	97	1	97	NA	NA	1	97
2661	22	TCGA-06-0187-01	YES	NO	MALE	GBM	NA	1	high	0	GBM	1	3	0	TCGA-06-0187-01	1	828	1	828	NA	NA	1	531
4714	323	TCGA-E1-5302-01	YES	YES	MALE	Astrocytoma	NA	1	high	0	AA	0	2	1	TCGA-E1-5302-01	1	1525	1	1525	NA	NA	1	1242
2655	16	TCGA-06-0158-01	YES	NO	MALE	GBM	NA	1	high	0	GBM	1	3	0	TCGA-06-0158-01	1	329	1	329	NA	NA	1	90
4721	330	TCGA-E1-5319-01	YES	YES	FEMALE	Oligodendroglioma	NA	0	high	1	O	1	1	1	TCGA-E1-5319-01	1	2907	1	2907	NA	NA	1	923
4925	532	TCGA-P5-A72U-01	NA	NA	FEMALE	Oligodendroglioma	NA	0	high	0	AO	1	2	0	TCGA-P5-A72U-01	0	7	0	7	0	7	0	7
4824	432	TCGA-HT-7680-01	NO	NO	FEMALE	Astrocytoma	NA	0	high	0	A	0	1	0	TCGA-HT-7680-01	0	23	0	23	NA	NA	0	23
4583	193	TCGA-DB-5279-01	NA	NA	MALE	Oligodendroglioma	NA	0	high	1	O	1	1	1	TCGA-DB-5279-01	0	1354	0	1354	1	695	1	695
4628	238	TCGA-DU-5853-01	NA	NA	MALE	Oligoastrocytoma	NA	1	high	0	OA	0	1	1	TCGA-DU-5853-01	0	407	0	407	NA	NA	0	407
4618	228	TCGA-DH-A66D-01	NA	NA	FEMALE	Astrocytoma	YES	1	high	0	AA	0	2	1	TCGA-DH-A66D-01	0	846	0	846	NA	NA	0	846
4577	187	TCGA-DB-5273-01	NA	NA	MALE	Astrocytoma	NA	1	high	0	AA	0	2	1	TCGA-DB-5273-01	0	2493	0	2493	0	2493	0	2493
5062	669	TCGA-VM-A8CD-01	NO	NO	MALE	Astrocytoma	NO	1	high	0	AA	1	2	0	TCGA-VM-A8CD-01	1	240	1	240	NA	NA	1	240
5025	632	TCGA-TM-A84C-01	NA	NA	MALE	Astrocytoma	NO	0	high	0	A	0	1	0	TCGA-TM-A84C-01	1	492	1	492	NA	NA	1	492
4627	237	TCGA-DU-5852-01	YES	YES	FEMALE	Oligoastrocytoma	NA	0	high	0	AOA	1	2	0	TCGA-DU-5852-01	1	205	1	205	NA	NA	1	24
4877	484	TCGA-HT-A5RA-01	NA	NA	FEMALE	Astrocytoma	NA	1	high	0	AA	1	2	0	TCGA-HT-A5RA-01	0	832	0	832	NA	NA	0	832
5013	620	TCGA-S9-A7R4-01	NA	NA	MALE	Astrocytoma	YES	1	high	0	AA	0	2	1	TCGA-S9-A7R4-01	0	914	0	914	NA	NA	0	914
4661	271	TCGA-DU-7010-01	NA	NA	FEMALE	Astrocytoma	NA	1	high	0	AA	1	22	1	TCGA-DU-7010-01	1	456	1	456	NA	NA	1	193
2774	136	TCGA-28-2514-01	NA	NA	MALE	GBM	NA	1	high	0	GBM	0	3	0	TCGA-28-2514-01	0	160	0	160	NA	NA	0	160
4766	374	TCGA-FG-8186-01	NA	NA	FEMALE	Oligoastrocytoma	NA	1	high	1	AO	0	2	1	TCGA-FG-8186-01	0	487	0	487	NA	NA	0	487
5001	608	TCGA-S9-A7IZ-01	YES	NO	FEMALE	Astrocytoma	YES	1	high	0	AA	1	2	1	TCGA-S9-A7IZ-01	0	608	0	608	NA	NA	1	467
5065	672	TCGA-VM-A8CH-01	NA	NA	FEMALE	Astrocytoma	YES	0	high	0	A	0	1	1	TCGA-VM-A8CH-01	0	714	0	714	0	714	0	714
4706	315	TCGA-DU-A7T8-01	YES	NO	MALE	Oligoastrocytoma	NA	1	high	0	AOA	0	2	1	TCGA-DU-A7T8-01	1	4229	1	4229	NA	NA	1	3009
4647	257	TCGA-DU-6403-01	NA	NA	FEMALE	Oligoastrocytoma	NA	1	high	0	AOA	1	2	0	TCGA-DU-6403-01	1	354	1	354	NA	NA	1	354
4656	266	TCGA-DU-6542-01	NA	NA	MALE	Oligoastrocytoma	NA	1	high	0	AOA	0	2	1	TCGA-DU-6542-01	0	73	0	73	NA	NA	0	73
2803	165	TCGA-76-4931-01	YES	YES	FEMALE	GBM	NA	1	high	0	GBM	1	3	0	TCGA-76-4931-01	1	279	1	279	NA	NA	1	112
4770	378	TCGA-FG-8191-01	NA	NA	MALE	Oligodendroglioma	NA	1	high	0	AO	0	2	1	TCGA-FG-8191-01	0	992	0	992	NA	NA	0	992
4598	208	TCGA-DB-A64Q-01	NA	NA	FEMALE	Oligoastrocytoma	YES	0	high	1	O	0	1	1	TCGA-DB-A64Q-01	0	182	0	182	NA	NA	0	182
4580	190	TCGA-DB-5276-01	NA	NA	MALE	Oligoastrocytoma	NA	1	high	0	AOA	0	2	1	TCGA-DB-5276-01	0	2218	0	2218	0	2218	0	2218
4945	552	TCGA-QH-A6CU-01	NO	NO	FEMALE	Oligodendroglioma	YES	1	high	1	AO	1	2	1	TCGA-QH-A6CU-01	0	451	0	451	NA	NA	0	451
4983	590	TCGA-S9-A6U8-01	NO	NO	MALE	Astrocytoma	NA	0	high	0	A	0	1	1	TCGA-S9-A6U8-01	1	2988	1	2988	NA	NA	1	367
5069	676	TCGA-VW-A8FI-01	NA	NA	MALE	Astrocytoma	NA	1	high	0	AA	1	2	0	TCGA-VW-A8FI-01	1	245	1	245	NA	NA	1	245
4643	253	TCGA-DU-6399-01	NO	NO	MALE	Oligodendroglioma	NA	1	high	0	O	1	1	1	TCGA-DU-6399-01	1	2000	1	2000	NA	NA	1	1629
5012	619	TCGA-S9-A7R3-01	NO	NO	FEMALE	Astrocytoma	NA	0	high	0	A	0	1	1	TCGA-S9-A7R3-01	0	3013	0	3013	NA	NA	1	970
5067	674	TCGA-VV-A86M-01	NA	NA	FEMALE	Astrocytoma	NA	1	high	0	AA	0	2	1	TCGA-VV-A86M-01	0	487	0	487	NA	NA	0	487
4981	588	TCGA-S9-A6U5-01	NO	NO	MALE	Astrocytoma	YES	0	high	1	A	0	1	1	TCGA-S9-A6U5-01	0	992	0	992	0	992	0	992
4673	283	TCGA-DU-7299-01	YES	YES	MALE	Astrocytoma	NA	1	high	0	AA	0	2	1	TCGA-DU-7299-01	1	1339	1	1339	NA	NA	1	675
4929	536	TCGA-P5-A730-01	NA	NA	MALE	Oligoastrocytoma	NA	0	high	1	AO	0	2	1	TCGA-P5-A730-01	0	333	0	333	0	333	0	333
4837	445	TCGA-HT-7854-01	NO	NO	MALE	Astrocytoma	NA	1	high	0	A	1	1	0	TCGA-HT-7854-01	0	1201	0	1201	NA	NA	1	1147
2684	45	TCGA-06-1804-01	NA	NA	FEMALE	GBM	NA	0	high	0	GBM	1	3	0	TCGA-06-1804-01	1	414	1	414	NA	NA	1	414
5060	667	TCGA-VM-A8CA-01	NA	NA	MALE	Oligodendroglioma	NA	0	high	0	O	1	1	1	TCGA-VM-A8CA-01	0	411	0	411	NA	NA	0	411
4979	586	TCGA-S9-A6U1-01	NA	NA	FEMALE	Astrocytoma	NO	0	high	0	AA	0	2	1	TCGA-S9-A6U1-01	0	785	0	785	0	785	0	785
4768	376	TCGA-FG-8188-01	NO	YES	MALE	Oligoastrocytoma	NA	0	high	0	OA	0	1	1	TCGA-FG-8188-01	0	455	0	455	NA	NA	1	384
4664	274	TCGA-DU-7013-01	NO	NO	MALE	Astrocytoma	NA	1	high	0	AA	1	2	0	TCGA-DU-7013-01	1	269	1	269	NA	NA	1	187
4691	301	TCGA-DU-A5TS-01	YES	NO	MALE	Oligodendroglioma	NA	1	high	0	O	0	1	1	TCGA-DU-A5TS-01	0	964	0	964	NA	NA	1	551
4974	581	TCGA-S9-A6TW-01	NA	NA	MALE	Oligodendroglioma	YES	0	high	1	AO	0	2	1	TCGA-S9-A6TW-01	0	1250	0	1250	NA	NA	1	861
2797	159	TCGA-41-5651-01	YES	NO	FEMALE	GBM	NA	1	high	0	GBM	1	3	0	TCGA-41-5651-01	1	460	1	460	NA	NA	1	210
4788	396	TCGA-FG-A87N-01	NA	NA	FEMALE	Astrocytoma	YES	1	high	0	AA	0	2	1	TCGA-FG-A87N-01	0	567	0	567	NA	NA	0	567
4792	400	TCGA-HT-7468-01	NA	NA	MALE	Oligodendroglioma	NA	0	high	1	AO	0	2	1	TCGA-HT-7468-01	0	203	0	203	NA	NA	0	203
2784	146	TCGA-32-1970-01	NO	NO	MALE	GBM	NA	1	high	0	GBM	1	3	0	TCGA-32-1970-01	1	468	1	468	NA	NA	1	408
4707	316	TCGA-DU-A7TA-01	NA	NA	MALE	Oligodendroglioma	NA	1	low	0	O	0	1	1	TCGA-DU-A7TA-01	0	2565	0	2565	NA	NA	0	2565
4971	578	TCGA-S9-A6TS-01	YES	NO	FEMALE	Astrocytoma	NA	1	low	0	AA	1	2	1	TCGA-S9-A6TS-01	1	1891	1	1891	NA	NA	1	1324
4632	241	TCGA-DU-5870-01	YES	YES	FEMALE	Oligodendroglioma	NA	1	low	1	O	0	1	1	TCGA-DU-5870-01	0	5546	0	5546	NA	NA	1	4347
4996	603	TCGA-S9-A6WP-01	NA	NA	MALE	Oligoastrocytoma	YES	0	low	1	AO	0	2	1	TCGA-S9-A6WP-01	0	567	0	567	NA	NA	0	567
4606	216	TCGA-DB-A75L-01	NA	NA	FEMALE	Astrocytoma	YES	1	low	0	AA	0	2	1	TCGA-DB-A75L-01	0	342	0	342	0	342	0	342
2731	92	TCGA-14-1825-01	YES	NO	MALE	GBM	NA	1	low	0	GBM	1	3	0	TCGA-14-1825-01	1	232	1	232	NA	NA	1	82
4930	537	TCGA-P5-A731-01	NA	NA	FEMALE	Oligoastrocytoma	NA	1	low	0	OA	1	1	1	TCGA-P5-A731-01	0	274	0	274	NA	NA	0	274
4993	600	TCGA-S9-A6WM-01	YES	NO	FEMALE	Astrocytoma	NO	1	low	0	AA	1	2	0	TCGA-S9-A6WM-01	0	604	0	604	NA	NA	1	505
4754	363	TCGA-FG-6690-01	NA	NA	MALE	Oligodendroglioma	NA	1	low	0	O	1	1	1	TCGA-FG-6690-01	0	1294	0	1294	NA	NA	0	1294
4753	362	TCGA-FG-6689-01	NA	NA	MALE	Astrocytoma	NA	1	low	0	A	0	1	1	TCGA-FG-6689-01	0	454	0	454	NA	NA	1	119
4801	409	TCGA-HT-7477-01	NA	NA	MALE	Astrocytoma	NA	1	low	0	AA	1	2	1	TCGA-HT-7477-01	0	738	0	738	0	738	0	738
4609	219	TCGA-DB-A75P-01	NA	NA	FEMALE	Astrocytoma	NO	0	low	0	A	0	1	0	TCGA-DB-A75P-01	0	492	0	492	0	492	0	492
2761	122	TCGA-27-1835-01	YES	NO	FEMALE	GBM	NA	1	low	0	GBM	1	3	0	TCGA-27-1835-01	1	648	1	648	NA	NA	1	157
4819	427	TCGA-HT-7611-01	NA	NA	MALE	Oligoastrocytoma	NA	0	low	0	OA	0	1	1	TCGA-HT-7611-01	0	1752	0	1752	0	1752	0	1752
4597	207	TCGA-DB-A64P-01	NA	NA	MALE	Oligodendroglioma	YES	0	low	1	AO	0	2	1	TCGA-DB-A64P-01	0	916	0	916	0	916	0	916
2675	36	TCGA-06-0686-01	YES	NO	MALE	GBM	NA	1	low	0	GBM	1	3	0	TCGA-06-0686-01	1	432	1	432	NA	NA	1	160
4783	391	TCGA-FG-A70Y-01	NA	NA	FEMALE	Oligodendroglioma	NA	0	low	0	O	0	1	1	TCGA-FG-A70Y-01	0	868	0	868	1	490	1	490
2778	140	TCGA-28-5209-01	NA	NA	FEMALE	GBM	NA	1	low	0	GBM	1	3	0	TCGA-28-5209-01	0	442	0	442	NA	NA	0	442
4595	205	TCGA-DB-A64L-01	NO	NO	FEMALE	Oligodendroglioma	YES	0	low	1	O	1	1	1	TCGA-DB-A64L-01	0	736	0	736	1	724	1	724
4624	234	TCGA-DH-A7UV-01	NA	NA	MALE	Astrocytoma	NO	1	low	0	AA	1	2	1	TCGA-DH-A7UV-01	0	566	0	566	NA	NA	0	566
5036	643	TCGA-TM-A84S-01	NA	NA	MALE	Oligodendroglioma	YES	0	low	1	AO	0	2	1	TCGA-TM-A84S-01	0	454	0	454	0	454	0	454
5036	643	TCGA-TM-A84S-01	NA	NA	MALE	Oligodendroglioma	YES	0	low	1	AO	0	2	1	TCGA-TM-A84S-01	0	454	0	454	0	454	0	454
4683	293	TCGA-DU-8163-01	YES	NO	MALE	Oligoastrocytoma	NA	1	low	0	AOA	0	2	1	TCGA-DU-8163-01	0	629	0	629	NA	NA	1	509
4699	308	TCGA-DU-A6S7-01	NO	NO	FEMALE	Astrocytoma	YES	1	low	0	AA	0	2	1	TCGA-DU-A6S7-01	0	638	0	638	NA	NA	0	638
2696	57	TCGA-06-5408-01	NO	NO	FEMALE	GBM	NA	1	low	0	GBM	1	3	0	TCGA-06-5408-01	1	357	1	357	NA	NA	1	158
4654	264	TCGA-DU-6408-01	YES	NA	FEMALE	Oligodendroglioma	NA	1	low	0	AO	0	2	1	TCGA-DU-6408-01	1	3470	NA	3470	NA	NA	1	2097
4992	599	TCGA-S9-A6WL-01	NO	YES	MALE	Astrocytoma	YES	0	low	1	AA	1	2	1	TCGA-S9-A6WL-01	0	946	0	946	NA	NA	1	240
5031	638	TCGA-TM-A84L-01	YES	YES	MALE	Oligoastrocytoma	NA	0	low	0	OA	0	1	1	TCGA-TM-A84L-01	1	1242	1	1242	1	987	1	987
4780	388	TCGA-FG-A6IZ-01	NA	NA	MALE	Oligodendroglioma	YES	1	low	1	O	1	1	1	TCGA-FG-A6IZ-01	0	457	0	457	0	457	0	457
5071	678	TCGA-WH-A86K-01	NA	NA	MALE	Astrocytoma	YES	0	low	0	A	1	1	1	TCGA-WH-A86K-01	0	405	0	405	NA	NA	0	405
4774	382	TCGA-FG-A4MW-01	YES	NO	MALE	Oligoastrocytoma	NO	1	low	0	AOA	1	2	0	TCGA-FG-A4MW-01	1	559	1	559	NA	NA	1	226
4810	418	TCGA-HT-7602-01	NA	NA	MALE	Oligodendroglioma	NA	0	low	0	O	0	1	1	TCGA-HT-7602-01	0	908	0	908	NA	NA	0	908
5003	610	TCGA-S9-A7J1-01	NA	NA	MALE	Oligodendroglioma	YES	0	low	1	O	0	1	1	TCGA-S9-A7J1-01	0	249	0	249	NA	NA	0	249
4563	173	TCGA-CS-5393-01	NA	NA	MALE	Astrocytoma	NA	1	low	0	AA	0	2	1	TCGA-CS-5393-01	0	1222	0	1222	0	1222	0	1222
4977	584	TCGA-S9-A6TZ-01	NA	NA	FEMALE	Astrocytoma	YES	0	low	0	A	0	1	1	TCGA-S9-A6TZ-01	0	1120	0	1120	NA	NA	1	552
2753	114	TCGA-26-5134-01	NA	NA	MALE	GBM	NA	1	low	0	GBM	1	3	0	TCGA-26-5134-01	0	167	0	167	NA	NA	0	167
4860	467	TCGA-HT-8105-01	NA	NA	MALE	Oligodendroglioma	NA	1	low	1	AO	1	2	1	TCGA-HT-8105-01	0	190	0	190	NA	NA	0	190
2724	85	TCGA-14-0790-01	NA	NA	FEMALE	GBM	NA	1	low	0	GBM	1	3	0	TCGA-14-0790-01	1	419	1	419	NA	NA	1	419
4940	547	TCGA-QH-A65S-01	NO	NO	FEMALE	Oligoastrocytoma	YES	0	low	0	OA	0	1	1	TCGA-QH-A65S-01	0	77	0	77	NA	NA	0	77
4694	304	TCGA-DU-A5TW-01	NO	NO	FEMALE	Astrocytoma	YES	0	low	0	AA	0	2	1	TCGA-DU-A5TW-01	0	760	0	760	NA	NA	0	760
4704	313	TCGA-DU-A76R-01	NA	NA	MALE	Oligodendroglioma	NA	1	low	1	AO	1	2	1	TCGA-DU-A76R-01	1	648	1	648	NA	NA	1	338
4873	480	TCGA-HT-A4DV-01	NA	NA	FEMALE	Oligodendroglioma	NA	1	low	1	AO	1	2	1	TCGA-HT-A4DV-01	0	792	0	792	0	792	0	792
4576	186	TCGA-DB-5270-01	NA	NA	FEMALE	Oligoastrocytoma	NA	0	low	0	AOA	0	2	1	TCGA-DB-5270-01	0	3733	0	3733	0	3733	0	3733
2734	95	TCGA-15-0742-01	YES	NO	MALE	GBM	NA	1	low	0	GBM	1	3	0	TCGA-15-0742-01	1	419	NA	419	NA	NA	1	232
4882	489	TCGA-HT-A616-01	NA	NA	FEMALE	Astrocytoma	NA	0	low	0	A	0	1	1	TCGA-HT-A616-01	0	55	0	55	NA	NA	0	55
5037	644	TCGA-TM-A84T-01	NA	NA	MALE	Oligoastrocytoma	YES	0	low	0	OA	0	1	1	TCGA-TM-A84T-01	0	724	0	724	NA	NA	0	724
4604	214	TCGA-DB-A64X-01	NA	NA	FEMALE	Astrocytoma	YES	1	low	0	AA	1	2	1	TCGA-DB-A64X-01	0	563	0	563	NA	NA	0	563
4589	199	TCGA-DB-A4XC-01	NA	NA	MALE	Oligoastrocytoma	NA	1	low	0	OA	0	1	1	TCGA-DB-A4XC-01	0	1421	0	1421	NA	NA	0	1421
5007	614	TCGA-S9-A7QX-01	NA	NA	FEMALE	Astrocytoma	YES	1	low	0	AA	0	2	1	TCGA-S9-A7QX-01	0	564	0	564	NA	NA	0	564
4746	355	TCGA-FG-5962-01	NA	NA	MALE	Oligodendroglioma	NA	1	low	1	AO	1	2	1	TCGA-FG-5962-01	0	1453	0	1453	NA	NA	0	1453
4907	514	TCGA-HW-A5KL-01	NA	NA	FEMALE	Astrocytoma	NA	1	low	0	A	0	1	1	TCGA-HW-A5KL-01	0	878	0	878	NA	NA	0	878
4567	177	TCGA-CS-5397-01	NA	NA	FEMALE	Astrocytoma	NA	1	low	0	AA	1	2	0	TCGA-CS-5397-01	1	194	1	194	NA	NA	1	194
4926	533	TCGA-P5-A72W-01	NA	NA	MALE	Astrocytoma	NA	1	low	0	AA	0	2	1	TCGA-P5-A72W-01	0	317	0	317	0	317	0	317
4830	438	TCGA-HT-7689-01	NA	NA	FEMALE	Oligodendroglioma	NA	1	low	0	O	1	1	1	TCGA-HT-7689-01	0	455	0	455	0	455	0	455
4605	215	TCGA-DB-A75K-01	NA	NA	FEMALE	Oligoastrocytoma	YES	1	low	1	AO	1	2	1	TCGA-DB-A75K-01	0	368	0	368	0	368	0	368
4984	591	TCGA-S9-A6U9-01	NO	NO	MALE	Astrocytoma	NA	1	low	0	AA	0	2	1	TCGA-S9-A6U9-01	0	2918	0	2918	NA	NA	0	2918
4638	248	TCGA-DU-6393-01	NA	NA	MALE	Oligodendroglioma	NA	1	low	1	AO	1	2	1	TCGA-DU-6393-01	1	1585	NA	1585	NA	NA	0	1585
2709	70	TCGA-08-0386-01	YES	NO	MALE	GBM	NA	1	low	0	GBM	1	3	0	TCGA-08-0386-01	1	548	1	548	NA	NA	1	427
4941	548	TCGA-QH-A65V-01	NO	NO	FEMALE	Oligodendroglioma	YES	0	low	1	O	0	1	1	TCGA-QH-A65V-01	0	384	0	384	NA	NA	0	384
5000	607	TCGA-S9-A7IY-01	NO	NO	MALE	Oligoastrocytoma	YES	1	low	1	AO	0	2	1	TCGA-S9-A7IY-01	0	715	0	715	NA	NA	0	715
4825	433	TCGA-HT-7681-01	NA	NA	FEMALE	Oligoastrocytoma	NA	0	low	1	O	0	1	1	TCGA-HT-7681-01	0	1359	0	1359	0	1359	0	1359
4800	408	TCGA-HT-7476-01	NA	NA	MALE	Astrocytoma	NA	1	low	0	A	0	1	1	TCGA-HT-7476-01	0	199	0	199	NA	NA	0	199
4885	492	TCGA-HT-A619-01	NA	NA	FEMALE	Oligodendroglioma	NA	0	low	1	AO	1	2	1	TCGA-HT-A619-01	0	651	0	651	0	651	0	651
4585	195	TCGA-DB-5281-01	NA	NA	MALE	Oligoastrocytoma	NA	1	low	0	AOA	1	2	1	TCGA-DB-5281-01	0	2381	0	2381	NA	NA	0	2381
4611	221	TCGA-DH-5141-01	NA	NA	MALE	Oligodendroglioma	NA	1	low	1	AO	0	2	1	TCGA-DH-5141-01	0	968	0	968	NA	NA	0	968
4847	454	TCGA-HT-7879-01	NA	NA	MALE	Oligoastrocytoma	NA	1	low	0	AOA	0	2	1	TCGA-HT-7879-01	0	112	0	112	0	112	0	112
2742	103	TCGA-19-2619-01	YES	NO	FEMALE	GBM	NA	1	low	0	GBM	1	3	0	TCGA-19-2619-01	0	294	0	294	NA	NA	1	146
4640	250	TCGA-DU-6395-01	YES	NO	MALE	Oligoastrocytoma	NA	1	low	0	OA	0	1	1	TCGA-DU-6395-01	1	1491	1	1491	NA	NA	1	1197
4962	569	TCGA-R8-A6MO-01	NA	NA	FEMALE	Oligodendroglioma	NA	0	low	1	O	1	1	1	TCGA-R8-A6MO-01	0	993	0	993	NA	NA	0	993
4692	302	TCGA-DU-A5TT-01	NO	YES	MALE	Oligodendroglioma	NO	1	low	0	AO	1	2	0	TCGA-DU-A5TT-01	0	743	0	743	NA	NA	1	584
4630	240	TCGA-DU-5855-01	NA	NA	FEMALE	Oligoastrocytoma	NA	1	low	0	AOA	1	2	1	TCGA-DU-5855-01	0	207	0	207	NA	NA	0	207
4944	551	TCGA-QH-A6CS-01	YES	NO	MALE	Astrocytoma	NO	1	low	0	AA	0	2	0	TCGA-QH-A6CS-01	0	588	0	588	NA	NA	1	498
2658	19	TCGA-06-0174-01	NO	NO	MALE	GBM	NA	1	low	0	GBM	1	3	0	TCGA-06-0174-01	1	98	1	98	NA	NA	1	47
5029	636	TCGA-TM-A84I-01	NA	NA	MALE	Astrocytoma	NA	1	low	0	AA	0	2	1	TCGA-TM-A84I-01	0	854	0	854	0	854	0	854
2717	78	TCGA-12-3653-01	YES	NO	FEMALE	GBM	NA	1	low	0	GBM	0	3	0	TCGA-12-3653-01	1	442	1	442	NA	NA	1	224
4660	270	TCGA-DU-7009-01	YES	YES	FEMALE	Oligodendroglioma	NA	1	low	1	O	0	1	1	TCGA-DU-7009-01	1	4695	1	4695	NA	NA	1	2960
4622	232	TCGA-DH-A7UT-01	NA	NA	MALE	Astrocytoma	YES	1	low	0	AA	0	2	1	TCGA-DH-A7UT-01	1	531	1	531	NA	NA	1	404
5016	623	TCGA-S9-A89V-01	NA	NA	MALE	Astrocytoma	NO	1	low	0	AA	1	2	0	TCGA-S9-A89V-01	0	569	0	569	NA	NA	1	129
5015	622	TCGA-S9-A7R8-01	NA	NA	FEMALE	Astrocytoma	NA	1	low	0	AA	0	2	1	TCGA-S9-A7R8-01	1	961	1	961	NA	NA	1	698
4807	415	TCGA-HT-7483-01	NA	NA	MALE	Oligoastrocytoma	NA	1	low	0	OA	0	1	1	TCGA-HT-7483-01	0	5255	0	5255	0	5255	0	5255
2744	105	TCGA-19-2624-01	NA	NA	MALE	GBM	NA	0	low	0	GBM	1	3	0	TCGA-19-2624-01	1	5	0	5	NA	NA	0	5
4633	243	TCGA-DU-5871-01	NO	NO	FEMALE	Oligoastrocytoma	NA	1	low	0	OA	0	1	1	TCGA-DU-5871-01	0	576	0	576	NA	NA	0	576
4764	372	TCGA-FG-8182-01	NA	NA	MALE	Oligodendroglioma	NA	0	low	0	O	0	1	1	TCGA-FG-8182-01	0	416	0	416	NA	NA	0	416
4808	416	TCGA-HT-7485-01	NA	NA	MALE	Astrocytoma	NA	0	low	0	A	0	1	1	TCGA-HT-7485-01	0	122	0	122	0	122	0	122
4592	202	TCGA-DB-A4XF-01	NA	NA	FEMALE	Astrocytoma	NA	1	low	0	AA	0	2	1	TCGA-DB-A4XF-01	0	1021	0	1021	NA	NA	1	468
4957	564	TCGA-QH-A6XC-01	YES	YES	MALE	Astrocytoma	NO	1	low	0	AA	1	2	0	TCGA-QH-A6XC-01	0	508	0	508	1	438	1	438
2643	4	TCGA-02-2485-01	NO	NO	MALE	GBM	NA	1	low	0	GBM	1	3	0	TCGA-02-2485-01	0	470	0	470	NA	NA	1	186
4956	563	TCGA-QH-A6XA-01	NA	NA	FEMALE	Oligoastrocytoma	YES	0	low	0	OA	0	1	1	TCGA-QH-A6XA-01	0	502	0	502	0	502	0	502
4894	501	TCGA-HW-7486-01	NA	NA	MALE	Oligodendroglioma	NA	0	low	1	O	0	1	1	TCGA-HW-7486-01	0	1721	0	1721	NA	NA	0	1721
4672	282	TCGA-DU-7298-01	NO	NO	FEMALE	Astrocytoma	NA	1	low	0	AA	0	2	1	TCGA-DU-7298-01	1	576	1	576	NA	NA	1	200
4912	519	TCGA-KT-A7W1-01	NA	NA	FEMALE	Astrocytoma	NO	1	low	0	AA	0	2	0	TCGA-KT-A7W1-01	0	438	0	438	NA	NA	1	84
2645	5	TCGA-06-0125-01	YES	YES	FEMALE	GBM	NA	1	low	0	GBM	1	3	0	TCGA-06-0125-01	1	1448	1	1448	NA	NA	1	797
4767	375	TCGA-FG-8187-01	NA	NA	MALE	Oligoastrocytoma	NA	0	low	1	O	0	1	1	TCGA-FG-8187-01	0	611	0	611	0	611	0	611
4995	602	TCGA-S9-A6WO-01	NO	NO	MALE	Astrocytoma	YES	0	low	0	A	0	1	1	TCGA-S9-A6WO-01	0	566	0	566	NA	NA	1	187
4720	329	TCGA-E1-5318-01	YES	YES	FEMALE	Oligodendroglioma	NA	1	low	1	O	0	1	1	TCGA-E1-5318-01	1	2379	1	2379	NA	NA	1	362
4871	478	TCGA-HT-8564-01	YES	NO	MALE	Astrocytoma	NA	0	low	0	AA	0	2	0	TCGA-HT-8564-01	0	478	0	478	NA	NA	1	120
4653	262	TCGA-DU-6407-01	YES	YES	FEMALE	Oligodendroglioma	NA	1	low	0	O	0	1	1	TCGA-DU-6407-01	1	2875	1	2875	NA	NA	1	2397
5032	639	TCGA-TM-A84M-01	NA	NA	MALE	Oligodendroglioma	NA	1	low	1	AO	0	2	1	TCGA-TM-A84M-01	0	754	0	754	0	754	0	754
5030	637	TCGA-TM-A84J-01	YES	NO	MALE	Oligodendroglioma	NA	1	low	0	AO	1	2	0	TCGA-TM-A84J-01	0	735	0	735	NA	NA	1	454
4650	260	TCGA-DU-6405-01	YES	NO	FEMALE	Astrocytoma	NA	1	low	0	AA	1	2	0	TCGA-DU-6405-01	1	605	1	605	NA	NA	1	486
4886	493	TCGA-HT-A61A-01	NA	NA	FEMALE	Oligodendroglioma	NA	1	low	0	O	0	1	1	TCGA-HT-A61A-01	0	194	0	194	0	194	0	194
4751	359	TCGA-FG-5965-01	YES	NO	FEMALE	Oligoastrocytoma	NA	0	low	0	OA	0	1	1	TCGA-FG-5965-01	1	1120	1	1120	NA	NA	1	715
4961	568	TCGA-R8-A6ML-01	NA	NA	MALE	Oligodendroglioma	NA	1	low	1	AO	1	2	1	TCGA-R8-A6ML-01	0	2860	0	2860	NA	NA	0	2860
4816	424	TCGA-HT-7608-01	NA	NA	MALE	Oligoastrocytoma	NA	0	low	1	O	1	1	1	TCGA-HT-7608-01	0	671	0	671	NA	NA	0	671
4613	223	TCGA-DH-5143-01	NA	NA	MALE	Oligoastrocytoma	NA	1	low	0	AOA	0	2	1	TCGA-DH-5143-01	0	1401	0	1401	NA	NA	0	1401
4775	383	TCGA-FG-A4MX-01	NA	NA	MALE	Astrocytoma	NO	1	low	0	A	0	1	1	TCGA-FG-A4MX-01	0	569	0	569	0	569	0	569
4875	482	TCGA-HT-A5R7-01	NA	NA	FEMALE	Astrocytoma	NA	1	low	0	AA	0	2	1	TCGA-HT-A5R7-01	0	615	0	615	0	615	0	615
5033	640	TCGA-TM-A84O-01	NA	NA	FEMALE	Oligodendroglioma	NA	1	low	1	AO	1	2	1	TCGA-TM-A84O-01	1	1011	1	1011	NA	NA	1	1011
5033	640	TCGA-TM-A84O-01	NA	NA	FEMALE	Oligodendroglioma	NA	1	low	1	AO	1	2	1	TCGA-TM-A84O-01	1	1011	1	1011	NA	NA	1	1011
4777	385	TCGA-FG-A60J-01	NA	NA	FEMALE	Oligoastrocytoma	YES	0	low	0	OA	0	1	1	TCGA-FG-A60J-01	0	449	0	449	0	449	0	449
2750	111	TCGA-26-1442-01	NA	NA	MALE	GBM	NA	1	low	0	GBM	0	3	1	TCGA-26-1442-01	0	953	0	953	NA	NA	0	953
4758	367	TCGA-FG-7636-01	NA	NA	MALE	Astrocytoma	NA	1	low	0	AA	1	2	1	TCGA-FG-7636-01	0	544	0	544	0	544	0	544
4670	280	TCGA-DU-7292-01	YES	YES	MALE	Astrocytoma	NA	1	low	0	AA	1	2	0	TCGA-DU-7292-01	1	242	1	242	NA	NA	1	91
4682	292	TCGA-DU-8162-01	NO	YES	FEMALE	Oligoastrocytoma	NA	1	low	0	AOA	1	2	0	TCGA-DU-8162-01	1	444	1	444	NA	NA	1	402
4651	261	TCGA-DU-6406-01	NA	NA	FEMALE	Oligoastrocytoma	NA	1	low	0	AOA	1	2	0	TCGA-DU-6406-01	1	512	NA	512	NA	NA	0	512
4903	510	TCGA-HW-8321-01	NA	NA	MALE	Astrocytoma	NA	1	low	0	AA	0	2	1	TCGA-HW-8321-01	0	1294	0	1294	NA	NA	0	1294
4911	518	TCGA-KT-A74X-01	NA	NA	MALE	Oligoastrocytoma	YES	1	low	1	AO	0	2	1	TCGA-KT-A74X-01	0	438	0	438	NA	NA	0	438
4711	320	TCGA-DU-A7TG-01	NA	NA	MALE	Oligodendroglioma	NA	0	low	0	O	0	1	1	TCGA-DU-A7TG-01	1	1351	NA	1351	NA	NA	0	1351
4902	509	TCGA-HW-8320-01	NA	NA	MALE	Astrocytoma	NA	1	low	0	AA	0	2	1	TCGA-HW-8320-01	0	1217	0	1217	NA	NA	0	1217
4905	512	TCGA-HW-A5KJ-01	NA	NA	MALE	Oligodendroglioma	NA	1	low	1	AO	1	2	1	TCGA-HW-A5KJ-01	1	962	1	962	NA	NA	1	615
4579	189	TCGA-DB-5275-01	NA	NA	MALE	Oligoastrocytoma	NA	1	low	0	AOA	0	2	1	TCGA-DB-5275-01	0	1458	0	1458	0	1458	0	1458
4975	582	TCGA-S9-A6TX-01	NA	NA	MALE	Oligodendroglioma	YES	0	low	1	AO	0	2	1	TCGA-S9-A6TX-01	0	1245	0	1245	1	856	1	856
4581	191	TCGA-DB-5277-01	YES	YES	MALE	Astrocytoma	NA	1	low	0	AA	0	2	1	TCGA-DB-5277-01	1	1547	1	1547	1	1156	1	1156
4568	178	TCGA-CS-6186-01	YES	YES	MALE	Oligoastrocytoma	NA	1	low	0	AOA	1	2	0	TCGA-CS-6186-01	1	538	1	538	NA	NA	1	188
4812	420	TCGA-HT-7604-01	NA	NA	MALE	Astrocytoma	NA	1	low	0	A	1	1	1	TCGA-HT-7604-01	0	3725	0	3725	NA	NA	0	3725
4596	206	TCGA-DB-A64O-01	NA	NA	MALE	Oligoastrocytoma	NO	1	low	0	OA	1	1	0	TCGA-DB-A64O-01	1	775	1	775	NA	NA	1	430
4700	309	TCGA-DU-A6S8-01	NO	NO	FEMALE	Oligodendroglioma	YES	0	low	1	AO	1	2	1	TCGA-DU-A6S8-01	0	678	0	678	NA	NA	1	641
4798	406	TCGA-HT-7474-01	NA	NA	MALE	Oligoastrocytoma	NA	0	low	0	OA	1	1	1	TCGA-HT-7474-01	0	114	0	114	NA	NA	0	114
4931	538	TCGA-P5-A733-01	NA	NA	FEMALE	Astrocytoma	NA	1	low	0	A	1	1	1	TCGA-P5-A733-01	0	414	0	414	0	414	0	414
4772	379	TCGA-FG-A4MT-01	NO	YES	FEMALE	Oligodendroglioma	NA	0	low	0	O	0	1	1	TCGA-FG-A4MT-01	0	1164	0	1164	1	499	1	499
4972	579	TCGA-S9-A6TU-01	NO	NO	MALE	Astrocytoma	YES	0	low	0	A	0	1	1	TCGA-S9-A6TU-01	0	2650	0	2650	NA	NA	1	1475
4621	231	TCGA-DH-A7US-01	NA	NA	MALE	Oligodendroglioma	YES	0	low	1	O	1	1	1	TCGA-DH-A7US-01	0	706	0	706	NA	NA	0	706
4811	419	TCGA-HT-7603-01	NA	NA	MALE	Oligodendroglioma	NA	1	low	0	O	0	1	1	TCGA-HT-7603-01	0	705	0	705	0	705	0	705
4951	558	TCGA-QH-A6X3-01	NA	NA	MALE	Oligoastrocytoma	YES	0	low	0	OA	0	1	1	TCGA-QH-A6X3-01	0	313	0	313	0	313	0	313
4619	229	TCGA-DH-A66F-01	NA	NA	MALE	Oligodendroglioma	YES	0	low	1	O	1	1	1	TCGA-DH-A66F-01	0	523	0	523	0	523	0	523
4833	441	TCGA-HT-7692-01	NA	NA	MALE	Oligoastrocytoma	NA	1	low	1	O	0	1	1	TCGA-HT-7692-01	0	90	0	90	0	90	0	90
4584	194	TCGA-DB-5280-01	NA	NA	MALE	Oligoastrocytoma	NA	0	low	0	OA	0	1	1	TCGA-DB-5280-01	0	1112	0	1112	0	1112	0	1112
4864	471	TCGA-HT-8109-01	NA	NA	MALE	Oligodendroglioma	NA	1	low	1	AO	1	2	1	TCGA-HT-8109-01	0	169	0	169	NA	NA	0	169
4949	556	TCGA-QH-A6CY-01	NA	NA	MALE	Oligoastrocytoma	YES	1	low	1	AO	0	2	1	TCGA-QH-A6CY-01	0	408	0	408	NA	NA	0	408
4645	255	TCGA-DU-6401-01	YES	NO	FEMALE	Oligodendroglioma	NA	1	low	0	O	0	1	1	TCGA-DU-6401-01	1	2660	1	2660	NA	NA	1	1886
4636	246	TCGA-DU-5874-01	NA	NA	FEMALE	Oligodendroglioma	NA	0	low	1	O	1	1	1	TCGA-DU-5874-01	0	461	0	461	NA	NA	0	461
2711	72	TCGA-12-0618-01	NA	NA	MALE	GBM	NA	1	low	0	GBM	1	3	0	TCGA-12-0618-01	1	395	NA	395	NA	NA	0	395
4614	224	TCGA-DH-5144-01	NA	NA	FEMALE	Oligodendroglioma	NA	1	low	1	AO	1	2	1	TCGA-DH-5144-01	0	748	0	748	0	748	0	748
4626	236	TCGA-DU-5849-01	NA	NA	MALE	Oligodendroglioma	NA	0	low	1	O	1	1	1	TCGA-DU-5849-01	0	443	0	443	NA	NA	0	443
4590	200	TCGA-DB-A4XD-01	NA	NA	MALE	Astrocytoma	NA	1	low	0	AA	0	2	1	TCGA-DB-A4XD-01	0	1210	0	1210	0	1210	0	1210
4623	233	TCGA-DH-A7UU-01	NA	NA	MALE	Astrocytoma	YES	1	low	0	AA	0	2	1	TCGA-DH-A7UU-01	0	417	0	417	NA	NA	0	417
4904	511	TCGA-HW-8322-01	NA	NA	MALE	Oligodendroglioma	NA	0	low	1	O	0	1	1	TCGA-HW-8322-01	0	758	0	758	NA	NA	0	758
4813	421	TCGA-HT-7605-01	NA	NA	MALE	Oligodendroglioma	NA	0	low	1	O	0	1	1	TCGA-HT-7605-01	0	139	0	139	NA	NA	0	139
4963	570	TCGA-R8-A73M-01	NA	NA	FEMALE	Oligodendroglioma	NA	0	low	1	O	1	1	1	TCGA-R8-A73M-01	0	1806	0	1806	NA	NA	0	1806
4610	220	TCGA-DH-5140-01	NA	NA	FEMALE	Oligoastrocytoma	NA	1	low	0	AOA	0	2	0	TCGA-DH-5140-01	1	607	1	607	NA	NA	1	607
4817	425	TCGA-HT-7609-01	NA	NA	MALE	Oligoastrocytoma	NA	1	low	0	AOA	0	2	1	TCGA-HT-7609-01	0	1399	0	1399	NA	NA	0	1399
4591	201	TCGA-DB-A4XE-01	NA	NA	FEMALE	Oligoastrocytoma	NA	1	low	0	AOA	0	2	1	TCGA-DB-A4XE-01	0	1139	0	1139	0	1139	0	1139
4759	368	TCGA-FG-7637-01	NA	NA	MALE	Oligoastrocytoma	NA	0	low	0	OA	1	1	1	TCGA-FG-7637-01	0	1219	0	1219	NA	NA	0	1219
4998	605	TCGA-S9-A7IS-01	NA	NA	FEMALE	Astrocytoma	NA	1	low	0	AA	0	2	1	TCGA-S9-A7IS-01	1	241	1	241	NA	NA	1	241
4959	566	TCGA-QH-A870-01	YES	NO	FEMALE	Oligoastrocytoma	YES	0	low	0	AOA	0	2	1	TCGA-QH-A870-01	0	395	0	395	1	335	1	335
4776	384	TCGA-FG-A4MY-01	NA	NA	FEMALE	Oligoastrocytoma	NA	1	low	0	OA	0	1	1	TCGA-FG-A4MY-01	0	721	0	721	NA	NA	0	721
4793	401	TCGA-HT-7469-01	YES	NO	MALE	Oligodendroglioma	NA	1	low	0	AO	0	2	0	TCGA-HT-7469-01	1	351	1	351	NA	NA	1	92
4686	296	TCGA-DU-8166-01	YES	NO	FEMALE	Oligoastrocytoma	NA	1	low	0	OA	0	1	1	TCGA-DU-8166-01	0	516	0	516	NA	NA	1	193
2749	110	TCGA-19-5960-01	NO	NO	MALE	GBM	NA	1	low	0	GBM	1	3	0	TCGA-19-5960-01	1	455	1	455	NA	NA	1	382
4588	198	TCGA-DB-A4XB-01	NA	NA	MALE	Astrocytoma	YES	1	low	0	AA	0	2	1	TCGA-DB-A4XB-01	0	919	0	919	NA	NA	0	919
4954	561	TCGA-QH-A6X8-01	NA	NA	FEMALE	Oligodendroglioma	YES	1	low	1	AO	1	2	1	TCGA-QH-A6X8-01	0	509	0	509	NA	NA	0	509
4843	451	TCGA-HT-7873-01	NO	NO	MALE	Oligoastrocytoma	NA	1	low	0	OA	0	1	1	TCGA-HT-7873-01	0	718	0	718	NA	NA	0	718
4737	346	TCGA-E1-A7YW-01	NO	YES	MALE	Oligoastrocytoma	NA	1	low	0	OA	0	1	1	TCGA-E1-A7YW-01	1	1120	1	1120	NA	NA	1	409
4601	211	TCGA-DB-A64U-01	NA	NA	FEMALE	Oligoastrocytoma	NA	0	low	1	O	0	1	1	TCGA-DB-A64U-01	0	846	0	846	0	846	0	846
4987	594	TCGA-S9-A6WD-01	NA	NA	MALE	Oligodendroglioma	NA	0	low	1	AO	1	2	1	TCGA-S9-A6WD-01	0	2289	0	2289	NA	NA	0	2289
4939	546	TCGA-QH-A65R-01	NA	NA	FEMALE	Oligodendroglioma	YES	1	low	1	AO	0	2	1	TCGA-QH-A65R-01	0	461	0	461	NA	NA	0	461
4950	557	TCGA-QH-A6CZ-01	NO	NO	MALE	Oligoastrocytoma	YES	0	low	1	O	0	1	1	TCGA-QH-A6CZ-01	0	279	0	279	NA	NA	0	279
4778	386	TCGA-FG-A60K-01	NA	NA	FEMALE	Oligoastrocytoma	NA	0	low	1	O	0	1	1	TCGA-FG-A60K-01	0	542	0	542	NA	NA	0	542
2726	87	TCGA-14-0871-01	NA	NA	FEMALE	GBM	NA	1	low	0	GBM	1	3	0	TCGA-14-0871-01	1	880	NA	880	NA	NA	0	880
4910	517	TCGA-IK-8125-01	NA	NA	MALE	Oligoastrocytoma	NA	1	low	1	AO	1	2	1	TCGA-IK-8125-01	0	1301	0	1301	0	1301	0	1301
4947	554	TCGA-QH-A6CW-01	NO	NO	MALE	Oligoastrocytoma	YES	0	low	0	AOA	0	2	1	TCGA-QH-A6CW-01	0	414	0	414	NA	NA	0	414
4565	175	TCGA-CS-5395-01	NO	NO	MALE	Oligodendroglioma	NA	1	low	0	O	0	1	0	TCGA-CS-5395-01	1	639	1	639	NA	NA	1	287
4794	402	TCGA-HT-7470-01	NA	NA	MALE	Oligodendroglioma	NA	1	low	0	AO	0	2	1	TCGA-HT-7470-01	1	1220	0	1220	0	1220	0	1220
4671	281	TCGA-DU-7294-01	NA	NA	FEMALE	Oligodendroglioma	NA	0	low	1	O	1	1	1	TCGA-DU-7294-01	0	2869	0	2869	NA	NA	0	2869
5010	617	TCGA-S9-A7R1-01	NO	NO	MALE	Oligodendroglioma	NA	1	low	1	O	0	1	1	TCGA-S9-A7R1-01	1	5166	1	5166	NA	NA	1	3637
4990	597	TCGA-S9-A6WH-01	NA	NA	FEMALE	Oligoastrocytoma	YES	1	low	1	O	1	1	1	TCGA-S9-A6WH-01	0	1173	0	1173	NA	NA	0	1173
4582	192	TCGA-DB-5278-01	NA	NA	MALE	Oligodendroglioma	NA	0	low	1	O	0	1	1	TCGA-DB-5278-01	0	2772	0	2772	NA	NA	1	507
4952	559	TCGA-QH-A6X4-01	NA	NA	MALE	Oligoastrocytoma	YES	1	low	1	AO	0	2	1	TCGA-QH-A6X4-01	0	442	0	442	0	442	0	442
4890	497	TCGA-HT-A74J-01	NA	NA	MALE	Oligoastrocytoma	YES	0	low	0	OA	0	1	1	TCGA-HT-A74J-01	0	320	0	320	NA	NA	0	320
5024	631	TCGA-TM-A84B-01	NA	NA	MALE	Astrocytoma	NO	0	low	0	AA	0	2	0	TCGA-TM-A84B-01	1	758	1	758	NA	NA	1	758
4955	562	TCGA-QH-A6X9-01	NA	NA	FEMALE	Oligodendroglioma	YES	0	low	0	O	1	1	1	TCGA-QH-A6X9-01	0	58	0	58	NA	NA	0	58
4982	589	TCGA-S9-A6U6-01	NA	NA	MALE	Astrocytoma	YES	1	low	0	AA	0	2	1	TCGA-S9-A6U6-01	0	1069	0	1069	0	1069	0	1069
4599	209	TCGA-DB-A64R-01	NA	NA	FEMALE	Oligodendroglioma	YES	0	low	1	O	0	1	1	TCGA-DB-A64R-01	0	955	0	955	0	955	0	955
4960	567	TCGA-R8-A6MK-01	NA	NA	MALE	Oligodendroglioma	NA	0	low	1	O	0	1	1	TCGA-R8-A6MK-01	0	2702	0	2702	NA	NA	0	2702
4676	286	TCGA-DU-7302-01	YES	NO	FEMALE	Oligodendroglioma	NA	0	low	1	AO	1	2	1	TCGA-DU-7302-01	0	1834	0	1834	NA	NA	1	1374
4607	217	TCGA-DB-A75M-01	NA	NA	MALE	Astrocytoma	YES	1	low	0	A	0	1	1	TCGA-DB-A75M-01	0	544	0	544	0	544	0	544
4659	269	TCGA-DU-7008-01	NO	YES	FEMALE	Oligodendroglioma	NA	0	low	0	O	0	1	1	TCGA-DU-7008-01	0	4752	0	4752	NA	NA	1	330
4943	550	TCGA-QH-A65Z-01	NO	NO	MALE	Oligodendroglioma	YES	1	low	1	O	1	1	1	TCGA-QH-A65Z-01	0	427	0	427	NA	NA	0	427
5002	609	TCGA-S9-A7J0-01	YES	NO	FEMALE	Oligodendroglioma	NO	1	low	0	AO	0	2	1	TCGA-S9-A7J0-01	0	609	0	609	NA	NA	1	390
5005	612	TCGA-S9-A7J3-01	NA	NA	FEMALE	Oligodendroglioma	YES	1	low	1	AO	1	2	1	TCGA-S9-A7J3-01	0	629	0	629	NA	NA	0	629
4760	369	TCGA-FG-7638-01	YES	NO	FEMALE	Oligodendroglioma	NA	1	low	1	AO	0	2	1	TCGA-FG-7638-01	0	686	0	686	NA	NA	1	407
4732	341	TCGA-E1-A7YO-01	NO	NO	MALE	Oligodendroglioma	NA	0	low	1	AO	0	2	1	TCGA-E1-A7YO-01	1	2282	1	2282	NA	NA	1	1977
4805	413	TCGA-HT-7481-01	NO	NO	MALE	Oligodendroglioma	NA	1	low	1	O	0	1	1	TCGA-HT-7481-01	0	2918	0	2918	NA	NA	1	880
4988	595	TCGA-S9-A6WE-01	NA	NA	MALE	Oligodendroglioma	NA	0	low	1	O	0	1	1	TCGA-S9-A6WE-01	0	4113	0	4113	NA	NA	0	4113
4709	318	TCGA-DU-A7TC-01	NA	NA	MALE	Astrocytoma	NA	0	low	0	A	0	1	1	TCGA-DU-A7TC-01	0	1137	0	1137	NA	NA	1	1114
4586	196	TCGA-DB-A4X9-01	NA	NA	FEMALE	Oligoastrocytoma	YES	0	low	0	OA	0	1	1	TCGA-DB-A4X9-01	0	1412	0	1412	1	501	1	501
4762	370	TCGA-FG-7643-01	NO	NO	FEMALE	Oligoastrocytoma	NA	0	low	0	OA	1	1	0	TCGA-FG-7643-01	0	611	0	611	NA	NA	1	254
4852	459	TCGA-HT-7902-01	NA	NA	FEMALE	Oligoastrocytoma	NA	0	low	0	OA	0	1	1	TCGA-HT-7902-01	0	956	0	956	NA	NA	0	956
5063	670	TCGA-VM-A8CE-01	NO	NO	MALE	Oligodendroglioma	NA	0	low	1	O	0	1	1	TCGA-VM-A8CE-01	0	1191	0	1191	NA	NA	1	815
4980	587	TCGA-S9-A6U2-01	NA	NA	FEMALE	Oligodendroglioma	YES	1	low	1	O	1	1	1	TCGA-S9-A6U2-01	0	908	0	908	NA	NA	0	908
5008	615	TCGA-S9-A7QY-01	NO	NO	FEMALE	Oligoastrocytoma	NO	0	low	1	O	0	1	1	TCGA-S9-A7QY-01	0	863	0	863	NA	NA	0	863
4814	422	TCGA-HT-7606-01	NA	NA	FEMALE	Astrocytoma	NA	1	low	0	A	0	1	1	TCGA-HT-7606-01	0	526	0	526	0	526	0	526
4742	351	TCGA-E1-A7Z6-01	NO	NO	FEMALE	Astrocytoma	YES	1	low	0	A	0	1	1	TCGA-E1-A7Z6-01	1	984	1	984	NA	NA	1	294
4901	508	TCGA-HW-8319-01	YES	NO	FEMALE	Astrocytoma	NA	1	low	0	AA	0	2	1	TCGA-HW-8319-01	1	1209	1	1209	NA	NA	1	997
4958	565	TCGA-QH-A86X-01	NA	NA	MALE	Oligodendroglioma	YES	0	low	1	O	0	1	1	TCGA-QH-A86X-01	0	337	0	337	0	337	0	337
4823	431	TCGA-HT-7677-01	NA	NA	MALE	Oligodendroglioma	NA	1	low	1	AO	1	2	1	TCGA-HT-7677-01	0	494	0	494	NA	NA	0	494
4909	516	TCGA-IK-7675-01	YES	NA	MALE	Oligodendroglioma	NA	1	low	0	O	0	1	1	TCGA-IK-7675-01	1	578	1	578	NA	NA	1	123
4679	289	TCGA-DU-7309-01	NO	NO	FEMALE	Oligodendroglioma	NA	1	low	0	AO	0	2	1	TCGA-DU-7309-01	0	84	0	84	NA	NA	0	84
4763	371	TCGA-FG-8181-01	NA	NA	MALE	Oligoastrocytoma	NA	1	low	0	AOA	0	2	0	TCGA-FG-8181-01	0	862	0	862	NA	NA	0	862
4667	277	TCGA-DU-7018-01	YES	NO	FEMALE	Oligodendroglioma	NA	0	low	1	AO	1	2	1	TCGA-DU-7018-01	1	933	1	933	NA	NA	1	338
4736	345	TCGA-E1-A7YV-01	NO	NO	FEMALE	Oligoastrocytoma	YES	1	low	0	AOA	0	2	1	TCGA-E1-A7YV-01	1	987	1	987	NA	NA	1	97
5021	628	TCGA-TM-A7CA-01	NA	NA	MALE	Astrocytoma	NA	0	low	0	A	0	1	1	TCGA-TM-A7CA-01	0	1058	0	1058	0	1058	0	1058
4815	423	TCGA-HT-7607-01	NA	NA	FEMALE	Astrocytoma	NA	0	low	1	A	1	1	1	TCGA-HT-7607-01	1	96	1	96	NA	NA	1	96
4688	298	TCGA-DU-8168-01	NA	NA	FEMALE	Oligodendroglioma	NA	1	low	1	AO	1	2	1	TCGA-DU-8168-01	0	431	0	431	NA	NA	0	431
4838	446	TCGA-HT-7855-01	NA	NA	MALE	Astrocytoma	NA	1	low	0	AA	0	2	1	TCGA-HT-7855-01	0	585	0	585	0	585	0	585
4927	534	TCGA-P5-A72X-01	NA	NA	MALE	Astrocytoma	NA	1	low	0	AA	0	2	1	TCGA-P5-A72X-01	0	403	0	403	0	403	0	403
4829	437	TCGA-HT-7688-01	NA	NA	MALE	Oligodendroglioma	NA	1	low	0	AO	1	2	1	TCGA-HT-7688-01	0	964	0	964	0	964	0	964
4844	452	TCGA-HT-7874-01	NA	NA	FEMALE	Oligodendroglioma	NA	1	low	1	AO	0	2	1	TCGA-HT-7874-01	0	1130	0	1130	0	1130	0	1130
5035	642	TCGA-TM-A84R-01	NA	NA	MALE	Oligodendroglioma	NO	0	low	1	O	0	1	1	TCGA-TM-A84R-01	0	566	0	566	0	566	0	566
4896	503	TCGA-HW-7489-01	NA	NA	MALE	Oligoastrocytoma	YES	0	low	0	OA	0	1	1	TCGA-HW-7489-01	1	1262	1	1262	NA	NA	1	1262
4765	373	TCGA-FG-8185-01	NA	NA	MALE	Astrocytoma	NA	1	low	0	AA	0	2	1	TCGA-FG-8185-01	0	433	0	433	0	433	0	433
4603	213	TCGA-DB-A64W-01	NA	NA	FEMALE	Oligoastrocytoma	YES	1	low	1	AO	1	2	1	TCGA-DB-A64W-01	1	438	0	438	NA	NA	0	438
2740	101	TCGA-19-1390-01	NA	NA	FEMALE	GBM	NA	0	low	0	GBM	1	3	0	TCGA-19-1390-01	1	772	NA	772	NA	NA	0	772
4786	394	TCGA-FG-A711-01	YES	NO	FEMALE	Oligodendroglioma	NA	0	low	0	O	0	1	1	TCGA-FG-A711-01	1	1481	1	1481	NA	NA	1	347
4644	254	TCGA-DU-6400-01	NA	NA	FEMALE	Oligodendroglioma	NA	0	low	1	O	1	1	1	TCGA-DU-6400-01	1	37	1	37	NA	NA	1	37
4620	230	TCGA-DH-A7UR-01	NA	NA	FEMALE	Oligodendroglioma	NA	1	low	1	AO	1	2	1	TCGA-DH-A7UR-01	0	1650	0	1650	0	1650	0	1650
4821	429	TCGA-HT-7620-01	YES	NO	MALE	Oligodendroglioma	NA	1	low	1	AO	0	2	1	TCGA-HT-7620-01	0	434	0	434	1	280	1	280
4804	412	TCGA-HT-7480-01	YES	NO	MALE	Oligodendroglioma	NA	1	low	1	O	0	1	1	TCGA-HT-7480-01	0	2287	0	2287	NA	NA	1	1943
4649	258	TCGA-DU-6404-01	YES	YES	FEMALE	Oligodendroglioma	NA	1	low	0	AO	0	2	0	TCGA-DU-6404-01	1	4068	1	4068	NA	NA	1	1154
4898	505	TCGA-HW-7491-01	NO	NO	MALE	Oligodendroglioma	NA	0	low	1	O	0	1	1	TCGA-HW-7491-01	0	2078	0	2078	NA	NA	1	2197
4835	443	TCGA-HT-7694-01	NA	NA	MALE	Oligodendroglioma	NA	1	low	1	AO	1	2	1	TCGA-HT-7694-01	0	210	0	210	0	210	0	210
5020	627	TCGA-TM-A7C5-01	NA	NA	MALE	Oligoastrocytoma	NA	0	low	1	O	0	1	1	TCGA-TM-A7C5-01	0	1500	0	1500	0	1500	0	1500
4853	460	TCGA-HT-8010-01	NA	NA	FEMALE	Oligodendroglioma	NA	0	low	1	O	1	1	1	TCGA-HT-8010-01	0	50	0	50	NA	NA	0	50
4696	306	TCGA-DU-A6S2-01	NO	NO	FEMALE	Oligodendroglioma	YES	0	low	1	O	0	1	1	TCGA-DU-A6S2-01	0	777	0	777	NA	NA	0	777
4787	395	TCGA-FG-A713-01	NA	NA	FEMALE	Oligoastrocytoma	NA	1	low	1	O	1	1	1	TCGA-FG-A713-01	0	622	0	622	0	622	0	622
4855	462	TCGA-HT-8012-01	NO	NO	FEMALE	Oligodendroglioma	NA	0	low	1	O	0	1	1	TCGA-HT-8012-01	0	286	0	286	NA	NA	1	133
4718	327	TCGA-E1-5307-01	YES	YES	FEMALE	Astrocytoma	NA	1	low	0	AA	1	2	1	TCGA-E1-5307-01	1	1762	1	1762	NA	NA	1	1452
4708	317	TCGA-DU-A7TB-01	YES	YES	MALE	Oligodendroglioma	NA	0	low	0	O	1	1	0	TCGA-DU-A7TB-01	0	1567	0	1567	NA	NA	1	74
4846	453	TCGA-HT-7877-01	NA	NA	FEMALE	Oligodendroglioma	NA	0	low	1	O	0	1	1	TCGA-HT-7877-01	0	4	0	4	NA	NA	0	4
4862	469	TCGA-HT-8107-01	NA	NA	MALE	Oligodendroglioma	NA	0	low	0	O	1	1	0	TCGA-HT-8107-01	0	14	0	14	NA	NA	0	14
4867	474	TCGA-HT-8113-01	NA	NA	FEMALE	Oligodendroglioma	NA	1	low	0	O	1	1	1	TCGA-HT-8113-01	0	900	0	900	0	900	0	900
5006	613	TCGA-S9-A7QW-01	YES	NO	FEMALE	Astrocytoma	YES	1	low	0	AA	1	2	1	TCGA-S9-A7QW-01	0	458	0	458	1	382	1	382
4799	407	TCGA-HT-7475-01	NA	NA	MALE	Oligoastrocytoma	NA	1	low	0	AOA	1	2	1	TCGA-HT-7475-01	0	530	0	530	0	530	0	530
4953	560	TCGA-QH-A6X5-01	NA	NA	FEMALE	Oligoastrocytoma	YES	0	low	1	O	1	1	1	TCGA-QH-A6X5-01	0	497	0	497	NA	NA	0	497
5004	611	TCGA-S9-A7J2-01	NA	NA	MALE	Oligodendroglioma	YES	0	low	1	AO	0	2	1	TCGA-S9-A7J2-01	0	62	0	62	NA	NA	0	62
4928	535	TCGA-P5-A72Z-01	NA	NA	FEMALE	Oligodendroglioma	NA	1	low	1	AO	1	2	1	TCGA-P5-A72Z-01	0	354	0	354	0	354	0	354
4836	444	TCGA-HT-7695-01	NA	NA	FEMALE	Oligodendroglioma	NA	1	low	1	O	0	1	1	TCGA-HT-7695-01	0	442	0	442	0	442	0	442
5019	626	TCGA-TM-A7C4-01	NA	NA	FEMALE	Astrocytoma	NA	0	low	0	A	0	1	1	TCGA-TM-A7C4-01	0	1470	0	1470	0	1470	0	1470
5009	616	TCGA-S9-A7QZ-01	NO	NO	MALE	Oligodendroglioma	YES	0	low	1	O	0	1	1	TCGA-S9-A7QZ-01	0	826	0	826	NA	NA	1	774
4895	502	TCGA-HW-7487-01	YES	NO	MALE	Oligodendroglioma	NA	0	low	1	O	0	1	1	TCGA-HW-7487-01	0	1382	0	1382	NA	NA	1	840
4851	458	TCGA-HT-7884-01	NA	NA	FEMALE	Astrocytoma	NA	1	low	0	A	0	1	1	TCGA-HT-7884-01	0	343	0	343	NA	NA	0	343
4923	530	TCGA-P5-A5F4-01	NA	NA	FEMALE	Oligodendroglioma	NA	1	low	0	AO	0	2	1	TCGA-P5-A5F4-01	0	231	0	231	NA	NA	0	231
4743	352	TCGA-EZ-7264-01	NA	NA	FEMALE	Oligodendroglioma	NA	0	low	1	O	0	1	1	TCGA-EZ-7264-01	0	1201	0	1201	NA	NA	0	1201
4593	203	TCGA-DB-A4XG-01	NA	NA	MALE	Oligodendroglioma	NO	0	low	1	AO	0	2	1	TCGA-DB-A4XG-01	0	2219	0	2219	NA	NA	0	2219
5028	635	TCGA-TM-A84H-01	NA	NA	FEMALE	Oligoastrocytoma	NA	1	low	0	AOA	0	2	1	TCGA-TM-A84H-01	0	926	0	926	0	926	0	926
4719	328	TCGA-E1-5311-01	YES	YES	MALE	Oligodendroglioma	NA	1	low	1	AO	0	2	1	TCGA-E1-5311-01	1	4084	1	4084	NA	NA	1	2602
4900	507	TCGA-HW-7495-01	NA	NA	FEMALE	Oligodendroglioma	NA	0	low	1	O	0	1	1	TCGA-HW-7495-01	0	1078	0	1078	NA	NA	0	1078
4594	204	TCGA-DB-A4XH-01	NA	NA	FEMALE	Oligoastrocytoma	NA	0	low	1	O	1	1	1	TCGA-DB-A4XH-01	0	962	0	962	NA	NA	0	962
4684	294	TCGA-DU-8164-01	NA	NA	MALE	Oligodendroglioma	YES	0	low	1	O	1	1	1	TCGA-DU-8164-01	0	651	0	651	NA	NA	0	651
4839	447	TCGA-HT-7856-01	NA	NA	MALE	Oligodendroglioma	NA	1	low	1	AO	0	2	1	TCGA-HT-7856-01	0	1189	0	1189	0	1189	0	1189
4818	426	TCGA-HT-7610-01	NO	YES	FEMALE	Oligoastrocytoma	NA	0	low	0	OA	0	1	1	TCGA-HT-7610-01	0	1706	0	1706	NA	NA	1	1205
4976	583	TCGA-S9-A6TY-01	NA	NA	MALE	Oligodendroglioma	NO	0	low	1	O	1	1	1	TCGA-S9-A6TY-01	0	1076	0	1076	NA	NA	0	1076
5023	629	TCGA-TM-A7CF-01	NA	NA	FEMALE	Astrocytoma	NA	1	low	0	A	0	1	1	TCGA-TM-A7CF-01	0	1989	0	1989	1	924	1	924
4922	529	TCGA-P5-A5F2-01	NA	NA	FEMALE	Astrocytoma	NA	0	low	0	A	0	1	1	TCGA-P5-A5F2-01	0	242	0	242	NA	NA	0	242
4769	377	TCGA-FG-8189-01	NA	NA	FEMALE	Oligodendroglioma	NA	1	low	0	O	0	1	1	TCGA-FG-8189-01	0	685	0	685	NA	NA	0	685
4848	455	TCGA-HT-7880-01	NA	NA	MALE	Oligoastrocytoma	NA	0	low	0	OA	0	1	1	TCGA-HT-7880-01	0	162	0	162	NA	NA	0	162
4701	310	TCGA-DU-A76K-01	NA	NA	MALE	Oligodendroglioma	NA	1	low	0	O	1	1	0	TCGA-DU-A76K-01	1	347	1	347	NA	NA	1	203
4991	598	TCGA-S9-A6WI-01	NO	NO	FEMALE	Oligoastrocytoma	NA	1	low	0	OA	1	1	1	TCGA-S9-A6WI-01	0	2585	0	2585	NA	NA	0	2585
4986	593	TCGA-S9-A6UB-01	NA	NA	MALE	Oligodendroglioma	NA	0	low	1	O	1	1	1	TCGA-S9-A6UB-01	0	3761	0	3761	0	3761	0	3761
4920	527	TCGA-P5-A5F0-01	NA	NA	MALE	Oligodendroglioma	NA	1	low	1	O	0	1	1	TCGA-P5-A5F0-01	0	287	0	287	NA	NA	0	287
4849	456	TCGA-HT-7881-01	NA	NA	MALE	Oligodendroglioma	NA	1	low	1	O	0	11	1	TCGA-HT-7881-01	0	1079	0	1079	0	1079	0	1079
4697	307	TCGA-DU-A6S3-01	NO	NO	MALE	Oligodendroglioma	NA	0	low	1	O	1	1	1	TCGA-DU-A6S3-01	0	656	0	656	NA	NA	0	656
5027	634	TCGA-TM-A84G-01	NA	NA	FEMALE	Oligodendroglioma	NA	1	low	1	AO	1	2	1	TCGA-TM-A84G-01	0	1236	0	1236	0	1236	0	1236
4716	325	TCGA-E1-5304-01	NA	YES	MALE	Astrocytoma	NA	1	low	0	AA	0	2	1	TCGA-E1-5304-01	1	1251	1	1251	NA	NA	1	903
5070	677	TCGA-W9-A837-01	NA	NA	MALE	Oligodendroglioma	NA	0	low	1	O	0	1	1	TCGA-W9-A837-01	0	1553	0	1553	NA	NA	0	1553
4858	465	TCGA-HT-8019-01	NA	NA	FEMALE	Oligodendroglioma	NA	1	low	0	AO	0	2	0	TCGA-HT-8019-01	0	1004	0	1004	0	1004	0	1004
4869	476	TCGA-HT-8558-01	NA	NA	FEMALE	Oligodendroglioma	NA	0	low	0	O	0	1	0	TCGA-HT-8558-01	0	418	0	418	0	418	0	418
4997	604	TCGA-S9-A7IQ-01	NO	NO	FEMALE	Oligoastrocytoma	YES	0	low	1	O	0	1	1	TCGA-S9-A7IQ-01	0	1099	0	1099	NA	NA	0	1099
4655	265	TCGA-DU-6410-01	NA	NA	MALE	Oligodendroglioma	NA	0	low	1	AO	1	2	1	TCGA-DU-6410-01	0	242	0	242	NA	NA	0	242
