# Supplementary material for: MD2 Is a Potential Biomarker Associated with Immune Cell Infiltration in Gliomas
Source: Front Oncol. 2022 Mar 17;12:854598. doi: 10.3389/fonc.2022.854598 (PMC8968038; doi:10.3389/fonc.2022.854598)
Supplement: Supplementary file 2 [file DataSheet_2.zip › Source data/Figure 4/Figure 4C and 4D nomogram.R]

###Construction of Nomogram (CGGA)
library(survival)
library(rms)
library(Hmisc)
library(ggplot2)
library(lattice)
library(Formula)
library(stringi)
data(package="survival")
head(CGGA)
ddist <- datadist(CGGA)
options(datadist="ddist")
res.cox <- psm(Surv(time, Censor) ~Age+Grade+IDH_mutation_status+codeletion+MD2,data=CGGA,dist='lognormal')
surv <- Survival(res.cox) 

nom.cox <- nomogram(res.cox,
                    fun=list(function(x) surv(365,x),
                             function(x) surv(1095, x),
                             function(x) surv(1825, x)),
                    funlabel=c("1-year Survival", "3-year Survival","5-year Survival"),
                    maxscale=10,
                    fun.at=c(0.05,seq(0.1,0.9,by=0.2),0.95))
plot(nom.cox,xfrac = 0.8)
###Construction of Nomogram (TCGA)
ddist <- datadist(TCGA)
options(datadist="ddist")
res.cox <- psm(Surv(time, Censor) ~Age+Grade+IDH_mutation_status+codeletion+MD2,data=TCGA,dist='lognormal')
surv <- Survival(res.cox) 

nom.cox <- nomogram(res.cox,
                    fun=list(function(x) surv(365,x),
                             function(x) surv(1095, x),
                             function(x) surv(1825, x)),
                    funlabel=c("1-year Survival", "3-year Survival","5-year Survival"),
                    maxscale=10,
                    fun.at=c(0.05,seq(0.1,0.9,by=0.2),0.95))
plot(nom.cox,xfrac = 0.8)


##Calculate the CGGA C-index
res.cox <- psm(Surv(time, Censor) ~Age+Grade+IDH_mutation_status+codeletion+MD2,data=CGGA_2,dist='lognormal')
rcorrcens(Surv(time,Censor) ~ predict(res.cox), data =  CGGA_2)

###Calculate the TCGA C-index
res.cox <- psm(Surv(time, Censor) ~Age+Grade+IDH_mutation_status+codeletion+MD2,data=TCGA7,dist='lognormal')
rcorrcens(Surv(time,Censor) ~ predict(res.cox), data =  TCGA_2)

### Calibration plot CGGA
res.cox <- psm(Surv(time,Censor) ~ Age+Grade+IDH_mutation_status+codeletion+MD2, data =CGGA_2, x=T, y=T,time.inc = 365)

cal1 <- calibrate(res.cox, cmethod='KM', method="boot", u=365, m=190, B=1000)

plot(cal1,
     add=F,#增加第二条线
     conf.int=T,#95%CI
     subtitles = T,#副标题
     cex.subtitles=0.8, #副标题大小
     lwd=2,#95%CI粗细
     lty=1,#95%CI实线，2=虚线
     errbar.col="red",#95%CI颜色
     xlim=c(0.0,1.0),#x轴范围
     ylim=c(0.0,1.0),
     ylab="Fraction surviving time",
     col="red")#曲线颜色
##校准曲线的美化
plot(cal1,
     add=F,
     conf.int=T,#95%CI（蓝色线）
     subtitles = F,#关闭副标题
     cex.subtitles=0.8, 
     lwd=2,
     lty=1,
     errbar.col="blue",
     xlim=c(0.25,0.4),#调节x.y轴刻度范围
     ylim=c(0.25,0.4),
     xlab="列线图预测的5年OS",
     ylab="实际5年OS",
     col="red")
res.cox <- psm(Surv(time,Censor) ~ Age+Grade+IDH_mutation_status+codeletion+MD2, data =CGGA_2, x=T, y=T,time.inc = 365*3) 

cal1 <- calibrate(res.cox, cmethod='KM', method="boot", u=365*3, m=190, B=1000)

plot(cal1,
     add=T,
     conf.int=T,
     subtitles = F,
     cex.subtitles=0.8, 
     lwd=2,
     lty=1,
     errbar.col="green",
     xlim=c(0.0,1.0),
     ylim=c(0.0,1.0),
     ylab="Fraction surviving time",
     col="green")

res.cox <- psm(Surv(time,Censor) ~ Age+Grade+IDH_mutation_status+codeletion+MD2, data =CGGA_2, x=T, y=T,time.inc = 365*5) 

cal1 <- calibrate(res.cox, cmethod='KM', method="boot", u=365*5, m=190, B=1000)

plot(cal1,
     add=T,
     conf.int=T,
     subtitles = F,
     cex.subtitles=0.8, 
     lwd=2,
     lty=1,
     errbar.col="orange",
     xlim=c(0.0,1.0),
     ylim=c(0.0,1.0),
     ylab="Fraction surviving time",
     col="orange")
legend("bottomright", legend=c("1-year survival", "3-year survival","5-year survival"), col=c("red", "green","orange"),lty=1,lwd=2)
abline(0,1,lty=3,lwd=1,col="grey")

### Calibration plot TCGA
res.cox <- psm(Surv(time,Censor) ~ Age+Grade+IDH_mutation_status+codeletion+MD2, data =TCGA_2, x=T, y=T,time.inc = 365)

cal1 <- calibrate(res.cox, cmethod='KM', method="boot", u=365, m=190, B=1000)

plot(cal1,
     add=F,#增加第二条线
     conf.int=T,#95%CI
     subtitles = T,#副标题
     cex.subtitles=0.8, #副标题大小
     lwd=2,#95%CI粗细
     lty=1,#95%CI实线，2=虚线
     errbar.col="red",#95%CI颜色
     xlim=c(0.0,1.0),#x轴范围
     ylim=c(0.0,1.0),
     ylab="Fraction surviving time",
     col="red")#曲线颜色
##校准曲线的美化
plot(cal1,
     add=F,
     conf.int=T,#95%CI（蓝色线）
     subtitles = F,#关闭副标题
     cex.subtitles=0.8, 
     lwd=2,
     lty=1,
     errbar.col="blue",
     xlim=c(0.25,0.4),#调节x.y轴刻度范围
     ylim=c(0.25,0.4),
     xlab="列线图预测的5年OS",
     ylab="实际5年OS",
     col="red")
res.cox <- psm(Surv(time,Censor) ~ Age+Grade+IDH_mutation_status+codeletion+MD2, data =TCGA_2, x=T, y=T,time.inc = 365*3) 

cal1 <- calibrate(res.cox, cmethod='KM', method="boot", u=365*3, m=190, B=1000)

plot(cal1,
     add=T,
     conf.int=T,
     subtitles = F,
     cex.subtitles=0.8, 
     lwd=2,
     lty=1,
     errbar.col="green",
     xlim=c(0.0,1.0),
     ylim=c(0.0,1.0),
     ylab="Fraction surviving time",
     col="green")

res.cox <- psm(Surv(time,Censor) ~ Age+Grade+IDH_mutation_status+codeletion+MD2, data =TCGA_2, x=T, y=T,time.inc = 365*5) 

cal1 <- calibrate(res.cox, cmethod='KM', method="boot", u=365*5, m=190, B=1000)

plot(cal1,
     add=T,
     conf.int=T,
     subtitles = F,
     cex.subtitles=0.8, 
     lwd=2,
     lty=1,
     errbar.col="orange",
     xlim=c(0.0,1.0),
     ylim=c(0.0,1.0),
     ylab="Fraction surviving time",
     col="orange")
legend("bottomright", legend=c("1-year survival", "3-year survival","5-year survival"), col=c("red", "green","orange"),lty=1,lwd=2)
abline(0,1,lty=3,lwd=1,col="grey")
