# Supplementary material for: MD2 Is a Potential Biomarker Associated with Immune Cell Infiltration in Gliomas
Source: Front Oncol. 2022 Mar 17;12:854598. doi: 10.3389/fonc.2022.854598 (PMC8968038; doi:10.3389/fonc.2022.854598)
Supplement: Supplementary file 2 [file DataSheet_2.zip › Source data/Figure 4/Figure 4C TCGA.csv]

	X1	sampleID	additional_pharmaceutical_therapy	additional_radiation_therapy	Gender	histological	ldh1_mutation_found	radiation_therapy	MD2	codeletion	gg	Age	Grade	IDH_mutation_status	sample	Censor	time	DSS	DSS.time	DFI	DFI.time	PFI	PFI.time
4637	247	TCGA-DU-6392-01	NO	NO	FEMALE	Astrocytoma	NA	YES	3.325	Non-codel	AA	35	Grade III	Wildtype	TCGA-DU-6392-01	0	6423	0	6423	NA	NA	1	950
4632	241	TCGA-DU-5870-01	YES	YES	FEMALE	Oligodendroglioma	NA	YES	2.7951	Codel	O	34	Grade II	Mutant	TCGA-DU-5870-01	0	5546	0	5546	NA	NA	1	4347
4807	415	TCGA-HT-7483-01	NA	NA	MALE	Oligoastrocytoma	NA	YES	2.362	Non-codel	OA	14	Grade II	Mutant	TCGA-HT-7483-01	0	5255	0	5255	0	5255	0	5255
5010	617	TCGA-S9-A7R1-01	NO	NO	MALE	Oligodendroglioma	NA	YES	1.683	Codel	O	35	Grade II	Mutant	TCGA-S9-A7R1-01	1	5166	1	5166	NA	NA	1	3637
4659	269	TCGA-DU-7008-01	NO	YES	FEMALE	Oligodendroglioma	NA	NO	1.5661	Non-codel	O	41	Grade II	Mutant	TCGA-DU-7008-01	0	4752	0	4752	NA	NA	1	330
4660	270	TCGA-DU-7009-01	YES	YES	FEMALE	Oligodendroglioma	NA	YES	2.3788	Codel	O	32	Grade II	Mutant	TCGA-DU-7009-01	1	4695	1	4695	NA	NA	1	2960
4706	315	TCGA-DU-A7T8-01	YES	NO	MALE	Oligoastrocytoma	NA	YES	3.0056	Non-codel	AOA	35	Grade III	Mutant	TCGA-DU-A7T8-01	1	4229	1	4229	NA	NA	1	3009
4988	595	TCGA-S9-A6WE-01	NA	NA	MALE	Oligodendroglioma	NA	NO	1.5165	Codel	O	34	Grade II	Mutant	TCGA-S9-A6WE-01	0	4113	0	4113	NA	NA	0	4113
4719	328	TCGA-E1-5311-01	YES	YES	MALE	Oligodendroglioma	NA	YES	0.9038	Codel	AO	31	Grade III	Mutant	TCGA-E1-5311-01	1	4084	1	4084	NA	NA	1	2602
4649	258	TCGA-DU-6404-01	YES	YES	FEMALE	Oligodendroglioma	NA	YES	1.2696	Non-codel	AO	24	Grade III	Wildtype	TCGA-DU-6404-01	1	4068	1	4068	NA	NA	1	1154
4722	331	TCGA-E1-5322-01	YES	YES	FEMALE	Oligoastrocytoma	NA	[Discrepancy]	3.2496	Non-codel	OA	38	Grade II	Mutant	TCGA-E1-5322-01	1	3978	NA	3978	NA	NA	1	1085
4986	593	TCGA-S9-A6UB-01	NA	NA	MALE	Oligodendroglioma	NA	NO	0.605	Codel	O	52	Grade II	Mutant	TCGA-S9-A6UB-01	0	3761	0	3761	0	3761	0	3761
4576	186	TCGA-DB-5270-01	NA	NA	FEMALE	Oligoastrocytoma	NA	NO	2.5828	Non-codel	AOA	38	Grade III	Mutant	TCGA-DB-5270-01	0	3733	0	3733	0	3733	0	3733
4812	420	TCGA-HT-7604-01	NA	NA	MALE	Astrocytoma	NA	YES	2.0218	Non-codel	A	50	Grade II	Mutant	TCGA-HT-7604-01	0	3725	0	3725	NA	NA	0	3725
4557	167	TCGA-CS-4938-01	NA	NA	FEMALE	Astrocytoma	NA	NA	2.5876	Non-codel	A	31	Grade II	Mutant	TCGA-CS-4938-01	0	3574	0	3574	NA	NA	0	3574
4654	264	TCGA-DU-6408-01	YES	NA	FEMALE	Oligodendroglioma	NA	YES	2.6783	Non-codel	AO	23	Grade III	Mutant	TCGA-DU-6408-01	1	3470	NA	3470	NA	NA	1	2097
4806	414	TCGA-HT-7482-01	NO	NO	FEMALE	Oligoastrocytoma	NA	YES	3.2572	Non-codel	OA	18	Grade II	Mutant	TCGA-HT-7482-01	0	3253	0	3253	NA	NA	1	374
4662	272	TCGA-DU-7011-01	NA	NA	MALE	Oligoastrocytoma	NA	YES	4.0593	Non-codel	OA	25	Grade II	Mutant	TCGA-DU-7011-01	1	3200	1	3200	NA	NA	1	3200
5012	619	TCGA-S9-A7R3-01	NO	NO	FEMALE	Astrocytoma	NA	NO	2.9071	Non-codel	A	28	Grade II	Mutant	TCGA-S9-A7R3-01	0	3013	0	3013	NA	NA	1	970
5014	621	TCGA-S9-A7R7-01	YES	YES	MALE	Astrocytoma	YES	YES	4.1676	Non-codel	A	27	Grade II	Mutant	TCGA-S9-A7R7-01	0	3000	0	3000	NA	NA	1	144
4983	590	TCGA-S9-A6U8-01	NO	NO	MALE	Astrocytoma	NA	NO	2.9243	Non-codel	A	24	Grade II	Mutant	TCGA-S9-A6U8-01	1	2988	1	2988	NA	NA	1	367
4805	413	TCGA-HT-7481-01	NO	NO	MALE	Oligodendroglioma	NA	YES	1.5266	Codel	O	39	Grade II	Mutant	TCGA-HT-7481-01	0	2918	0	2918	NA	NA	1	880
4984	591	TCGA-S9-A6U9-01	NO	NO	MALE	Astrocytoma	NA	YES	2.4908	Non-codel	AA	36	Grade III	Mutant	TCGA-S9-A6U9-01	0	2918	0	2918	NA	NA	0	2918
4721	330	TCGA-E1-5319-01	YES	YES	FEMALE	Oligodendroglioma	NA	NO	3.1426	Codel	O	48	Grade II	Mutant	TCGA-E1-5319-01	1	2907	1	2907	NA	NA	1	923
4653	262	TCGA-DU-6407-01	YES	YES	FEMALE	Oligodendroglioma	NA	YES	2.2206	Non-codel	O	35	Grade II	Mutant	TCGA-DU-6407-01	1	2875	1	2875	NA	NA	1	2397
4671	281	TCGA-DU-7294-01	NA	NA	FEMALE	Oligodendroglioma	NA	NO	1.683	Codel	O	53	Grade II	Mutant	TCGA-DU-7294-01	0	2869	0	2869	NA	NA	0	2869
4961	568	TCGA-R8-A6ML-01	NA	NA	MALE	Oligodendroglioma	NA	YES	2.1574	Codel	AO	52	Grade III	Mutant	TCGA-R8-A6ML-01	0	2860	0	2860	NA	NA	0	2860
4582	192	TCGA-DB-5278-01	NA	NA	MALE	Oligodendroglioma	NA	NO	1.6604	Codel	O	17	Grade II	Mutant	TCGA-DB-5278-01	0	2772	0	2772	NA	NA	1	507
4666	276	TCGA-DU-7015-01	YES	YES	FEMALE	Oligodendroglioma	NA	NO	3.5249	Non-codel	O	41	Grade II	Mutant	TCGA-DU-7015-01	0	2761	0	2761	NA	NA	1	591
4960	567	TCGA-R8-A6MK-01	NA	NA	MALE	Oligodendroglioma	NA	NO	1.595	Codel	O	40	Grade II	Mutant	TCGA-R8-A6MK-01	0	2702	0	2702	NA	NA	0	2702
2659	20	TCGA-06-0178-01	YES	NO	MALE	GBM	NA	YES	4.0807	Non-codel	GBM	38	Grade IV	Mutant	TCGA-06-0178-01	1	2681	1	2681	NA	NA	1	192
4645	255	TCGA-DU-6401-01	YES	NO	FEMALE	Oligodendroglioma	NA	YES	1.9264	Non-codel	O	31	Grade II	Mutant	TCGA-DU-6401-01	1	2660	1	2660	NA	NA	1	1886
4972	579	TCGA-S9-A6TU-01	NO	NO	MALE	Astrocytoma	YES	NO	1.9968	Non-codel	A	38	Grade II	Mutant	TCGA-S9-A6TU-01	0	2650	0	2650	NA	NA	1	1475
4989	596	TCGA-S9-A6WG-01	NA	NA	MALE	Astrocytoma	NA	YES	3.4129	Non-codel	AA	31	Grade III	Mutant	TCGA-S9-A6WG-01	0	2602	0	2602	NA	NA	0	2602
4991	598	TCGA-S9-A6WI-01	NO	NO	FEMALE	Oligoastrocytoma	NA	YES	0.7058	Non-codel	OA	56	Grade II	Mutant	TCGA-S9-A6WI-01	0	2585	0	2585	NA	NA	0	2585
4707	316	TCGA-DU-A7TA-01	NA	NA	MALE	Oligodendroglioma	NA	YES	2.8076	Non-codel	O	32	Grade II	Mutant	TCGA-DU-A7TA-01	0	2565	0	2565	NA	NA	0	2565
4577	187	TCGA-DB-5273-01	NA	NA	MALE	Astrocytoma	NA	YES	3.1228	Non-codel	AA	33	Grade III	Mutant	TCGA-DB-5273-01	0	2493	0	2493	0	2493	0	2493
4717	326	TCGA-E1-5305-01	YES	NO	MALE	Astrocytoma	NA	YES	3.6657	Non-codel	AA	34	Grade III	Mutant	TCGA-E1-5305-01	1	2433	1	2433	NA	NA	1	1604
4585	195	TCGA-DB-5281-01	NA	NA	MALE	Oligoastrocytoma	NA	YES	2.4675	Non-codel	AOA	61	Grade III	Mutant	TCGA-DB-5281-01	0	2381	0	2381	NA	NA	0	2381
4720	329	TCGA-E1-5318-01	YES	YES	FEMALE	Oligodendroglioma	NA	YES	2.2237	Codel	O	42	Grade II	Mutant	TCGA-E1-5318-01	1	2379	1	2379	NA	NA	1	362
4987	594	TCGA-S9-A6WD-01	NA	NA	MALE	Oligodendroglioma	NA	NO	1.7489	Codel	AO	58	Grade III	Mutant	TCGA-S9-A6WD-01	0	2289	0	2289	NA	NA	0	2289
4578	188	TCGA-DB-5274-01	NA	NA	FEMALE	Oligoastrocytoma	NA	YES	4.3597	Codel	AO	37	Grade III	Mutant	TCGA-DB-5274-01	0	2289	0	2289	0	2289	0	2289
4804	412	TCGA-HT-7480-01	YES	NO	MALE	Oligodendroglioma	NA	YES	1.2756	Codel	O	33	Grade II	Mutant	TCGA-HT-7480-01	0	2287	0	2287	NA	NA	1	1943
4641	251	TCGA-DU-6396-01	YES	YES	FEMALE	Oligoastrocytoma	NA	YES	4.3155	Non-codel	AOA	31	Grade III	Mutant	TCGA-DU-6396-01	1	2286	1	2286	NA	NA	1	106
4732	341	TCGA-E1-A7YO-01	NO	NO	MALE	Oligodendroglioma	NA	NO	1.5266	Codel	AO	45	Grade III	Mutant	TCGA-E1-A7YO-01	1	2282	1	2282	NA	NA	1	1977
4593	203	TCGA-DB-A4XG-01	NA	NA	MALE	Oligodendroglioma	NO	NO	0.9268	Codel	AO	34	Grade III	Mutant	TCGA-DB-A4XG-01	0	2219	0	2219	NA	NA	0	2219
4580	190	TCGA-DB-5276-01	NA	NA	MALE	Oligoastrocytoma	NA	YES	2.9544	Non-codel	AOA	32	Grade III	Mutant	TCGA-DB-5276-01	0	2218	0	2218	0	2218	0	2218
2660	21	TCGA-06-0184-01	YES	YES	MALE	GBM	NA	YES	4.8079	Non-codel	GBM	63	Grade IV	Wildtype	TCGA-06-0184-01	1	2126	1	2126	NA	NA	1	1276
4898	505	TCGA-HW-7491-01	NO	NO	MALE	Oligodendroglioma	NA	NO	1.2576	Codel	O	35	Grade II	Mutant	TCGA-HW-7491-01	0	2078	0	2078	NA	NA	1	2197
4715	324	TCGA-E1-5303-01	YES	NO	MALE	Astrocytoma	NA	YES	3.2722	Non-codel	AA	38	Grade III	Mutant	TCGA-E1-5303-01	1	2052	1	2052	NA	NA	1	156
4643	253	TCGA-DU-6399-01	NO	NO	MALE	Oligodendroglioma	NA	YES	2.9148	Non-codel	O	54	Grade II	Mutant	TCGA-DU-6399-01	1	2000	1	2000	NA	NA	1	1629
5023	629	TCGA-TM-A7CF-01	NA	NA	FEMALE	Astrocytoma	NA	YES	0.7916	Non-codel	A	41	Grade II	Mutant	TCGA-TM-A7CF-01	0	1989	0	1989	1	924	1	924
4612	222	TCGA-DH-5142-01	YES	NO	MALE	Astrocytoma	NA	YES	4.5311	Non-codel	AA	29	Grade III	Mutant	TCGA-DH-5142-01	0	1943	0	1943	NA	NA	1	1627
4658	268	TCGA-DU-7007-01	NA	NA	MALE	Astrocytoma	NA	NA	3.9308	Non-codel	A	33	Grade II	Mutant	TCGA-DU-7007-01	1	1915	NA	1915	NA	NA	0	1915
4971	578	TCGA-S9-A6TS-01	YES	NO	FEMALE	Astrocytoma	NA	YES	2.7972	Non-codel	AA	48	Grade III	Mutant	TCGA-S9-A6TS-01	1	1891	1	1891	NA	NA	1	1324
4674	284	TCGA-DU-7300-01	YES	YES	FEMALE	Oligodendroglioma	NA	NO	3.3435	Codel	AO	53	Grade III	Mutant	TCGA-DU-7300-01	1	1886	1	1886	NA	NA	1	317
4676	286	TCGA-DU-7302-01	YES	NO	FEMALE	Oligodendroglioma	NA	NO	1.5806	Codel	AO	48	Grade III	Mutant	TCGA-DU-7302-01	0	1834	0	1834	NA	NA	1	1374
4561	171	TCGA-CS-4944-01	NA	NA	MALE	Astrocytoma	NA	NA	3.6219	Non-codel	A	50	Grade II	Mutant	TCGA-CS-4944-01	0	1828	0	1828	NA	NA	0	1828
4963	570	TCGA-R8-A73M-01	NA	NA	FEMALE	Oligodendroglioma	NA	NO	1.8722	Codel	O	48	Grade II	Mutant	TCGA-R8-A73M-01	0	1806	0	1806	NA	NA	0	1806
5026	633	TCGA-TM-A84F-01	NA	NA	MALE	Astrocytoma	NA	YES	4.3009	Non-codel	AA	48	Grade III	Mutant	TCGA-TM-A84F-01	0	1796	0	1796	0	1796	0	1796
4718	327	TCGA-E1-5307-01	YES	YES	FEMALE	Astrocytoma	NA	YES	1.1833	Non-codel	AA	62	Grade III	Mutant	TCGA-E1-5307-01	1	1762	1	1762	NA	NA	1	1452
4819	427	TCGA-HT-7611-01	NA	NA	MALE	Oligoastrocytoma	NA	NO	2.7444	Non-codel	OA	36	Grade II	Mutant	TCGA-HT-7611-01	0	1752	0	1752	0	1752	0	1752
4894	501	TCGA-HW-7486-01	NA	NA	MALE	Oligodendroglioma	NA	NO	2.2753	Codel	O	37	Grade II	Mutant	TCGA-HW-7486-01	0	1721	0	1721	NA	NA	0	1721
4818	426	TCGA-HT-7610-01	NO	YES	FEMALE	Oligoastrocytoma	NA	NO	0.7999	Non-codel	OA	25	Grade II	Mutant	TCGA-HT-7610-01	0	1706	0	1706	NA	NA	1	1205
5018	625	TCGA-TM-A7C3-01	NA	NA	FEMALE	Astrocytoma	NO	NO	3.2034	Non-codel	AA	43	Grade III	Wildtype	TCGA-TM-A7C3-01	1	1666	1	1666	1	713	1	713
4620	230	TCGA-DH-A7UR-01	NA	NA	FEMALE	Oligodendroglioma	NA	YES	1.2815	Codel	AO	59	Grade III	Mutant	TCGA-DH-A7UR-01	0	1650	0	1650	0	1650	0	1650
4566	176	TCGA-CS-5396-01	NA	NA	FEMALE	Oligodendroglioma	NA	NA	3.1261	Codel	AO	53	Grade III	Mutant	TCGA-CS-5396-01	0	1631	0	1631	NA	NA	0	1631
4749	358	TCGA-FG-5964-01	NA	NA	MALE	Oligodendroglioma	NA	YES	3.2112	Codel	O	62	Grade II	Mutant	TCGA-FG-5964-01	0	1588	0	1588	NA	NA	0	1588
4638	248	TCGA-DU-6393-01	NA	NA	MALE	Oligodendroglioma	NA	YES	2.4883	Codel	AO	66	Grade III	Mutant	TCGA-DU-6393-01	1	1585	NA	1585	NA	NA	0	1585
4708	317	TCGA-DU-A7TB-01	YES	YES	MALE	Oligodendroglioma	NA	NO	1.177	Non-codel	O	56	Grade II	Wildtype	TCGA-DU-A7TB-01	0	1567	0	1567	NA	NA	1	74
5070	677	TCGA-W9-A837-01	NA	NA	MALE	Oligodendroglioma	NA	NO	0.2277	Codel	O	47	Grade II	Mutant	TCGA-W9-A837-01	0	1553	0	1553	NA	NA	0	1553
4581	191	TCGA-DB-5277-01	YES	YES	MALE	Astrocytoma	NA	YES	2.0289	Non-codel	AA	34	Grade III	Mutant	TCGA-DB-5277-01	1	1547	1	1547	1	1156	1	1156
4841	449	TCGA-HT-7858-01	NA	NA	MALE	Astrocytoma	NA	YES	3.5559	Non-codel	A	28	Grade II	Mutant	TCGA-HT-7858-01	0	1540	0	1540	0	1540	0	1540
2735	96	TCGA-15-1444-01	NA	NA	MALE	GBM	NA	YES	3.7877	Non-codel	GBM	21	Grade IV	Mutant	TCGA-15-1444-01	1	1537	1	1537	1	1550	1	1550
4714	323	TCGA-E1-5302-01	YES	YES	MALE	Astrocytoma	NA	YES	3.1939	Non-codel	AA	41	Grade III	Mutant	TCGA-E1-5302-01	1	1525	1	1525	NA	NA	1	1242
4573	183	TCGA-CS-6668-01	NA	NA	FEMALE	Oligodendroglioma	NA	NA	0.6425	Codel	O	57	Grade II	Mutant	TCGA-CS-6668-01	0	1519	0	1519	NA	NA	0	1519
5020	627	TCGA-TM-A7C5-01	NA	NA	MALE	Oligoastrocytoma	NA	NO	1.2455	Codel	O	30	Grade II	Mutant	TCGA-TM-A7C5-01	0	1500	0	1500	0	1500	0	1500
4574	184	TCGA-CS-6669-01	NA	NA	FEMALE	Oligodendroglioma	NA	NA	1.1641	Non-codel	O	26	Grade II	Wildtype	TCGA-CS-6669-01	0	1494	0	1494	NA	NA	0	1494
4640	250	TCGA-DU-6395-01	YES	NO	MALE	Oligoastrocytoma	NA	YES	2.4571	Non-codel	OA	31	Grade II	Mutant	TCGA-DU-6395-01	1	1491	1	1491	NA	NA	1	1197
4786	394	TCGA-FG-A711-01	YES	NO	FEMALE	Oligodendroglioma	NA	NO	1.2875	Non-codel	O	33	Grade II	Mutant	TCGA-FG-A711-01	1	1481	1	1481	NA	NA	1	347
5019	626	TCGA-TM-A7C4-01	NA	NA	FEMALE	Astrocytoma	NA	NO	1.0503	Non-codel	A	39	Grade II	Mutant	TCGA-TM-A7C4-01	0	1470	0	1470	0	1470	0	1470
4572	182	TCGA-CS-6667-01	NA	NA	FEMALE	Astrocytoma	NA	NA	2.0638	Non-codel	A	39	Grade II	Mutant	TCGA-CS-6667-01	0	1469	0	1469	NA	NA	0	1469
2804	166	TCGA-76-4932-01	NA	NA	FEMALE	GBM	NA	YES	2.8858	NA	GBM	50	Grade IV	Wildtype	TCGA-76-4932-01	1	1458	1	1458	NA	NA	1	1458
4579	189	TCGA-DB-5275-01	NA	NA	MALE	Oligoastrocytoma	NA	YES	2.0776	Non-codel	AOA	36	Grade III	Mutant	TCGA-DB-5275-01	0	1458	0	1458	0	1458	0	1458
4746	355	TCGA-FG-5962-01	NA	NA	MALE	Oligodendroglioma	NA	YES	2.5462	Codel	AO	54	Grade III	Mutant	TCGA-FG-5962-01	0	1453	0	1453	NA	NA	0	1453
2645	5	TCGA-06-0125-01	YES	YES	FEMALE	GBM	NA	YES	2.2452	Non-codel	GBM	63	Grade IV	Wildtype	TCGA-06-0125-01	1	1448	1	1448	NA	NA	1	797
4571	181	TCGA-CS-6666-01	NA	NA	MALE	Astrocytoma	NA	NA	2.828	Non-codel	AA	22	Grade III	Mutant	TCGA-CS-6666-01	0	1428	0	1428	NA	NA	0	1428
2677	38	TCGA-06-0744-01	NO	NO	MALE	GBM	NA	YES	3.623	Non-codel	GBM	66	Grade IV	Wildtype	TCGA-06-0744-01	1	1426	1	1426	NA	NA	1	1277
4575	185	TCGA-CS-6670-01	NA	NA	MALE	Oligodendroglioma	NA	NA	1.0293	Codel	AO	43	Grade III	Mutant	TCGA-CS-6670-01	0	1426	0	1426	NA	NA	0	1426
4589	199	TCGA-DB-A4XC-01	NA	NA	MALE	Oligoastrocytoma	NA	YES	2.5561	Non-codel	OA	26	Grade II	Mutant	TCGA-DB-A4XC-01	0	1421	0	1421	NA	NA	0	1421
4586	196	TCGA-DB-A4X9-01	NA	NA	FEMALE	Oligoastrocytoma	YES	NO	1.5013	Non-codel	OA	33	Grade II	Mutant	TCGA-DB-A4X9-01	0	1412	0	1412	1	501	1	501
4613	223	TCGA-DH-5143-01	NA	NA	MALE	Oligoastrocytoma	NA	YES	2.1509	Non-codel	AOA	30	Grade III	Mutant	TCGA-DH-5143-01	0	1401	0	1401	NA	NA	0	1401
4817	425	TCGA-HT-7609-01	NA	NA	MALE	Oligoastrocytoma	NA	YES	1.8444	Non-codel	AOA	34	Grade III	Mutant	TCGA-HT-7609-01	0	1399	0	1399	NA	NA	0	1399
5058	665	TCGA-VM-A8C8-01	NO	NO	FEMALE	Oligodendroglioma	YES	YES	3.345	Non-codel	O	50	Grade II	Mutant	TCGA-VM-A8C8-01	0	1397	0	1397	NA	NA	1	456
4897	504	TCGA-HW-7490-01	NA	NA	MALE	Astrocytoma	YES	NO	4.208	Non-codel	A	41	Grade II	Mutant	TCGA-HW-7490-01	0	1387	0	1387	NA	NA	0	1387
4895	502	TCGA-HW-7487-01	YES	NO	MALE	Oligodendroglioma	NA	NO	1.0222	Codel	O	39	Grade II	Mutant	TCGA-HW-7487-01	0	1382	0	1382	NA	NA	1	840
4825	433	TCGA-HT-7681-01	NA	NA	FEMALE	Oligoastrocytoma	NA	NO	2.4779	Codel	O	29	Grade II	Mutant	TCGA-HT-7681-01	0	1359	0	1359	0	1359	0	1359
4583	193	TCGA-DB-5279-01	NA	NA	MALE	Oligodendroglioma	NA	NO	3.1294	Codel	O	59	Grade II	Mutant	TCGA-DB-5279-01	0	1354	0	1354	1	695	1	695
4711	320	TCGA-DU-A7TG-01	NA	NA	MALE	Oligodendroglioma	NA	NO	2.0912	Non-codel	O	40	Grade II	Mutant	TCGA-DU-A7TG-01	1	1351	NA	1351	NA	NA	0	1351
4673	283	TCGA-DU-7299-01	YES	YES	MALE	Astrocytoma	NA	YES	2.8799	Non-codel	AA	33	Grade III	Mutant	TCGA-DU-7299-01	1	1339	1	1339	NA	NA	1	675
5072	679	TCGA-WY-A858-01	NA	NA	FEMALE	Astrocytoma	NA	YES	3.9901	Non-codel	AA	32	Grade III	Mutant	TCGA-WY-A858-01	0	1337	0	1337	0	1337	0	1337
4559	169	TCGA-CS-4942-01	YES	YES	FEMALE	Astrocytoma	NA	YES	4.3335	Non-codel	AA	44	Grade III	Mutant	TCGA-CS-4942-01	1	1335	1	1335	NA	NA	1	1184
5059	666	TCGA-VM-A8C9-01	NO	NO	FEMALE	Astrocytoma	NA	NO	5.0135	Non-codel	A	37	Grade II	Wildtype	TCGA-VM-A8C9-01	0	1314	0	1314	0	1314	0	1314
4910	517	TCGA-IK-8125-01	NA	NA	MALE	Oligoastrocytoma	NA	YES	1.7141	Codel	AO	62	Grade III	Mutant	TCGA-IK-8125-01	0	1301	0	1301	0	1301	0	1301
4827	435	TCGA-HT-7686-01	NA	NA	FEMALE	Astrocytoma	NA	YES	4.1764	Non-codel	AA	29	Grade III	Mutant	TCGA-HT-7686-01	0	1300	0	1300	0	1300	0	1300
4754	363	TCGA-FG-6690-01	NA	NA	MALE	Oligodendroglioma	NA	YES	2.7508	Non-codel	O	70	Grade II	Mutant	TCGA-FG-6690-01	0	1294	0	1294	NA	NA	0	1294
4903	510	TCGA-HW-8321-01	NA	NA	MALE	Astrocytoma	NA	YES	2.1047	Non-codel	AA	31	Grade III	Mutant	TCGA-HW-8321-01	0	1294	0	1294	NA	NA	0	1294
4617	227	TCGA-DH-A66B-01	NA	NA	MALE	Astrocytoma	NA	YES	4.6312	Non-codel	AA	52	Grade III	Mutant	TCGA-DH-A66B-01	0	1279	0	1279	NA	NA	0	1279
4678	288	TCGA-DU-7306-01	YES	NO	MALE	Oligoastrocytoma	NA	YES	4.5199	Non-codel	OA	67	Grade II	Mutant	TCGA-DU-7306-01	0	1277	0	1277	NA	NA	1	1250
4896	503	TCGA-HW-7489-01	NA	NA	MALE	Oligoastrocytoma	YES	NO	1.3109	Non-codel	OA	38	Grade II	Mutant	TCGA-HW-7489-01	1	1262	1	1262	NA	NA	1	1262
4755	364	TCGA-FG-6691-01	YES	YES	FEMALE	Astrocytoma	NA	NO	3.3925	Non-codel	A	23	Grade II	Mutant	TCGA-FG-6691-01	0	1257	0	1257	1	913	1	913
4716	325	TCGA-E1-5304-01	NA	YES	MALE	Astrocytoma	NA	YES	0.24	Non-codel	AA	42	Grade III	Mutant	TCGA-E1-5304-01	1	1251	1	1251	NA	NA	1	903
4974	581	TCGA-S9-A6TW-01	NA	NA	MALE	Oligodendroglioma	YES	NO	2.8381	Codel	AO	40	Grade III	Mutant	TCGA-S9-A6TW-01	0	1250	0	1250	NA	NA	1	861
4975	582	TCGA-S9-A6TX-01	NA	NA	MALE	Oligodendroglioma	YES	NO	2.0325	Codel	AO	46	Grade III	Mutant	TCGA-S9-A6TX-01	0	1245	0	1245	1	856	1	856
5031	638	TCGA-TM-A84L-01	YES	YES	MALE	Oligoastrocytoma	NA	NO	2.6556	Non-codel	OA	31	Grade II	Mutant	TCGA-TM-A84L-01	1	1242	1	1242	1	987	1	987
5027	634	TCGA-TM-A84G-01	NA	NA	FEMALE	Oligodendroglioma	NA	YES	0.2522	Codel	AO	54	Grade III	Mutant	TCGA-TM-A84G-01	0	1236	0	1236	0	1236	0	1236
2760	121	TCGA-27-1834-01	YES	NO	MALE	GBM	NA	YES	5.1429	Non-codel	GBM	56	Grade IV	Wildtype	TCGA-27-1834-01	1	1233	1	1233	NA	NA	1	335
4803	411	TCGA-HT-7479-01	NO	NO	MALE	Astrocytoma	NA	YES	3.2127	Non-codel	AA	44	Grade III	Mutant	TCGA-HT-7479-01	0	1227	0	1227	1	705	1	705
4563	173	TCGA-CS-5393-01	NA	NA	MALE	Astrocytoma	NA	YES	2.6302	Non-codel	AA	39	Grade III	Mutant	TCGA-CS-5393-01	0	1222	0	1222	0	1222	0	1222
4794	402	TCGA-HT-7470-01	NA	NA	MALE	Oligodendroglioma	NA	YES	1.6875	Non-codel	AO	37	Grade III	Mutant	TCGA-HT-7470-01	1	1220	0	1220	0	1220	0	1220
4759	368	TCGA-FG-7637-01	NA	NA	MALE	Oligoastrocytoma	NA	NO	1.8323	Non-codel	OA	49	Grade II	Mutant	TCGA-FG-7637-01	0	1219	0	1219	NA	NA	0	1219
4902	509	TCGA-HW-8320-01	NA	NA	MALE	Astrocytoma	NA	YES	2.0912	Non-codel	AA	36	Grade III	Mutant	TCGA-HW-8320-01	0	1217	0	1217	NA	NA	0	1217
4590	200	TCGA-DB-A4XD-01	NA	NA	MALE	Astrocytoma	NA	YES	1.8957	Non-codel	AA	32	Grade III	Mutant	TCGA-DB-A4XD-01	0	1210	0	1210	0	1210	0	1210
4901	508	TCGA-HW-8319-01	YES	NO	FEMALE	Astrocytoma	NA	YES	1.4335	Non-codel	AA	34	Grade III	Mutant	TCGA-HW-8319-01	1	1209	1	1209	NA	NA	1	997
4837	445	TCGA-HT-7854-01	NO	NO	MALE	Astrocytoma	NA	YES	2.8701	Non-codel	A	62	Grade II	Wildtype	TCGA-HT-7854-01	0	1201	0	1201	NA	NA	1	1147
4743	352	TCGA-EZ-7264-01	NA	NA	FEMALE	Oligodendroglioma	NA	NO	0.9716	Codel	O	47	Grade II	Mutant	TCGA-EZ-7264-01	0	1201	0	1201	NA	NA	0	1201
5063	670	TCGA-VM-A8CE-01	NO	NO	MALE	Oligodendroglioma	NA	NO	1.4704	Codel	O	25	Grade II	Mutant	TCGA-VM-A8CE-01	0	1191	0	1191	NA	NA	1	815
4839	447	TCGA-HT-7856-01	NA	NA	MALE	Oligodendroglioma	NA	YES	0.8327	Codel	AO	35	Grade III	Mutant	TCGA-HT-7856-01	0	1189	0	1189	0	1189	0	1189
4990	597	TCGA-S9-A6WH-01	NA	NA	FEMALE	Oligoastrocytoma	YES	YES	1.674	Codel	O	73	Grade II	Mutant	TCGA-S9-A6WH-01	0	1173	0	1173	NA	NA	0	1173
4772	379	TCGA-FG-A4MT-01	NO	YES	FEMALE	Oligodendroglioma	NA	NO	2.004	Non-codel	O	27	Grade II	Mutant	TCGA-FG-A4MT-01	0	1164	0	1164	1	499	1	499
4857	464	TCGA-HT-8018-01	NA	NA	FEMALE	Oligoastrocytoma	NA	YES	3.9783	Non-codel	OA	40	Grade II	Mutant	TCGA-HT-8018-01	1	1152	0	1152	NA	NA	0	1152
4591	201	TCGA-DB-A4XE-01	NA	NA	FEMALE	Oligoastrocytoma	NA	YES	1.8444	Non-codel	AOA	27	Grade III	Mutant	TCGA-DB-A4XE-01	0	1139	0	1139	0	1139	0	1139
4709	318	TCGA-DU-A7TC-01	NA	NA	MALE	Astrocytoma	NA	NO	1.5115	Non-codel	A	32	Grade II	Mutant	TCGA-DU-A7TC-01	0	1137	0	1137	NA	NA	1	1114
4570	180	TCGA-CS-6290-01	NA	NA	MALE	Astrocytoma	NA	NA	3.8905	Non-codel	AA	31	Grade III	Mutant	TCGA-CS-6290-01	1	1137	NA	1137	NA	NA	0	1137
4844	452	TCGA-HT-7874-01	NA	NA	FEMALE	Oligodendroglioma	NA	YES	1.3225	Codel	AO	41	Grade III	Mutant	TCGA-HT-7874-01	0	1130	0	1130	0	1130	0	1130
5066	673	TCGA-VV-A829-01	NA	NA	MALE	Oligoastrocytoma	NA	YES	4.7924	Codel	AO	44	Grade III	Mutant	TCGA-VV-A829-01	0	1127	0	1127	NA	NA	0	1127
4751	359	TCGA-FG-5965-01	YES	NO	FEMALE	Oligoastrocytoma	NA	NO	2.1606	Non-codel	OA	39	Grade II	Mutant	TCGA-FG-5965-01	1	1120	1	1120	NA	NA	1	715
4977	584	TCGA-S9-A6TZ-01	NA	NA	FEMALE	Astrocytoma	YES	NO	2.6208	Non-codel	A	39	Grade II	Mutant	TCGA-S9-A6TZ-01	0	1120	0	1120	NA	NA	1	552
4737	346	TCGA-E1-A7YW-01	NO	YES	MALE	Oligoastrocytoma	NA	YES	1.7744	Non-codel	OA	28	Grade II	Mutant	TCGA-E1-A7YW-01	1	1120	1	1120	NA	NA	1	409
4785	393	TCGA-FG-A710-01	NA	NA	FEMALE	Oligodendroglioma	NA	NO	3.7028	Codel	O	50	Grade II	Mutant	TCGA-FG-A710-01	0	1115	0	1115	NA	NA	0	1115
4584	194	TCGA-DB-5280-01	NA	NA	MALE	Oligoastrocytoma	NA	NO	1.9527	Non-codel	OA	43	Grade II	Mutant	TCGA-DB-5280-01	0	1112	0	1112	0	1112	0	1112
4560	170	TCGA-CS-4943-01	NA	NA	MALE	Astrocytoma	NA	NA	3.4088	Non-codel	AA	37	Grade III	Mutant	TCGA-CS-4943-01	1	1106	1	1106	NA	NA	1	1106
4997	604	TCGA-S9-A7IQ-01	NO	NO	FEMALE	Oligoastrocytoma	YES	NO	0.1648	Codel	O	45	Grade II	Mutant	TCGA-S9-A7IQ-01	0	1099	0	1099	NA	NA	0	1099
4849	456	TCGA-HT-7881-01	NA	NA	MALE	Oligodendroglioma	NA	YES	0.3907	Codel	O	38	Grade II	Mutant	TCGA-HT-7881-01	0	1079	0	1079	0	1079	0	1079
4900	507	TCGA-HW-7495-01	NA	NA	FEMALE	Oligodendroglioma	NA	NO	0.8883	Codel	O	45	Grade II	Mutant	TCGA-HW-7495-01	0	1078	0	1078	NA	NA	0	1078
4976	583	TCGA-S9-A6TY-01	NA	NA	MALE	Oligodendroglioma	NO	NO	0.7916	Codel	O	50	Grade II	Mutant	TCGA-S9-A6TY-01	0	1076	0	1076	NA	NA	0	1076
4982	589	TCGA-S9-A6U6-01	NA	NA	MALE	Astrocytoma	YES	YES	1.6281	Non-codel	AA	28	Grade III	Mutant	TCGA-S9-A6U6-01	0	1069	0	1069	0	1069	0	1069
2712	73	TCGA-12-0619-01	YES	NO	MALE	GBM	NA	YES	4.8161	Non-codel	GBM	60	Grade IV	Wildtype	TCGA-12-0619-01	1	1062	1	1062	NA	NA	1	203
2716	77	TCGA-12-3652-01	YES	NO	MALE	GBM	NA	YES	3.3661	Non-codel	GBM	60	Grade IV	Wildtype	TCGA-12-3652-01	1	1062	1	1062	NA	NA	1	203
5021	628	TCGA-TM-A7CA-01	NA	NA	MALE	Astrocytoma	NA	NO	1.3901	Non-codel	A	44	Grade II	Mutant	TCGA-TM-A7CA-01	0	1058	0	1058	0	1058	0	1058
4868	475	TCGA-HT-8114-01	NA	NA	MALE	Oligoastrocytoma	NA	YES	3.7248	Non-codel	AOA	36	Grade III	Mutant	TCGA-HT-8114-01	0	1040	0	1040	0	1040	0	1040
4695	305	TCGA-DU-A5TY-01	YES	YES	FEMALE	Astrocytoma	NO	YES	4.9764	Non-codel	AA	46	Grade III	Wildtype	TCGA-DU-A5TY-01	1	1033	1	1033	NA	NA	1	526
2646	7	TCGA-06-0129-01	YES	NO	MALE	GBM	NA	YES	4.0233	Non-codel	GBM	30	Grade IV	Mutant	TCGA-06-0129-01	1	1024	1	1024	NA	NA	1	148
4592	202	TCGA-DB-A4XF-01	NA	NA	FEMALE	Astrocytoma	NA	YES	2.3222	Non-codel	AA	41	Grade III	Mutant	TCGA-DB-A4XF-01	0	1021	0	1021	NA	NA	1	468
4689	299	TCGA-DU-A5TP-01	YES	NO	MALE	Astrocytoma	NA	YES	4.4437	Non-codel	AA	33	Grade III	Mutant	TCGA-DU-A5TP-01	0	1012	0	1012	NA	NA	1	203
5033	640	TCGA-TM-A84O-01	NA	NA	FEMALE	Oligodendroglioma	NA	YES	2.1313	Codel	AO	61	Grade III	Mutant	TCGA-TM-A84O-01	1	1011	1	1011	NA	NA	1	1011
4858	465	TCGA-HT-8019-01	NA	NA	FEMALE	Oligodendroglioma	NA	YES	0.2029	Non-codel	AO	34	Grade III	Wildtype	TCGA-HT-8019-01	0	1004	0	1004	0	1004	0	1004
4962	569	TCGA-R8-A6MO-01	NA	NA	FEMALE	Oligodendroglioma	NA	NO	2.4492	Codel	O	53	Grade II	Mutant	TCGA-R8-A6MO-01	0	993	0	993	NA	NA	0	993
4981	588	TCGA-S9-A6U5-01	NO	NO	MALE	Astrocytoma	YES	NO	2.9013	Codel	A	33	Grade II	Mutant	TCGA-S9-A6U5-01	0	992	0	992	0	992	0	992
4770	378	TCGA-FG-8191-01	NA	NA	MALE	Oligodendroglioma	NA	YES	2.9729	Non-codel	AO	30	Grade III	Mutant	TCGA-FG-8191-01	0	992	0	992	NA	NA	0	992
4736	345	TCGA-E1-A7YV-01	NO	NO	FEMALE	Oligoastrocytoma	YES	YES	1.3956	Non-codel	AOA	26	Grade III	Mutant	TCGA-E1-A7YV-01	1	987	1	987	NA	NA	1	97
4742	351	TCGA-E1-A7Z6-01	NO	NO	FEMALE	Astrocytoma	YES	YES	1.4494	Non-codel	A	41	Grade II	Mutant	TCGA-E1-A7Z6-01	1	984	1	984	NA	NA	1	294
4611	221	TCGA-DH-5141-01	NA	NA	MALE	Oligodendroglioma	NA	YES	2.4675	Codel	AO	32	Grade III	Mutant	TCGA-DH-5141-01	0	968	0	968	NA	NA	0	968
4829	437	TCGA-HT-7688-01	NA	NA	MALE	Oligodendroglioma	NA	YES	1.3397	Non-codel	AO	59	Grade III	Mutant	TCGA-HT-7688-01	0	964	0	964	0	964	0	964
4691	301	TCGA-DU-A5TS-01	YES	NO	MALE	Oligodendroglioma	NA	YES	2.8462	Non-codel	O	42	Grade II	Mutant	TCGA-DU-A5TS-01	0	964	0	964	NA	NA	1	551
4905	512	TCGA-HW-A5KJ-01	NA	NA	MALE	Oligodendroglioma	NA	YES	2.081	Codel	AO	68	Grade III	Mutant	TCGA-HW-A5KJ-01	1	962	1	962	NA	NA	1	615
4594	204	TCGA-DB-A4XH-01	NA	NA	FEMALE	Oligoastrocytoma	NA	NO	0.8805	Codel	O	53	Grade II	Mutant	TCGA-DB-A4XH-01	0	962	0	962	NA	NA	0	962
5015	622	TCGA-S9-A7R8-01	NA	NA	FEMALE	Astrocytoma	NA	YES	2.362	Non-codel	AA	44	Grade III	Mutant	TCGA-S9-A7R8-01	1	961	1	961	NA	NA	1	698
2695	56	TCGA-06-2570-01	NA	NA	FEMALE	GBM	NA	YES	3.9515	Non-codel	GBM	21	Grade IV	Mutant	TCGA-06-2570-01	0	958	0	958	NA	NA	0	958
4852	459	TCGA-HT-7902-01	NA	NA	FEMALE	Oligoastrocytoma	NA	NO	1.4859	Non-codel	OA	30	Grade II	Mutant	TCGA-HT-7902-01	0	956	0	956	NA	NA	0	956
4599	209	TCGA-DB-A64R-01	NA	NA	FEMALE	Oligodendroglioma	YES	NO	1.5998	Codel	O	24	Grade II	Mutant	TCGA-DB-A64R-01	0	955	0	955	0	955	0	955
2750	111	TCGA-26-1442-01	NA	NA	MALE	GBM	NA	YES	2.128	Non-codel	GBM	43	Grade IV	Mutant	TCGA-26-1442-01	0	953	0	953	NA	NA	0	953
2779	141	TCGA-28-5213-01	NA	NA	MALE	GBM	NA	YES	6.5013	Non-codel	GBM	72	Grade IV	Wildtype	TCGA-28-5213-01	0	951	0	951	NA	NA	0	951
4992	599	TCGA-S9-A6WL-01	NO	YES	MALE	Astrocytoma	YES	NO	2.676	Codel	AA	52	Grade III	Mutant	TCGA-S9-A6WL-01	0	946	0	946	NA	NA	1	240
4608	218	TCGA-DB-A75O-01	NA	NA	MALE	Astrocytoma	NA	NA	2.1702	Non-codel	AA	29	Grade III	Mutant	TCGA-DB-A75O-01	0	935	0	935	NA	NA	0	935
4667	277	TCGA-DU-7018-01	YES	NO	FEMALE	Oligodendroglioma	NA	NO	1.3956	Codel	AO	57	Grade III	Mutant	TCGA-DU-7018-01	1	933	1	933	NA	NA	1	338
2690	51	TCGA-06-2563-01	YES	YES	FEMALE	GBM	NA	YES	4.2495	Non-codel	GBM	72	Grade IV	Wildtype	TCGA-06-2563-01	0	932	0	932	NA	NA	1	554
5028	635	TCGA-TM-A84H-01	NA	NA	FEMALE	Oligoastrocytoma	NA	YES	0.9115	Non-codel	AOA	44	Grade III	Mutant	TCGA-TM-A84H-01	0	926	0	926	0	926	0	926
4616	225	TCGA-DH-A669-01	NA	NA	MALE	Oligodendroglioma	NA	NO	4.7735	Codel	AO	70	Grade III	Mutant	TCGA-DH-A669-01	1	919	0	919	NA	NA	1	260
4588	198	TCGA-DB-A4XB-01	NA	NA	MALE	Astrocytoma	YES	YES	1.7786	Non-codel	AA	38	Grade III	Mutant	TCGA-DB-A4XB-01	0	919	0	919	NA	NA	0	919
4597	207	TCGA-DB-A64P-01	NA	NA	MALE	Oligodendroglioma	YES	NO	2.7379	Codel	AO	40	Grade III	Mutant	TCGA-DB-A64P-01	0	916	0	916	0	916	0	916
5013	620	TCGA-S9-A7R4-01	NA	NA	MALE	Astrocytoma	YES	YES	3.0637	Non-codel	AA	46	Grade III	Mutant	TCGA-S9-A7R4-01	0	914	0	914	NA	NA	0	914
4690	300	TCGA-DU-A5TR-01	NO	NO	MALE	Oligoastrocytoma	NA	NO	3.9847	Non-codel	OA	51	Grade II	Mutant	TCGA-DU-A5TR-01	0	908	0	908	NA	NA	1	848
4980	587	TCGA-S9-A6U2-01	NA	NA	FEMALE	Oligodendroglioma	YES	YES	1.46	Codel	O	48	Grade II	Mutant	TCGA-S9-A6U2-01	0	908	0	908	NA	NA	0	908
4810	418	TCGA-HT-7602-01	NA	NA	MALE	Oligodendroglioma	NA	NO	2.6395	Non-codel	O	21	Grade II	Mutant	TCGA-HT-7602-01	0	908	0	908	NA	NA	0	908
4867	474	TCGA-HT-8113-01	NA	NA	FEMALE	Oligodendroglioma	NA	YES	1.1447	Non-codel	O	49	Grade II	Mutant	TCGA-HT-8113-01	0	900	0	900	0	900	0	900
4602	212	TCGA-DB-A64V-01	NA	NA	MALE	Oligodendroglioma	NA	NO	4.2601	Codel	O	54	Grade II	Mutant	TCGA-DB-A64V-01	0	889	0	889	NA	NA	0	889
2737	98	TCGA-16-1045-01	YES	NO	FEMALE	GBM	NA	YES	5.6577	Non-codel	GBM	49	Grade IV	Wildtype	TCGA-16-1045-01	1	883	1	883	NA	NA	1	654
2726	87	TCGA-14-0871-01	NA	NA	FEMALE	GBM	NA	YES	1.7316	Non-codel	GBM	74	Grade IV	Wildtype	TCGA-14-0871-01	1	880	NA	880	NA	NA	0	880
4907	514	TCGA-HW-A5KL-01	NA	NA	FEMALE	Astrocytoma	NA	YES	2.5288	Non-codel	A	42	Grade II	Mutant	TCGA-HW-A5KL-01	0	878	0	878	NA	NA	0	878
4783	391	TCGA-FG-A70Y-01	NA	NA	FEMALE	Oligodendroglioma	NA	NO	2.7095	Non-codel	O	20	Grade II	Mutant	TCGA-FG-A70Y-01	0	868	0	868	1	490	1	490
5008	615	TCGA-S9-A7QY-01	NO	NO	FEMALE	Oligoastrocytoma	NO	NO	1.46	Codel	O	35	Grade II	Mutant	TCGA-S9-A7QY-01	0	863	0	863	NA	NA	0	863
4763	371	TCGA-FG-8181-01	NA	NA	MALE	Oligoastrocytoma	NA	YES	1.412	Non-codel	AOA	23	Grade III	Wildtype	TCGA-FG-8181-01	0	862	0	862	NA	NA	0	862
4870	477	TCGA-HT-8563-01	NA	NA	FEMALE	Astrocytoma	NA	YES	5.9709	Non-codel	AA	30	Grade III	Mutant	TCGA-HT-8563-01	0	860	0	860	0	860	0	860
5029	636	TCGA-TM-A84I-01	NA	NA	MALE	Astrocytoma	NA	YES	2.4171	Non-codel	AA	30	Grade III	Mutant	TCGA-TM-A84I-01	0	854	0	854	0	854	0	854
4618	228	TCGA-DH-A66D-01	NA	NA	FEMALE	Astrocytoma	YES	YES	3.1228	Non-codel	AA	43	Grade III	Mutant	TCGA-DH-A66D-01	0	846	0	846	NA	NA	0	846
4601	211	TCGA-DB-A64U-01	NA	NA	FEMALE	Oligoastrocytoma	NA	NO	1.7617	Codel	O	38	Grade II	Mutant	TCGA-DB-A64U-01	0	846	0	846	0	846	0	846
4790	398	TCGA-FN-7833-01	NA	NA	MALE	Oligoastrocytoma	NA	YES	4.439	Non-codel	AOA	25	Grade III	Mutant	TCGA-FN-7833-01	0	837	0	837	0	837	0	837
4600	210	TCGA-DB-A64S-01	NA	NA	MALE	Oligoastrocytoma	NA	NO	4.3555	Non-codel	OA	20	Grade II	Mutant	TCGA-DB-A64S-01	0	835	0	835	0	835	0	835
4877	484	TCGA-HT-A5RA-01	NA	NA	FEMALE	Astrocytoma	NA	YES	3.0654	Non-codel	AA	65	Grade III	Wildtype	TCGA-HT-A5RA-01	0	832	0	832	NA	NA	0	832
2661	22	TCGA-06-0187-01	YES	NO	MALE	GBM	NA	YES	3.1939	Non-codel	GBM	69	Grade IV	Wildtype	TCGA-06-0187-01	1	828	1	828	NA	NA	1	531
5009	616	TCGA-S9-A7QZ-01	NO	NO	MALE	Oligodendroglioma	YES	NO	1.0433	Codel	O	41	Grade II	Mutant	TCGA-S9-A7QZ-01	0	826	0	826	NA	NA	1	774
4999	606	TCGA-S9-A7IX-01	NA	NA	MALE	Astrocytoma	NA	YES	3.2143	Non-codel	AA	57	Grade III	Wildtype	TCGA-S9-A7IX-01	1	819	1	819	NA	NA	1	350
4702	311	TCGA-DU-A76L-01	NA	NA	MALE	Oligodendroglioma	NA	YES	4.8017	Non-codel	AO	54	Grade III	Wildtype	TCGA-DU-A76L-01	1	814	1	814	NA	NA	1	410
4569	179	TCGA-CS-6188-01	NA	NA	MALE	Astrocytoma	NA	NA	4.182	Non-codel	AA	48	Grade III	Wildtype	TCGA-CS-6188-01	1	814	1	814	NA	NA	1	647
4994	601	TCGA-S9-A6WN-01	YES	NO	FEMALE	Astrocytoma	NO	YES	5.911	Codel	AA	38	Grade III	Mutant	TCGA-S9-A6WN-01	0	805	0	805	NA	NA	1	303
2676	37	TCGA-06-0743-01	YES	NO	MALE	GBM	NA	YES	3.9589	Non-codel	GBM	69	Grade IV	Wildtype	TCGA-06-0743-01	1	803	1	803	NA	NA	1	176
4668	278	TCGA-DU-7019-01	NA	NA	MALE	Oligoastrocytoma	NA	YES	3.9883	Non-codel	AOA	39	Grade III	Mutant	TCGA-DU-7019-01	0	800	0	800	NA	NA	0	800
4693	303	TCGA-DU-A5TU-01	YES	NO	FEMALE	Astrocytoma	NA	YES	4.3342	Non-codel	A	62	Grade II	Mutant	TCGA-DU-A5TU-01	0	796	0	796	NA	NA	1	186
4873	480	TCGA-HT-A4DV-01	NA	NA	FEMALE	Oligodendroglioma	NA	YES	2.5828	Codel	AO	51	Grade III	Mutant	TCGA-HT-A4DV-01	0	792	0	792	0	792	0	792
4675	285	TCGA-DU-7301-01	YES	NO	MALE	Oligodendroglioma	NA	YES	3.7171	Non-codel	O	53	Grade II	Mutant	TCGA-DU-7301-01	1	788	1	788	NA	NA	1	366
4979	586	TCGA-S9-A6U1-01	NA	NA	FEMALE	Astrocytoma	NO	NO	2.8681	Non-codel	AA	22	Grade III	Mutant	TCGA-S9-A6U1-01	0	785	0	785	0	785	0	785
4696	306	TCGA-DU-A6S2-01	NO	NO	FEMALE	Oligodendroglioma	YES	NO	1.2147	Codel	O	37	Grade II	Mutant	TCGA-DU-A6S2-01	0	777	0	777	NA	NA	0	777
4596	206	TCGA-DB-A64O-01	NA	NA	MALE	Oligoastrocytoma	NO	YES	2.0183	Non-codel	OA	59	Grade II	Wildtype	TCGA-DB-A64O-01	1	775	1	775	NA	NA	1	430
4748	356	TCGA-FG-5963-01	YES	NO	MALE	Astrocytoma	NA	YES	4.3449	Non-codel	AA	23	Grade III	Wildtype	TCGA-FG-5963-01	1	775	1	775	NA	NA	1	395
2740	101	TCGA-19-1390-01	NA	NA	FEMALE	GBM	NA	NO	1.2934	Non-codel	GBM	63	Grade IV	Wildtype	TCGA-19-1390-01	1	772	NA	772	NA	NA	0	772
5034	641	TCGA-TM-A84Q-01	NO	NO	MALE	Astrocytoma	NA	YES	3.6714	Non-codel	A	31	Grade II	Mutant	TCGA-TM-A84Q-01	0	772	0	772	1	455	1	455
2648	9	TCGA-06-0132-01	YES	NO	MALE	GBM	NA	YES	5.9096	Non-codel	GBM	49	Grade IV	Wildtype	TCGA-06-0132-01	1	771	1	771	NA	NA	1	482
4694	304	TCGA-DU-A5TW-01	NO	NO	FEMALE	Astrocytoma	YES	NO	2.59	Non-codel	AA	33	Grade III	Mutant	TCGA-DU-A5TW-01	0	760	0	760	NA	NA	0	760
5024	631	TCGA-TM-A84B-01	NA	NA	MALE	Astrocytoma	NO	NO	1.6327	Non-codel	AA	40	Grade III	Wildtype	TCGA-TM-A84B-01	1	758	1	758	NA	NA	1	758
4904	511	TCGA-HW-8322-01	NA	NA	MALE	Oligodendroglioma	NA	NO	1.8801	Codel	O	39	Grade II	Mutant	TCGA-HW-8322-01	0	758	0	758	NA	NA	0	758
5032	639	TCGA-TM-A84M-01	NA	NA	MALE	Oligodendroglioma	NA	YES	2.2144	Codel	AO	40	Grade III	Mutant	TCGA-TM-A84M-01	0	754	0	754	0	754	0	754
4614	224	TCGA-DH-5144-01	NA	NA	FEMALE	Oligodendroglioma	NA	YES	1.8957	Codel	AO	56	Grade III	Mutant	TCGA-DH-5144-01	0	748	0	748	0	748	0	748
4692	302	TCGA-DU-A5TT-01	NO	YES	MALE	Oligodendroglioma	NO	YES	2.4332	Non-codel	AO	70	Grade III	Wildtype	TCGA-DU-A5TT-01	0	743	0	743	NA	NA	1	584
4978	585	TCGA-S9-A6U0-01	NA	NA	MALE	Astrocytoma	NO	YES	4.0401	Non-codel	AA	46	Grade III	Wildtype	TCGA-S9-A6U0-01	1	742	1	742	NA	NA	1	692
4801	409	TCGA-HT-7477-01	NA	NA	MALE	Astrocytoma	NA	YES	2.7487	Non-codel	AA	62	Grade III	Mutant	TCGA-HT-7477-01	0	738	0	738	0	738	0	738
2746	107	TCGA-19-2629-01	YES	NO	MALE	GBM	NA	YES	4.3834	Non-codel	GBM	60	Grade IV	Mutant	TCGA-19-2629-01	1	737	1	737	NA	NA	1	145
2649	10	TCGA-06-0138-01	YES	YES	MALE	GBM	NA	YES	5.2095	Non-codel	GBM	43	Grade IV	Wildtype	TCGA-06-0138-01	1	737	1	737	NA	NA	1	394
4595	205	TCGA-DB-A64L-01	NO	NO	FEMALE	Oligodendroglioma	YES	NO	2.6962	Codel	O	67	Grade II	Mutant	TCGA-DB-A64L-01	0	736	0	736	1	724	1	724
5030	637	TCGA-TM-A84J-01	YES	NO	MALE	Oligodendroglioma	NA	YES	2.1988	Non-codel	AO	63	Grade III	Wildtype	TCGA-TM-A84J-01	0	735	0	735	NA	NA	1	454
5037	644	TCGA-TM-A84T-01	NA	NA	MALE	Oligoastrocytoma	YES	NO	2.561	Non-codel	OA	19	Grade II	Mutant	TCGA-TM-A84T-01	0	724	0	724	NA	NA	0	724
4681	291	TCGA-DU-8161-01	YES	NO	FEMALE	Oligoastrocytoma	NA	YES	3.4622	Non-codel	AOA	63	Grade III	Wildtype	TCGA-DU-8161-01	1	722	1	722	NA	NA	1	111
4776	384	TCGA-FG-A4MY-01	NA	NA	FEMALE	Oligoastrocytoma	NA	YES	1.816	Non-codel	OA	44	Grade II	Mutant	TCGA-FG-A4MY-01	0	721	0	721	NA	NA	0	721
4843	451	TCGA-HT-7873-01	NO	NO	MALE	Oligoastrocytoma	NA	YES	1.7744	Non-codel	OA	29	Grade II	Mutant	TCGA-HT-7873-01	0	718	0	718	NA	NA	0	718
5000	607	TCGA-S9-A7IY-01	NO	NO	MALE	Oligoastrocytoma	YES	YES	2.4779	Codel	AO	39	Grade III	Mutant	TCGA-S9-A7IY-01	0	715	0	715	NA	NA	0	715
5065	672	TCGA-VM-A8CH-01	NA	NA	FEMALE	Astrocytoma	YES	NO	3.0181	Non-codel	A	24	Grade II	Mutant	TCGA-VM-A8CH-01	0	714	0	714	0	714	0	714
4621	231	TCGA-DH-A7US-01	NA	NA	MALE	Oligodendroglioma	YES	NO	1.9895	Codel	O	50	Grade II	Mutant	TCGA-DH-A7US-01	0	706	0	706	NA	NA	0	706
5068	675	TCGA-VW-A7QS-01	NA	NA	FEMALE	Oligodendroglioma	NA	NO	4.0688	Codel	AO	35	Grade III	Mutant	TCGA-VW-A7QS-01	0	706	0	706	NA	NA	0	706
4811	419	TCGA-HT-7603-01	NA	NA	MALE	Oligodendroglioma	NA	YES	1.9895	Non-codel	O	29	Grade II	Mutant	TCGA-HT-7603-01	0	705	0	705	0	705	0	705
2790	152	TCGA-32-2634-01	NA	NA	MALE	GBM	NA	YES	3.6148	Non-codel	GBM	82	Grade IV	Wildtype	TCGA-32-2634-01	0	693	0	693	NA	NA	0	693
4760	369	TCGA-FG-7638-01	YES	NO	FEMALE	Oligodendroglioma	NA	YES	1.5366	Codel	AO	31	Grade III	Mutant	TCGA-FG-7638-01	0	686	0	686	NA	NA	1	407
4769	377	TCGA-FG-8189-01	NA	NA	FEMALE	Oligodendroglioma	NA	YES	0.7916	Non-codel	O	33	Grade II	Mutant	TCGA-FG-8189-01	0	685	0	685	NA	NA	0	685
4639	249	TCGA-DU-6394-01	YES	YES	MALE	Oligodendroglioma	NA	YES	4.3031	Codel	AO	53	Grade III	Mutant	TCGA-DU-6394-01	1	682	1	682	NA	NA	1	353
4700	309	TCGA-DU-A6S8-01	NO	NO	FEMALE	Oligodendroglioma	YES	NO	2.0147	Codel	AO	74	Grade III	Mutant	TCGA-DU-A6S8-01	0	678	0	678	NA	NA	1	641
4782	390	TCGA-FG-A6J3-01	NA	NA	FEMALE	Astrocytoma	YES	YES	5.391	Non-codel	AA	52	Grade III	Mutant	TCGA-FG-A6J3-01	0	677	0	677	NA	NA	1	285
2714	75	TCGA-12-1597-01	YES	NO	FEMALE	GBM	NA	YES	4.034	NA	GBM	62	Grade IV	Wildtype	TCGA-12-1597-01	1	675	1	675	NA	NA	1	180
4816	424	TCGA-HT-7608-01	NA	NA	MALE	Oligoastrocytoma	NA	NO	2.1541	Codel	O	61	Grade II	Mutant	TCGA-HT-7608-01	0	671	0	671	NA	NA	0	671
4697	307	TCGA-DU-A6S3-01	NO	NO	MALE	Oligodendroglioma	NA	NO	0.3231	Codel	O	60	Grade II	Mutant	TCGA-DU-A6S3-01	0	656	0	656	NA	NA	0	656
4779	387	TCGA-FG-A60L-01	NA	NA	FEMALE	Astrocytoma	NA	NO	4.0679	Non-codel	A	34	Grade II	Mutant	TCGA-FG-A60L-01	0	655	0	655	0	655	0	655
4684	294	TCGA-DU-8164-01	NA	NA	MALE	Oligodendroglioma	YES	NO	0.8408	Codel	O	51	Grade II	Mutant	TCGA-DU-8164-01	0	651	0	651	NA	NA	0	651
4885	492	TCGA-HT-A619-01	NA	NA	FEMALE	Oligodendroglioma	NA	NO	2.4753	Codel	AO	51	Grade III	Mutant	TCGA-HT-A619-01	0	651	0	651	0	651	0	651
2761	122	TCGA-27-1835-01	YES	NO	FEMALE	GBM	NA	YES	2.7444	Non-codel	GBM	53	Grade IV	Wildtype	TCGA-27-1835-01	1	648	1	648	NA	NA	1	157
4704	313	TCGA-DU-A76R-01	NA	NA	MALE	Oligodendroglioma	NA	YES	2.5852	Codel	AO	51	Grade III	Mutant	TCGA-DU-A76R-01	1	648	1	648	NA	NA	1	338
4565	175	TCGA-CS-5395-01	NO	NO	MALE	Oligodendroglioma	NA	YES	1.692	Non-codel	O	43	Grade II	Wildtype	TCGA-CS-5395-01	1	639	1	639	NA	NA	1	287
4699	308	TCGA-DU-A6S7-01	NO	NO	FEMALE	Astrocytoma	YES	YES	2.6918	Non-codel	AA	27	Grade III	Mutant	TCGA-DU-A6S7-01	0	638	0	638	NA	NA	0	638
2683	44	TCGA-06-0882-01	YES	YES	MALE	GBM	NA	YES	4.8645	Non-codel	GBM	30	Grade IV	Wildtype	TCGA-06-0882-01	1	632	1	632	NA	NA	1	213
4908	515	TCGA-HW-A5KM-01	NA	NA	MALE	Astrocytoma	NA	NO	5.2869	Non-codel	A	35	Grade II	Mutant	TCGA-HW-A5KM-01	0	630	0	630	NA	NA	0	630
5005	612	TCGA-S9-A7J3-01	NA	NA	FEMALE	Oligodendroglioma	YES	YES	1.5366	Codel	AO	52	Grade III	Mutant	TCGA-S9-A7J3-01	0	629	0	629	NA	NA	0	629
4683	293	TCGA-DU-8163-01	YES	NO	MALE	Oligoastrocytoma	NA	YES	2.6918	Non-codel	AOA	29	Grade III	Mutant	TCGA-DU-8163-01	0	629	0	629	NA	NA	1	509
5017	624	TCGA-S9-A89Z-01	NA	NA	MALE	Astrocytoma	YES	YES	4.1836	Non-codel	AA	40	Grade III	Mutant	TCGA-S9-A89Z-01	0	623	0	623	NA	NA	0	623
4787	395	TCGA-FG-A713-01	NA	NA	FEMALE	Oligoastrocytoma	NA	YES	1.2023	Codel	O	74	Grade II	Mutant	TCGA-FG-A713-01	0	622	0	622	0	622	0	622
4875	482	TCGA-HT-A5R7-01	NA	NA	FEMALE	Astrocytoma	NA	YES	2.1411	Non-codel	AA	33	Grade III	Mutant	TCGA-HT-A5R7-01	0	615	0	615	0	615	0	615
4762	370	TCGA-FG-7643-01	NO	NO	FEMALE	Oligoastrocytoma	NA	NO	1.4859	Non-codel	OA	49	Grade II	Wildtype	TCGA-FG-7643-01	0	611	0	611	NA	NA	1	254
4767	375	TCGA-FG-8187-01	NA	NA	MALE	Oligoastrocytoma	NA	NO	2.2421	Codel	O	31	Grade II	Mutant	TCGA-FG-8187-01	0	611	0	611	0	611	0	611
5002	609	TCGA-S9-A7J0-01	YES	NO	FEMALE	Oligodendroglioma	NO	YES	1.5563	Non-codel	AO	30	Grade III	Mutant	TCGA-S9-A7J0-01	0	609	0	609	NA	NA	1	390
5001	608	TCGA-S9-A7IZ-01	YES	NO	FEMALE	Astrocytoma	YES	YES	3.0376	Non-codel	AA	48	Grade III	Mutant	TCGA-S9-A7IZ-01	0	608	0	608	NA	NA	1	467
4610	220	TCGA-DH-5140-01	NA	NA	FEMALE	Oligoastrocytoma	NA	YES	1.8444	Non-codel	AOA	38	Grade III	Wildtype	TCGA-DH-5140-01	1	607	1	607	NA	NA	1	607
4650	260	TCGA-DU-6405-01	YES	NO	FEMALE	Astrocytoma	NA	YES	2.1894	Non-codel	AA	51	Grade III	Wildtype	TCGA-DU-6405-01	1	605	1	605	NA	NA	1	486
4993	600	TCGA-S9-A6WM-01	YES	NO	FEMALE	Astrocytoma	NO	YES	2.753	Non-codel	AA	59	Grade III	Wildtype	TCGA-S9-A6WM-01	0	604	0	604	NA	NA	1	505
2791	153	TCGA-32-4213-01	YES	YES	FEMALE	GBM	NA	YES	5.3523	Non-codel	GBM	47	Grade IV	Wildtype	TCGA-32-4213-01	0	604	0	604	NA	NA	1	353
2656	17	TCGA-06-0168-01	YES	YES	FEMALE	GBM	NA	YES	3.907	Non-codel	GBM	59	Grade IV	Wildtype	TCGA-06-0168-01	1	598	1	598	NA	NA	1	461
4944	551	TCGA-QH-A6CS-01	YES	NO	MALE	Astrocytoma	NO	YES	2.4252	Non-codel	AA	41	Grade III	Wildtype	TCGA-QH-A6CS-01	0	588	0	588	NA	NA	1	498
2792	154	TCGA-32-5222-01	NO	NO	MALE	GBM	NA	NA	5.1211	Non-codel	GBM	66	Grade IV	Wildtype	TCGA-32-5222-01	1	585	1	585	NA	NA	1	118
4838	446	TCGA-HT-7855-01	NA	NA	MALE	Astrocytoma	NA	YES	1.3623	Non-codel	AA	39	Grade III	Mutant	TCGA-HT-7855-01	0	585	0	585	0	585	0	585
4685	295	TCGA-DU-8165-01	NA	NA	FEMALE	Oligodendroglioma	NA	YES	3.6657	Non-codel	AO	60	Grade III	Wildtype	TCGA-DU-8165-01	0	582	0	582	NA	NA	0	582
4909	516	TCGA-IK-7675-01	YES	NA	MALE	Oligodendroglioma	NA	YES	1.412	Non-codel	O	43	Grade II	Mutant	TCGA-IK-7675-01	1	578	1	578	NA	NA	1	123
2755	116	TCGA-26-5136-01	NA	NA	FEMALE	GBM	NA	NA	5.3699	Non-codel	GBM	78	Grade IV	Wildtype	TCGA-26-5136-01	1	577	1	577	NA	NA	1	577
4672	282	TCGA-DU-7298-01	NO	NO	FEMALE	Astrocytoma	NA	YES	2.2723	Non-codel	AA	38	Grade III	Mutant	TCGA-DU-7298-01	1	576	1	576	NA	NA	1	200
4633	243	TCGA-DU-5871-01	NO	NO	FEMALE	Oligoastrocytoma	NA	YES	2.328	Non-codel	OA	37	Grade II	Mutant	TCGA-DU-5871-01	0	576	0	576	NA	NA	0	576
4587	197	TCGA-DB-A4XA-01	NA	NA	MALE	Oligoastrocytoma	YES	YES	3.2811	Codel	O	30	Grade II	Mutant	TCGA-DB-A4XA-01	0	573	0	573	NA	NA	0	573
4752	361	TCGA-FG-6688-01	YES	NO	FEMALE	Astrocytoma	NA	YES	3.7313	Non-codel	AA	59	Grade III	Wildtype	TCGA-FG-6688-01	0	571	0	571	NA	NA	1	405
4973	580	TCGA-S9-A6TV-01	NA	NA	MALE	Oligoastrocytoma	YES	YES	5.4148	Non-codel	AOA	50	Grade III	Mutant	TCGA-S9-A6TV-01	0	571	0	571	0	571	0	571
5016	623	TCGA-S9-A89V-01	NA	NA	MALE	Astrocytoma	NO	YES	2.3649	Non-codel	AA	70	Grade III	Wildtype	TCGA-S9-A89V-01	0	569	0	569	NA	NA	1	129
4775	383	TCGA-FG-A4MX-01	NA	NA	MALE	Astrocytoma	NO	YES	2.1444	Non-codel	A	47	Grade II	Mutant	TCGA-FG-A4MX-01	0	569	0	569	0	569	0	569
4996	603	TCGA-S9-A6WP-01	NA	NA	MALE	Oligoastrocytoma	YES	NO	2.7889	Codel	AO	42	Grade III	Mutant	TCGA-S9-A6WP-01	0	567	0	567	NA	NA	0	567
4788	396	TCGA-FG-A87N-01	NA	NA	FEMALE	Astrocytoma	YES	YES	2.8158	Non-codel	AA	37	Grade III	Mutant	TCGA-FG-A87N-01	0	567	0	567	NA	NA	0	567
4624	234	TCGA-DH-A7UV-01	NA	NA	MALE	Astrocytoma	NO	YES	2.694	Non-codel	AA	49	Grade III	Mutant	TCGA-DH-A7UV-01	0	566	0	566	NA	NA	0	566
5035	642	TCGA-TM-A84R-01	NA	NA	MALE	Oligodendroglioma	NO	NO	1.3167	Codel	O	46	Grade II	Mutant	TCGA-TM-A84R-01	0	566	0	566	0	566	0	566
4995	602	TCGA-S9-A6WO-01	NO	NO	MALE	Astrocytoma	YES	NO	2.2299	Non-codel	A	29	Grade II	Mutant	TCGA-S9-A6WO-01	0	566	0	566	NA	NA	1	187
5007	614	TCGA-S9-A7QX-01	NA	NA	FEMALE	Astrocytoma	YES	YES	2.5487	Non-codel	AA	36	Grade III	Mutant	TCGA-S9-A7QX-01	0	564	0	564	NA	NA	0	564
4604	214	TCGA-DB-A64X-01	NA	NA	FEMALE	Astrocytoma	YES	YES	2.5585	Non-codel	AA	56	Grade III	Mutant	TCGA-DB-A64X-01	0	563	0	563	NA	NA	0	563
4756	365	TCGA-FG-6692-01	NA	NA	MALE	Oligodendroglioma	NA	YES	3.9506	Non-codel	AO	63	Grade III	Wildtype	TCGA-FG-6692-01	1	561	1	561	NA	NA	1	561
4774	382	TCGA-FG-A4MW-01	YES	NO	MALE	Oligoastrocytoma	NO	YES	2.6464	Non-codel	AOA	63	Grade III	Wildtype	TCGA-FG-A4MW-01	1	559	1	559	NA	NA	1	226
2763	124	TCGA-27-2519-01	YES	NO	MALE	GBM	NA	NA	5.7096	Non-codel	GBM	48	Grade IV	Wildtype	TCGA-27-2519-01	1	550	1	550	NA	NA	1	256
2709	70	TCGA-08-0386-01	YES	NO	MALE	GBM	NA	YES	2.4831	Non-codel	GBM	74	Grade IV	Wildtype	TCGA-08-0386-01	1	548	1	548	NA	NA	1	427
4625	235	TCGA-DU-5847-01	NA	NA	FEMALE	Astrocytoma	NA	YES	4.1482	Non-codel	AA	34	Grade III	Wildtype	TCGA-DU-5847-01	0	548	0	548	NA	NA	0	548
4705	314	TCGA-DU-A7T6-01	NA	NA	FEMALE	Oligodendroglioma	NA	NA	2.5413	Codel	AO	73	Grade III	Mutant	TCGA-DU-A7T6-01	1	547	1	547	NA	NA	1	547
2777	139	TCGA-28-5208-01	NO	YES	MALE	GBM	NA	YES	4.8876	Non-codel	GBM	52	Grade IV	Wildtype	TCGA-28-5208-01	1	544	1	544	NA	NA	1	148
4758	367	TCGA-FG-7636-01	NA	NA	MALE	Astrocytoma	NA	YES	2.1247	Non-codel	AA	48	Grade III	Mutant	TCGA-FG-7636-01	0	544	0	544	0	544	0	544
4607	217	TCGA-DB-A75M-01	NA	NA	MALE	Astrocytoma	YES	YES	1.5661	Non-codel	A	47	Grade II	Mutant	TCGA-DB-A75M-01	0	544	0	544	0	544	0	544
2730	91	TCGA-14-1823-01	YES	NO	FEMALE	GBM	NA	YES	6.5511	Non-codel	GBM	58	Grade IV	Wildtype	TCGA-14-1823-01	1	543	1	543	NA	NA	1	140
4778	386	TCGA-FG-A60K-01	NA	NA	FEMALE	Oligoastrocytoma	NA	NO	1.736	Codel	O	34	Grade II	Mutant	TCGA-FG-A60K-01	0	542	0	542	NA	NA	0	542
4568	178	TCGA-CS-6186-01	YES	YES	MALE	Oligoastrocytoma	NA	YES	2.0218	Non-codel	AOA	58	Grade III	Wildtype	TCGA-CS-6186-01	1	538	1	538	NA	NA	1	188
4888	495	TCGA-HT-A61C-01	NA	NA	MALE	Oligodendroglioma	NA	YES	4.1203	Non-codel	AO	66	Grade III	Wildtype	TCGA-HT-A61C-01	1	537	1	537	1	476	1	476
2688	49	TCGA-06-2561-01	YES	YES	FEMALE	GBM	NA	YES	5.0242	Non-codel	GBM	53	Grade IV	Wildtype	TCGA-06-2561-01	1	537	1	537	NA	NA	1	78
2800	162	TCGA-76-4927-01	NA	NA	MALE	GBM	NA	NA	4.7809	NA	GBM	58	Grade IV	Wildtype	TCGA-76-4927-01	1	535	1	535	NA	NA	1	416
4834	442	TCGA-HT-7693-01	NA	NA	FEMALE	Oligodendroglioma	NA	YES	3.5411	Non-codel	O	51	Grade II	Mutant	TCGA-HT-7693-01	0	533	0	533	NA	NA	0	533
2733	94	TCGA-14-2554-01	NO	NO	FEMALE	GBM	NA	YES	5.4303	Non-codel	GBM	52	Grade IV	Wildtype	TCGA-14-2554-01	1	532	1	532	NA	NA	1	532
4635	244	TCGA-DU-5872-01	YES	NO	FEMALE	Oligoastrocytoma	NA	YES	3.2158	Non-codel	OA	43	Grade II	Mutant	TCGA-DU-5872-01	0	532	0	532	NA	NA	1	265
4622	232	TCGA-DH-A7UT-01	NA	NA	MALE	Astrocytoma	YES	YES	2.3788	Non-codel	AA	30	Grade III	Mutant	TCGA-DH-A7UT-01	1	531	1	531	NA	NA	1	404
4799	407	TCGA-HT-7475-01	NA	NA	MALE	Oligoastrocytoma	NA	YES	1.125	Non-codel	AOA	67	Grade III	Mutant	TCGA-HT-7475-01	0	530	0	530	0	530	0	530
4814	422	TCGA-HT-7606-01	NA	NA	FEMALE	Astrocytoma	NA	YES	1.46	Non-codel	A	30	Grade II	Mutant	TCGA-HT-7606-01	0	526	0	526	0	526	0	526
4619	229	TCGA-DH-A66F-01	NA	NA	MALE	Oligodendroglioma	YES	NO	1.9675	Codel	O	49	Grade II	Mutant	TCGA-DH-A66F-01	0	523	0	523	0	523	0	523
4703	312	TCGA-DU-A76O-01	NA	NA	MALE	Astrocytoma	NO	YES	3.3535	Non-codel	A	30	Grade II	Mutant	TCGA-DU-A76O-01	0	522	0	522	NA	NA	0	522
4686	296	TCGA-DU-8166-01	YES	NO	FEMALE	Oligoastrocytoma	NA	YES	1.7995	Non-codel	OA	29	Grade II	Mutant	TCGA-DU-8166-01	0	516	0	516	NA	NA	1	193
4881	488	TCGA-HT-A615-01	NA	NA	FEMALE	Oligodendroglioma	NA	YES	3.7432	Codel	O	38	Grade II	Mutant	TCGA-HT-A615-01	0	515	0	515	0	515	0	515
4651	261	TCGA-DU-6406-01	NA	NA	FEMALE	Oligoastrocytoma	NA	YES	2.1047	Non-codel	AOA	59	Grade III	Wildtype	TCGA-DU-6406-01	1	512	NA	512	NA	NA	0	512
4884	491	TCGA-HT-A618-01	NA	NA	FEMALE	Astrocytoma	NA	NO	3.8925	Non-codel	AA	37	Grade III	Mutant	TCGA-HT-A618-01	0	512	0	512	0	512	0	512
2764	125	TCGA-27-2521-01	NA	NA	MALE	GBM	NA	NA	3.5742	Non-codel	GBM	34	Grade IV	Mutant	TCGA-27-2521-01	1	510	1	510	NA	NA	1	510
4954	561	TCGA-QH-A6X8-01	NA	NA	FEMALE	Oligodendroglioma	YES	YES	1.7744	Codel	AO	56	Grade III	Mutant	TCGA-QH-A6X8-01	0	509	0	509	NA	NA	0	509
4957	564	TCGA-QH-A6XC-01	YES	YES	MALE	Astrocytoma	NO	YES	2.299	Non-codel	AA	48	Grade III	Wildtype	TCGA-QH-A6XC-01	0	508	0	508	1	438	1	438
2692	53	TCGA-06-2565-01	YES	YES	MALE	GBM	NA	YES	3.2112	Non-codel	GBM	59	Grade IV	Wildtype	TCGA-06-2565-01	1	506	1	506	NA	NA	1	178
2758	119	TCGA-27-1831-01	NO	NO	MALE	GBM	NA	YES	6.7074	Non-codel	GBM	66	Grade IV	Wildtype	TCGA-27-1831-01	1	505	1	505	NA	NA	1	144
4797	405	TCGA-HT-7473-01	NA	NA	MALE	Oligoastrocytoma	NA	YES	4.3068	Non-codel	OA	28	Grade II	Mutant	TCGA-HT-7473-01	0	503	0	503	0	503	0	503
4956	563	TCGA-QH-A6XA-01	NA	NA	FEMALE	Oligoastrocytoma	YES	NO	2.2842	Non-codel	OA	23	Grade II	Mutant	TCGA-QH-A6XA-01	0	502	0	502	0	502	0	502
4781	389	TCGA-FG-A6J1-01	NA	NA	FEMALE	Oligodendroglioma	YES	YES	3.5022	Codel	O	44	Grade II	Mutant	TCGA-FG-A6J1-01	0	500	0	500	NA	NA	0	500
4953	560	TCGA-QH-A6X5-01	NA	NA	FEMALE	Oligoastrocytoma	YES	NO	1.1117	Codel	O	58	Grade II	Mutant	TCGA-QH-A6X5-01	0	497	0	497	NA	NA	0	497
4854	461	TCGA-HT-8011-01	NO	NO	MALE	Astrocytoma	NA	YES	3.3336	Non-codel	AA	55	Grade III	Wildtype	TCGA-HT-8011-01	0	494	0	494	NA	NA	1	278
4823	431	TCGA-HT-7677-01	NA	NA	MALE	Oligodendroglioma	NA	YES	1.412	Codel	AO	53	Grade III	Mutant	TCGA-HT-7677-01	0	494	0	494	NA	NA	0	494
5025	632	TCGA-TM-A84C-01	NA	NA	MALE	Astrocytoma	NO	NO	3.0961	Non-codel	A	32	Grade II	Wildtype	TCGA-TM-A84C-01	1	492	1	492	NA	NA	1	492
4609	219	TCGA-DB-A75P-01	NA	NA	FEMALE	Astrocytoma	NO	NO	2.7487	Non-codel	A	25	Grade II	Wildtype	TCGA-DB-A75P-01	0	492	0	492	0	492	0	492
4883	490	TCGA-HT-A617-01	NA	NA	MALE	Oligodendroglioma	NA	NA	4.2041	Non-codel	O	47	Grade II	Wildtype	TCGA-HT-A617-01	0	491	0	491	NA	NA	1	395
2765	126	TCGA-27-2523-01	NO	NO	MALE	GBM	NA	YES	4.01	Non-codel	GBM	63	Grade IV	Wildtype	TCGA-27-2523-01	1	489	1	489	NA	NA	1	402
4766	374	TCGA-FG-8186-01	NA	NA	FEMALE	Oligoastrocytoma	NA	YES	3.0428	Codel	AO	42	Grade III	Mutant	TCGA-FG-8186-01	0	487	0	487	NA	NA	0	487
5067	674	TCGA-VV-A86M-01	NA	NA	FEMALE	Astrocytoma	NA	YES	2.9032	Non-codel	AA	36	Grade III	Mutant	TCGA-VV-A86M-01	0	487	0	487	NA	NA	0	487
2787	149	TCGA-32-2615-01	YES	YES	MALE	GBM	NA	YES	3.9099	Non-codel	GBM	62	Grade IV	Wildtype	TCGA-32-2615-01	1	485	1	485	NA	NA	1	131
2728	88	TCGA-14-1034-01	YES	NO	FEMALE	GBM	NA	YES	3.7898	Non-codel	GBM	60	Grade IV	Wildtype	TCGA-14-1034-01	1	485	1	485	NA	NA	1	282
4942	549	TCGA-QH-A65X-01	NA	NA	FEMALE	Oligoastrocytoma	NO	YES	3.9041	Codel	AO	28	Grade III	Mutant	TCGA-QH-A65X-01	0	482	0	482	NA	NA	0	482
2768	129	TCGA-27-2528-01	YES	NO	MALE	GBM	NA	YES	3.7625	Non-codel	GBM	62	Grade IV	Wildtype	TCGA-27-2528-01	1	480	1	480	NA	NA	1	72
4871	478	TCGA-HT-8564-01	YES	NO	MALE	Astrocytoma	NA	NO	2.2206	Non-codel	AA	47	Grade III	Wildtype	TCGA-HT-8564-01	0	478	0	478	NA	NA	1	120
4687	297	TCGA-DU-8167-01	NA	NA	FEMALE	Oligoastrocytoma	NA	YES	4.0037	Non-codel	OA	69	Grade II	Mutant	TCGA-DU-8167-01	0	471	0	471	NA	NA	0	471
2643	4	TCGA-02-2485-01	NO	NO	MALE	GBM	NA	YES	2.2931	Non-codel	GBM	53	Grade IV	Wildtype	TCGA-02-2485-01	0	470	0	470	NA	NA	1	186
2784	146	TCGA-32-1970-01	NO	NO	MALE	GBM	NA	YES	2.8076	Non-codel	GBM	59	Grade IV	Wildtype	TCGA-32-1970-01	1	468	1	468	NA	NA	1	408
4757	366	TCGA-FG-7634-01	NA	NA	MALE	Oligodendroglioma	NA	NA	3.5299	Codel	O	28	Grade II	Mutant	TCGA-FG-7634-01	0	467	0	467	NA	NA	0	467
2642	3	TCGA-02-2483-01	NA	NA	MALE	GBM	NA	YES	4.916	Non-codel	GBM	43	Grade IV	Mutant	TCGA-02-2483-01	0	466	0	466	NA	NA	0	466
4636	246	TCGA-DU-5874-01	NA	NA	FEMALE	Oligodendroglioma	NA	NO	1.9149	Codel	O	62	Grade II	Mutant	TCGA-DU-5874-01	0	461	0	461	NA	NA	0	461
4939	546	TCGA-QH-A65R-01	NA	NA	FEMALE	Oligodendroglioma	YES	YES	1.7489	Codel	AO	38	Grade III	Mutant	TCGA-QH-A65R-01	0	461	0	461	NA	NA	0	461
2797	159	TCGA-41-5651-01	YES	NO	FEMALE	GBM	NA	YES	2.8178	Non-codel	GBM	59	Grade IV	Wildtype	TCGA-41-5651-01	1	460	1	460	NA	NA	1	210
5006	613	TCGA-S9-A7QW-01	YES	NO	FEMALE	Astrocytoma	YES	YES	1.1382	Non-codel	AA	54	Grade III	Mutant	TCGA-S9-A7QW-01	0	458	0	458	1	382	1	382
4780	388	TCGA-FG-A6IZ-01	NA	NA	MALE	Oligodendroglioma	YES	YES	2.651	Codel	O	60	Grade II	Mutant	TCGA-FG-A6IZ-01	0	457	0	457	0	457	0	457
4661	271	TCGA-DU-7010-01	NA	NA	FEMALE	Astrocytoma	NA	YES	3.0619	Non-codel	AA	58	Grade III	Mutant	TCGA-DU-7010-01	1	456	1	456	NA	NA	1	193
4830	438	TCGA-HT-7689-01	NA	NA	FEMALE	Oligodendroglioma	NA	YES	2.5213	Non-codel	O	58	Grade II	Mutant	TCGA-HT-7689-01	0	455	0	455	0	455	0	455
2749	110	TCGA-19-5960-01	NO	NO	MALE	GBM	NA	YES	1.7786	Non-codel	GBM	56	Grade IV	Wildtype	TCGA-19-5960-01	1	455	1	455	NA	NA	1	382
4768	376	TCGA-FG-8188-01	NO	YES	MALE	Oligoastrocytoma	NA	NO	2.8602	Non-codel	OA	41	Grade II	Mutant	TCGA-FG-8188-01	0	455	0	455	NA	NA	1	384
2775	137	TCGA-28-5204-01	NA	NA	MALE	GBM	NA	YES	3.8289	Non-codel	GBM	72	Grade IV	Wildtype	TCGA-28-5204-01	1	454	1	454	NA	NA	1	454
2718	79	TCGA-12-5295-01	NO	NO	FEMALE	GBM	NA	YES	4.8615	Non-codel	GBM	60	Grade IV	Wildtype	TCGA-12-5295-01	1	454	1	454	NA	NA	1	399
5036	643	TCGA-TM-A84S-01	NA	NA	MALE	Oligodendroglioma	YES	NO	2.6918	Codel	AO	36	Grade III	Mutant	TCGA-TM-A84S-01	0	454	0	454	0	454	0	454
4753	362	TCGA-FG-6689-01	NA	NA	MALE	Astrocytoma	NA	YES	2.7508	Non-codel	A	30	Grade II	Mutant	TCGA-FG-6689-01	0	454	0	454	NA	NA	1	119
2752	113	TCGA-26-5133-01	NO	NO	MALE	GBM	NA	YES	4.3133	Non-codel	GBM	59	Grade IV	Wildtype	TCGA-26-5133-01	0	452	0	452	NA	NA	1	370
4945	552	TCGA-QH-A6CU-01	NO	NO	FEMALE	Oligodendroglioma	YES	YES	2.945	Codel	AO	52	Grade III	Mutant	TCGA-QH-A6CU-01	0	451	0	451	NA	NA	0	451
4777	385	TCGA-FG-A60J-01	NA	NA	FEMALE	Oligoastrocytoma	YES	NO	2.128	Non-codel	OA	47	Grade II	Mutant	TCGA-FG-A60J-01	0	449	0	449	0	449	0	449
2640	1	TCGA-02-0047-01	NO	NO	MALE	GBM	NA	YES	3.6312	Non-codel	GBM	78	Grade IV	Wildtype	TCGA-02-0047-01	1	448	1	448	NA	NA	1	57
2710	71	TCGA-12-0616-01	YES	NO	FEMALE	GBM	NA	YES	4.4569	Non-codel	GBM	36	Grade IV	Wildtype	TCGA-12-0616-01	1	448	1	448	NA	NA	1	398
4682	292	TCGA-DU-8162-01	NO	YES	FEMALE	Oligoastrocytoma	NA	YES	2.1047	Non-codel	AOA	61	Grade III	Wildtype	TCGA-DU-8162-01	1	444	1	444	NA	NA	1	402
4626	236	TCGA-DU-5849-01	NA	NA	MALE	Oligodendroglioma	NA	NO	1.8957	Codel	O	48	Grade II	Mutant	TCGA-DU-5849-01	0	443	0	443	NA	NA	0	443
2778	140	TCGA-28-5209-01	NA	NA	FEMALE	GBM	NA	YES	2.7073	Non-codel	GBM	66	Grade IV	Wildtype	TCGA-28-5209-01	0	442	0	442	NA	NA	0	442
4946	553	TCGA-QH-A6CV-01	NO	NO	MALE	Oligoastrocytoma	YES	YES	3.8116	Non-codel	AOA	51	Grade III	Wildtype	TCGA-QH-A6CV-01	0	442	0	442	NA	NA	0	442
4952	559	TCGA-QH-A6X4-01	NA	NA	MALE	Oligoastrocytoma	YES	YES	1.6512	Codel	AO	47	Grade III	Mutant	TCGA-QH-A6X4-01	0	442	0	442	0	442	0	442
2717	78	TCGA-12-3653-01	YES	NO	FEMALE	GBM	NA	YES	2.3981	Non-codel	GBM	34	Grade IV	Wildtype	TCGA-12-3653-01	1	442	1	442	NA	NA	1	224
4836	444	TCGA-HT-7695-01	NA	NA	FEMALE	Oligodendroglioma	NA	YES	1.0847	Codel	O	29	Grade II	Mutant	TCGA-HT-7695-01	0	442	0	442	0	442	0	442
4603	213	TCGA-DB-A64W-01	NA	NA	FEMALE	Oligoastrocytoma	YES	YES	1.3051	Codel	AO	65	Grade III	Mutant	TCGA-DB-A64W-01	1	438	0	438	NA	NA	0	438
4912	519	TCGA-KT-A7W1-01	NA	NA	FEMALE	Astrocytoma	NO	YES	2.2693	Non-codel	AA	45	Grade III	Wildtype	TCGA-KT-A7W1-01	0	438	0	438	NA	NA	1	84
4911	518	TCGA-KT-A74X-01	NA	NA	MALE	Oligoastrocytoma	YES	YES	2.0946	Codel	AO	26	Grade III	Mutant	TCGA-KT-A74X-01	0	438	0	438	NA	NA	0	438
4821	429	TCGA-HT-7620-01	YES	NO	MALE	Oligodendroglioma	NA	YES	1.2756	Codel	AO	40	Grade III	Mutant	TCGA-HT-7620-01	0	434	0	434	1	280	1	280
4765	373	TCGA-FG-8185-01	NA	NA	MALE	Astrocytoma	NA	YES	1.3109	Non-codel	AA	37	Grade III	Mutant	TCGA-FG-8185-01	0	433	0	433	0	433	0	433
2675	36	TCGA-06-0686-01	YES	NO	MALE	GBM	NA	YES	2.7336	Non-codel	GBM	53	Grade IV	Wildtype	TCGA-06-0686-01	1	432	1	432	NA	NA	1	160
4688	298	TCGA-DU-8168-01	NA	NA	FEMALE	Oligodendroglioma	NA	YES	1.3623	Codel	AO	55	Grade III	Mutant	TCGA-DU-8168-01	0	431	0	431	NA	NA	0	431
4943	550	TCGA-QH-A65Z-01	NO	NO	MALE	Oligodendroglioma	YES	YES	1.5612	Codel	O	54	Grade II	Mutant	TCGA-QH-A65Z-01	0	427	0	427	NA	NA	0	427
2762	123	TCGA-27-1837-01	NO	NO	MALE	GBM	NA	YES	3.7443	Non-codel	GBM	36	Grade IV	Wildtype	TCGA-27-1837-01	1	427	1	427	NA	NA	1	136
2734	95	TCGA-15-0742-01	YES	NO	MALE	GBM	NA	YES	2.5683	Non-codel	GBM	65	Grade IV	Wildtype	TCGA-15-0742-01	1	419	NA	419	NA	NA	1	232
2724	85	TCGA-14-0790-01	NA	NA	FEMALE	GBM	NA	YES	2.6114	Non-codel	GBM	64	Grade IV	Wildtype	TCGA-14-0790-01	1	419	1	419	NA	NA	1	419
4865	472	TCGA-HT-8110-01	NA	NA	MALE	Astrocytoma	NA	YES	4.0575	Non-codel	AA	57	Grade III	Wildtype	TCGA-HT-8110-01	0	419	0	419	0	419	0	419
4869	476	TCGA-HT-8558-01	NA	NA	FEMALE	Oligodendroglioma	NA	NO	0.1903	Non-codel	O	29	Grade II	Wildtype	TCGA-HT-8558-01	0	418	0	418	0	418	0	418
4623	233	TCGA-DH-A7UU-01	NA	NA	MALE	Astrocytoma	YES	YES	1.8879	Non-codel	AA	43	Grade III	Mutant	TCGA-DH-A7UU-01	0	417	0	417	NA	NA	0	417
4764	372	TCGA-FG-8182-01	NA	NA	MALE	Oligodendroglioma	NA	NO	2.328	Non-codel	O	35	Grade II	Mutant	TCGA-FG-8182-01	0	416	0	416	NA	NA	0	416
2781	143	TCGA-28-5216-01	NA	NA	MALE	GBM	NA	YES	4.5021	Non-codel	GBM	52	Grade IV	Wildtype	TCGA-28-5216-01	0	415	0	415	NA	NA	0	415
2684	45	TCGA-06-1804-01	NA	NA	FEMALE	GBM	NA	NO	2.8681	Non-codel	GBM	81	Grade IV	Wildtype	TCGA-06-1804-01	1	414	1	414	NA	NA	1	414
4931	538	TCGA-P5-A733-01	NA	NA	FEMALE	Astrocytoma	NA	YES	2.004	Non-codel	A	52	Grade II	Mutant	TCGA-P5-A733-01	0	414	0	414	0	414	0	414
4947	554	TCGA-QH-A6CW-01	NO	NO	MALE	Oligoastrocytoma	YES	NO	1.7141	Non-codel	AOA	43	Grade III	Mutant	TCGA-QH-A6CW-01	0	414	0	414	NA	NA	0	414
5060	667	TCGA-VM-A8CA-01	NA	NA	MALE	Oligodendroglioma	NA	NO	2.8681	Non-codel	O	54	Grade II	Mutant	TCGA-VM-A8CA-01	0	411	0	411	NA	NA	0	411
4949	556	TCGA-QH-A6CY-01	NA	NA	MALE	Oligoastrocytoma	YES	YES	1.9302	Codel	AO	38	Grade III	Mutant	TCGA-QH-A6CY-01	0	408	0	408	NA	NA	0	408
4628	238	TCGA-DU-5853-01	NA	NA	MALE	Oligoastrocytoma	NA	YES	3.1245	Non-codel	OA	29	Grade II	Mutant	TCGA-DU-5853-01	0	407	0	407	NA	NA	0	407
2794	156	TCGA-41-2572-01	YES	NO	MALE	GBM	NA	YES	4.891	Non-codel	GBM	67	Grade IV	Wildtype	TCGA-41-2572-01	1	406	1	406	NA	NA	1	122
5071	678	TCGA-WH-A86K-01	NA	NA	MALE	Astrocytoma	YES	NO	2.6487	Non-codel	A	65	Grade II	Mutant	TCGA-WH-A86K-01	0	405	0	405	NA	NA	0	405
2670	31	TCGA-06-0238-01	NO	NO	MALE	GBM	NA	YES	5.3502	Non-codel	GBM	46	Grade IV	Wildtype	TCGA-06-0238-01	1	405	1	405	NA	NA	1	311
4927	534	TCGA-P5-A72X-01	NA	NA	MALE	Astrocytoma	NA	YES	1.3623	Non-codel	AA	21	Grade III	Mutant	TCGA-P5-A72X-01	0	403	0	403	0	403	0	403
2711	72	TCGA-12-0618-01	NA	NA	MALE	GBM	NA	YES	1.9034	Non-codel	GBM	49	Grade IV	Wildtype	TCGA-12-0618-01	1	395	NA	395	NA	NA	0	395
4959	566	TCGA-QH-A870-01	YES	NO	FEMALE	Oligoastrocytoma	YES	NO	1.8242	Non-codel	AOA	38	Grade III	Mutant	TCGA-QH-A870-01	0	395	0	395	1	335	1	335
2647	8	TCGA-06-0130-01	NO	NO	MALE	GBM	NA	YES	6.0228	Non-codel	GBM	54	Grade IV	Wildtype	TCGA-06-0130-01	1	394	1	394	NA	NA	1	244
2783	145	TCGA-28-5220-01	NA	NA	MALE	GBM	NA	YES	4.5286	Non-codel	GBM	67	Grade IV	Wildtype	TCGA-28-5220-01	1	388	1	388	NA	NA	1	262
4906	513	TCGA-HW-A5KK-01	NA	NA	MALE	Astrocytoma	NA	YES	4.2548	Non-codel	AA	64	Grade III	Wildtype	TCGA-HW-A5KK-01	1	388	1	388	NA	NA	1	388
2671	32	TCGA-06-0644-01	YES	YES	MALE	GBM	NA	YES	5.7767	Non-codel	GBM	71	Grade IV	Wildtype	TCGA-06-0644-01	1	384	1	384	NA	NA	1	85
4941	548	TCGA-QH-A65V-01	NO	NO	FEMALE	Oligodendroglioma	YES	NO	2.4831	Codel	O	43	Grade II	Mutant	TCGA-QH-A65V-01	0	384	0	384	NA	NA	0	384
2689	50	TCGA-06-2562-01	NO	NO	MALE	GBM	NA	YES	5.3761	Non-codel	GBM	81	Grade IV	Wildtype	TCGA-06-2562-01	1	382	1	382	NA	NA	1	151
2686	47	TCGA-06-2558-01	NA	NA	FEMALE	GBM	NA	YES	4.3306	Non-codel	GBM	75	Grade IV	Wildtype	TCGA-06-2558-01	1	380	NA	380	NA	NA	0	380
4948	555	TCGA-QH-A6CX-01	NO	NO	MALE	Astrocytoma	NO	YES	3.7028	Non-codel	A	66	Grade II	Wildtype	TCGA-QH-A6CX-01	1	372	1	372	1	273	1	273
4859	466	TCGA-HT-8104-01	NA	NA	FEMALE	Astrocytoma	NA	NA	3.0961	Non-codel	AA	51	Grade III	Wildtype	TCGA-HT-8104-01	0	372	0	372	NA	NA	0	372
4605	215	TCGA-DB-A75K-01	NA	NA	FEMALE	Oligoastrocytoma	YES	YES	2.4908	Codel	AO	55	Grade III	Mutant	TCGA-DB-A75K-01	0	368	0	368	0	368	0	368
2795	157	TCGA-41-3915-01	NO	NO	MALE	GBM	NA	YES	5.3413	Non-codel	GBM	48	Grade IV	Wildtype	TCGA-41-3915-01	1	360	1	360	NA	NA	1	288
2667	27	TCGA-06-0211-01	YES	NO	MALE	GBM	NA	YES	3.87782	Non-codel	GBM	47	Grade IV	Wildtype	TCGA-06-0211-01	1	360	1	360	NA	NA	1	53
2696	57	TCGA-06-5408-01	NO	NO	FEMALE	GBM	NA	YES	2.6828	Non-codel	GBM	54	Grade IV	Wildtype	TCGA-06-5408-01	1	357	1	357	NA	NA	1	158
4928	535	TCGA-P5-A72Z-01	NA	NA	FEMALE	Oligodendroglioma	NA	YES	1.0983	Codel	AO	64	Grade III	Mutant	TCGA-P5-A72Z-01	0	354	0	354	0	354	0	354
4647	257	TCGA-DU-6403-01	NA	NA	FEMALE	Oligoastrocytoma	NA	YES	3.0038	Non-codel	AOA	60	Grade III	Wildtype	TCGA-DU-6403-01	1	354	1	354	NA	NA	1	354
4793	401	TCGA-HT-7469-01	YES	NO	MALE	Oligodendroglioma	NA	YES	1.8119	Non-codel	AO	30	Grade III	Wildtype	TCGA-HT-7469-01	1	351	1	351	NA	NA	1	92
4657	267	TCGA-DU-7006-01	NA	NA	FEMALE	Astrocytoma	NA	YES	5.014	Non-codel	AA	60	Grade III	Wildtype	TCGA-DU-7006-01	1	349	1	349	NA	NA	1	349
4701	310	TCGA-DU-A76K-01	NA	NA	MALE	Oligodendroglioma	NA	YES	0.7579	Non-codel	O	87	Grade II	Wildtype	TCGA-DU-A76K-01	1	347	1	347	NA	NA	1	203
2776	138	TCGA-28-5207-01	NA	NA	MALE	GBM	NA	YES	3.4713	Non-codel	GBM	71	Grade IV	Wildtype	TCGA-28-5207-01	1	343	1	343	NA	NA	1	343
4851	458	TCGA-HT-7884-01	NA	NA	FEMALE	Astrocytoma	NA	YES	1.0079	Non-codel	A	44	Grade II	Mutant	TCGA-HT-7884-01	0	343	0	343	NA	NA	0	343
2723	84	TCGA-14-0789-01	YES	NO	MALE	GBM	NA	YES	5.1635	Non-codel	GBM	54	Grade IV	Wildtype	TCGA-14-0789-01	1	342	NA	342	NA	NA	1	105
4606	216	TCGA-DB-A75L-01	NA	NA	FEMALE	Astrocytoma	YES	YES	2.7826	Non-codel	AA	36	Grade III	Mutant	TCGA-DB-A75L-01	0	342	0	342	0	342	0	342
4958	565	TCGA-QH-A86X-01	NA	NA	MALE	Oligodendroglioma	YES	NO	1.4335	Codel	O	33	Grade II	Mutant	TCGA-QH-A86X-01	0	337	0	337	0	337	0	337
2780	142	TCGA-28-5215-01	YES	NO	FEMALE	GBM	NA	YES	4.717	Non-codel	GBM	62	Grade IV	Wildtype	TCGA-28-5215-01	1	335	1	335	NA	NA	1	164
2715	76	TCGA-12-3650-01	YES	NO	MALE	GBM	NA	YES	3.6555	Non-codel	GBM	46	Grade IV	Wildtype	TCGA-12-3650-01	1	333	1	333	NA	NA	1	239
4929	536	TCGA-P5-A730-01	NA	NA	MALE	Oligoastrocytoma	NA	NO	2.8799	Codel	AO	22	Grade III	Mutant	TCGA-P5-A730-01	0	333	0	333	0	333	0	333
2655	16	TCGA-06-0158-01	YES	NO	MALE	GBM	NA	YES	3.154	Non-codel	GBM	73	Grade IV	Wildtype	TCGA-06-0158-01	1	329	1	329	NA	NA	1	90
4784	392	TCGA-FG-A70Z-01	NA	NA	FEMALE	Oligoastrocytoma	NA	YES	3.2236	Non-codel	AOA	53	Grade III	Wildtype	TCGA-FG-A70Z-01	0	328	0	328	NA	NA	0	328
4773	381	TCGA-FG-A4MU-01	NA	NA	MALE	Oligoastrocytoma	NO	NA	3.907	Non-codel	AOA	58	Grade III	Wildtype	TCGA-FG-A4MU-01	0	326	0	326	NA	NA	0	326
2713	74	TCGA-12-0821-01	YES	NO	MALE	GBM	NA	YES	3.29	Non-codel	GBM	62	Grade IV	Wildtype	TCGA-12-0821-01	1	323	1	323	NA	NA	1	259
4890	497	TCGA-HT-A74J-01	NA	NA	MALE	Oligoastrocytoma	YES	NO	1.6466	Non-codel	OA	33	Grade II	Mutant	TCGA-HT-A74J-01	0	320	0	320	NA	NA	0	320
2663	23	TCGA-06-0190-01	YES	NO	MALE	GBM	NA	YES	4.8207	Non-codel	GBM	62	Grade IV	Wildtype	TCGA-06-0190-01	1	317	1	317	NA	NA	1	88
4926	533	TCGA-P5-A72W-01	NA	NA	MALE	Astrocytoma	NA	YES	2.5238	Non-codel	AA	35	Grade III	Mutant	TCGA-P5-A72W-01	0	317	0	317	0	317	0	317
5011	618	TCGA-S9-A7R2-01	NA	NA	MALE	Astrocytoma	NA	YES	3.6018	Non-codel	AA	69	Grade III	Wildtype	TCGA-S9-A7R2-01	1	316	1	316	NA	NA	1	316
4669	279	TCGA-DU-7290-01	NA	NA	FEMALE	Astrocytoma	NA	NO	4.1506	Non-codel	AA	45	Grade III	Wildtype	TCGA-DU-7290-01	1	315	1	315	NA	NA	1	315
2651	12	TCGA-06-0141-01	YES	NO	MALE	GBM	NA	YES	5.8548	Non-codel	GBM	62	Grade IV	Wildtype	TCGA-06-0141-01	1	313	1	313	NA	NA	1	145
4951	558	TCGA-QH-A6X3-01	NA	NA	MALE	Oligoastrocytoma	YES	NO	1.9822	Non-codel	OA	27	Grade II	Mutant	TCGA-QH-A6X3-01	0	313	0	313	0	313	0	313
2759	120	TCGA-27-1832-01	YES	NO	FEMALE	GBM	NA	YES	5.8888	Non-codel	GBM	59	Grade IV	Wildtype	TCGA-27-1832-01	1	300	1	300	NA	NA	1	176
2742	103	TCGA-19-2619-01	YES	NO	FEMALE	GBM	NA	YES	2.4597	Non-codel	GBM	55	Grade IV	Wildtype	TCGA-19-2619-01	0	294	0	294	NA	NA	1	146
4920	527	TCGA-P5-A5F0-01	NA	NA	MALE	Oligodendroglioma	NA	YES	0.5069	Codel	O	33	Grade II	Mutant	TCGA-P5-A5F0-01	0	287	0	287	NA	NA	0	287
2751	112	TCGA-26-5132-01	NA	NA	MALE	GBM	NA	YES	3.7269	Non-codel	GBM	74	Grade IV	Wildtype	TCGA-26-5132-01	0	286	0	286	NA	NA	0	286
4855	462	TCGA-HT-8012-01	NO	NO	FEMALE	Oligodendroglioma	NA	NO	1.196	Codel	O	30	Grade II	Mutant	TCGA-HT-8012-01	0	286	0	286	NA	NA	1	133
2803	165	TCGA-76-4931-01	YES	YES	FEMALE	GBM	NA	YES	2.982	Non-codel	GBM	70	Grade IV	Wildtype	TCGA-76-4931-01	1	279	1	279	NA	NA	1	112
4950	557	TCGA-QH-A6CZ-01	NO	NO	MALE	Oligoastrocytoma	YES	NO	1.7446	Codel	O	38	Grade II	Mutant	TCGA-QH-A6CZ-01	0	279	0	279	NA	NA	0	279
4930	537	TCGA-P5-A731-01	NA	NA	FEMALE	Oligoastrocytoma	NA	YES	2.7594	Non-codel	OA	59	Grade II	Mutant	TCGA-P5-A731-01	0	274	0	274	NA	NA	0	274
2701	62	TCGA-06-5414-01	NO	NO	MALE	GBM	NA	YES	4.7274	Non-codel	GBM	61	Grade IV	Wildtype	TCGA-06-5414-01	0	273	0	273	NA	NA	1	167
2754	115	TCGA-26-5135-01	NA	NA	FEMALE	GBM	NA	NA	3.9829	Non-codel	GBM	72	Grade IV	Wildtype	TCGA-26-5135-01	1	270	NA	270	NA	NA	0	270
2789	151	TCGA-32-2632-01	NA	NA	MALE	GBM	NA	NA	4.3862	Non-codel	GBM	80	Grade IV	Wildtype	TCGA-32-2632-01	1	269	1	269	NA	NA	1	269
4664	274	TCGA-DU-7013-01	NO	NO	MALE	Astrocytoma	NA	YES	2.8582	Non-codel	AA	59	Grade III	Wildtype	TCGA-DU-7013-01	1	269	1	269	NA	NA	1	187
2700	61	TCGA-06-5413-01	YES	NO	MALE	GBM	NA	YES	5.0841	Non-codel	GBM	67	Grade IV	Wildtype	TCGA-06-5413-01	0	268	0	268	NA	NA	1	195
2702	63	TCGA-06-5415-01	NA	NA	MALE	GBM	NA	YES	3.2722	Non-codel	GBM	60	Grade IV	Wildtype	TCGA-06-5415-01	0	260	0	260	NA	NA	0	260
4629	239	TCGA-DU-5854-01	YES	NO	FEMALE	Astrocytoma	NA	YES	3.8739	Non-codel	AA	57	Grade III	Wildtype	TCGA-DU-5854-01	0	257	0	257	NA	NA	1	202
2698	59	TCGA-06-5411-01	YES	YES	MALE	GBM	NA	YES	4.5367	Non-codel	GBM	51	Grade IV	Wildtype	TCGA-06-5411-01	1	254	1	254	NA	NA	1	214
5003	610	TCGA-S9-A7J1-01	NA	NA	MALE	Oligodendroglioma	YES	NO	2.6302	Codel	O	43	Grade II	Mutant	TCGA-S9-A7J1-01	0	249	0	249	NA	NA	0	249
5069	676	TCGA-VW-A8FI-01	NA	NA	MALE	Astrocytoma	NA	YES	2.9167	Non-codel	AA	66	Grade III	Wildtype	TCGA-VW-A8FI-01	1	245	1	245	NA	NA	1	245
4917	524	TCGA-P5-A5EX-01	NA	NA	FEMALE	Oligodendroglioma	NA	YES	6.1869	Codel	AO	41	Grade III	Mutant	TCGA-P5-A5EX-01	0	243	0	243	NA	NA	0	243
4670	280	TCGA-DU-7292-01	YES	YES	MALE	Astrocytoma	NA	YES	2.1047	Non-codel	AA	69	Grade III	Wildtype	TCGA-DU-7292-01	1	242	1	242	NA	NA	1	91
4655	265	TCGA-DU-6410-01	NA	NA	MALE	Oligodendroglioma	NA	NO	0.1124	Codel	AO	56	Grade III	Mutant	TCGA-DU-6410-01	0	242	0	242	NA	NA	0	242
4922	529	TCGA-P5-A5F2-01	NA	NA	FEMALE	Astrocytoma	NA	NO	0.7916	Non-codel	A	36	Grade II	Mutant	TCGA-P5-A5F2-01	0	242	0	242	NA	NA	0	242
4998	605	TCGA-S9-A7IS-01	NA	NA	FEMALE	Astrocytoma	NA	YES	1.8323	Non-codel	AA	33	Grade III	Mutant	TCGA-S9-A7IS-01	1	241	1	241	NA	NA	1	241
5062	669	TCGA-VM-A8CD-01	NO	NO	MALE	Astrocytoma	NO	YES	3.1028	Non-codel	AA	58	Grade III	Wildtype	TCGA-VM-A8CD-01	1	240	1	240	NA	NA	1	240
2678	39	TCGA-06-0745-01	NO	NO	MALE	GBM	NA	YES	5.2238	Non-codel	GBM	59	Grade IV	Wildtype	TCGA-06-0745-01	1	239	1	239	NA	NA	1	92
4558	168	TCGA-CS-4941-01	NO	YES	MALE	Astrocytoma	NA	YES	4.0593	Non-codel	AA	67	Grade III	Wildtype	TCGA-CS-4941-01	1	234	1	234	NA	NA	1	9
2731	92	TCGA-14-1825-01	YES	NO	MALE	GBM	NA	YES	2.77	Non-codel	GBM	70	Grade IV	Wildtype	TCGA-14-1825-01	1	232	1	232	NA	NA	1	82
2766	127	TCGA-27-2524-01	NA	NA	MALE	GBM	NA	YES	5.4919	Non-codel	GBM	56	Grade IV	Wildtype	TCGA-27-2524-01	1	231	1	231	NA	NA	1	231
4923	530	TCGA-P5-A5F4-01	NA	NA	FEMALE	Oligodendroglioma	NA	YES	1.0079	Non-codel	AO	35	Grade III	Mutant	TCGA-P5-A5F4-01	0	231	0	231	NA	NA	0	231
4710	319	TCGA-DU-A7TD-01	NA	NA	MALE	Oligoastrocytoma	NA	YES	3.6793	Non-codel	AOA	52	Grade III	Wildtype	TCGA-DU-A7TD-01	1	228	1	228	NA	NA	1	188
2665	25	TCGA-06-0210-01	NO	NO	FEMALE	GBM	NA	YES	5.1756	Non-codel	GBM	72	Grade IV	Wildtype	TCGA-06-0210-01	1	225	1	225	NA	NA	1	67
2773	135	TCGA-28-2513-01	YES	YES	FEMALE	GBM	NA	YES	5.8205	Non-codel	GBM	69	Grade IV	Wildtype	TCGA-28-2513-01	0	222	0	222	NA	NA	1	75
2682	43	TCGA-06-0878-01	YES	NO	MALE	GBM	NA	YES	5.1306	Non-codel	GBM	74	Grade IV	Wildtype	TCGA-06-0878-01	0	218	0	218	NA	NA	1	66
2732	93	TCGA-14-1829-01	NA	NA	MALE	GBM	NA	YES	7.1523	Non-codel	GBM	57	Grade IV	Wildtype	TCGA-14-1829-01	0	218	0	218	NA	NA	0	218
4646	256	TCGA-DU-6402-01	NO	NO	MALE	Astrocytoma	NA	YES	4.9012	Non-codel	AA	52	Grade III	Wildtype	TCGA-DU-6402-01	1	214	1	214	NA	NA	1	103
4835	443	TCGA-HT-7694-01	NA	NA	MALE	Oligodendroglioma	NA	YES	1.2516	Codel	AO	60	Grade III	Mutant	TCGA-HT-7694-01	0	210	0	210	0	210	0	210
4630	240	TCGA-DU-5855-01	NA	NA	FEMALE	Oligoastrocytoma	NA	YES	2.4279	Non-codel	AOA	49	Grade III	Mutant	TCGA-DU-5855-01	0	207	0	207	NA	NA	0	207
4627	237	TCGA-DU-5852-01	YES	YES	FEMALE	Oligoastrocytoma	NA	NO	3.0723	Non-codel	AOA	61	Grade III	Wildtype	TCGA-DU-5852-01	1	205	1	205	NA	NA	1	24
4916	523	TCGA-P5-A5EW-01	NA	NA	FEMALE	Astrocytoma	NA	NA	2.6043	Non-codel	A	20	Grade II	Mutant	TCGA-P5-A5EW-01	0	204	0	204	NA	NA	0	204
4792	400	TCGA-HT-7468-01	NA	NA	MALE	Oligodendroglioma	NA	NO	2.8117	Codel	AO	30	Grade III	Mutant	TCGA-HT-7468-01	0	203	0	203	NA	NA	0	203
4663	273	TCGA-DU-7012-01	NO	NO	FEMALE	Astrocytoma	NA	YES	4.9787	Non-codel	AA	74	Grade III	Wildtype	TCGA-DU-7012-01	1	199	1	199	NA	NA	1	199
4800	408	TCGA-HT-7476-01	NA	NA	MALE	Astrocytoma	NA	YES	2.4779	Non-codel	A	26	Grade II	Mutant	TCGA-HT-7476-01	0	199	0	199	NA	NA	0	199
4567	177	TCGA-CS-5397-01	NA	NA	FEMALE	Astrocytoma	NA	YES	2.5263	Non-codel	AA	54	Grade III	Wildtype	TCGA-CS-5397-01	1	194	1	194	NA	NA	1	194
4802	410	TCGA-HT-7478-01	NA	NA	MALE	Astrocytoma	NA	YES	4.3639	Non-codel	A	36	Grade II	Mutant	TCGA-HT-7478-01	0	194	0	194	0	194	0	194
4886	493	TCGA-HT-A61A-01	NA	NA	FEMALE	Oligodendroglioma	NA	YES	2.1894	Non-codel	O	20	Grade II	Mutant	TCGA-HT-A61A-01	0	194	0	194	0	194	0	194
4860	467	TCGA-HT-8105-01	NA	NA	MALE	Oligodendroglioma	NA	YES	2.6185	Codel	AO	54	Grade III	Mutant	TCGA-HT-8105-01	0	190	0	190	NA	NA	0	190
2707	68	TCGA-06-5858-01	NO	NO	FEMALE	GBM	NA	YES	3.492	Non-codel	GBM	45	Grade IV	Wildtype	TCGA-06-5858-01	0	187	0	187	NA	NA	1	97
4826	434	TCGA-HT-7684-01	NA	NA	MALE	Oligoastrocytoma	NA	NO	3.7345	Non-codel	AOA	58	Grade III	Mutant	TCGA-HT-7684-01	0	184	0	184	0	184	0	184
4598	208	TCGA-DB-A64Q-01	NA	NA	FEMALE	Oligoastrocytoma	YES	NO	2.9692	Codel	O	31	Grade II	Mutant	TCGA-DB-A64Q-01	0	182	0	182	NA	NA	0	182
2691	52	TCGA-06-2564-01	NA	NA	MALE	GBM	NA	YES	3.8541	Non-codel	GBM	50	Grade IV	Wildtype	TCGA-06-2564-01	0	181	0	181	NA	NA	0	181
4921	528	TCGA-P5-A5F1-01	NA	NA	MALE	Astrocytoma	NA	NA	3.6646	Non-codel	A	30	Grade II	Mutant	TCGA-P5-A5F1-01	0	179	0	179	NA	NA	0	179
4985	592	TCGA-S9-A6UA-01	NO	NO	MALE	Astrocytoma	NA	NO	5.1152	Non-codel	AA	66	Grade III	Wildtype	TCGA-S9-A6UA-01	1	178	1	178	NA	NA	1	161
2673	34	TCGA-06-0646-01	NO	NO	MALE	GBM	NA	YES	4.2304	Non-codel	GBM	60	Grade IV	Wildtype	TCGA-06-0646-01	1	175	1	175	NA	NA	1	90
2672	33	TCGA-06-0645-01	NA	NA	FEMALE	GBM	NA	NO	5.7426	Non-codel	GBM	55	Grade IV	Wildtype	TCGA-06-0645-01	1	175	1	175	NA	NA	1	175
4789	397	TCGA-FG-A87Q-01	NA	NA	FEMALE	Astrocytoma	NO	YES	3.7083	Non-codel	AA	61	Grade III	Wildtype	TCGA-FG-A87Q-01	0	174	0	174	0	174	0	174
4864	471	TCGA-HT-8109-01	NA	NA	MALE	Oligodendroglioma	NA	YES	1.934	Codel	AO	64	Grade III	Mutant	TCGA-HT-8109-01	0	169	0	169	NA	NA	0	169
2753	114	TCGA-26-5134-01	NA	NA	MALE	GBM	NA	YES	2.6185	Non-codel	GBM	74	Grade IV	Wildtype	TCGA-26-5134-01	0	167	0	167	NA	NA	0	167
2725	86	TCGA-14-0817-01	NA	NA	FEMALE	GBM	NA	NO	5.689	Non-codel	GBM	69	Grade IV	Wildtype	TCGA-14-0817-01	1	164	NA	164	NA	NA	0	164
4879	486	TCGA-HT-A5RC-01	NA	NA	FEMALE	Astrocytoma	NA	YES	3.4504	Non-codel	AA	70	Grade III	Wildtype	TCGA-HT-A5RC-01	1	162	1	162	NA	NA	1	162
4848	455	TCGA-HT-7880-01	NA	NA	MALE	Oligoastrocytoma	NA	NO	0.7916	Non-codel	OA	30	Grade II	Mutant	TCGA-HT-7880-01	0	162	0	162	NA	NA	0	162
2774	136	TCGA-28-2514-01	NA	NA	MALE	GBM	NA	YES	3.0498	Non-codel	GBM	45	Grade IV	Wildtype	TCGA-28-2514-01	0	160	0	160	NA	NA	0	160
2782	144	TCGA-28-5218-01	NA	NA	MALE	GBM	NA	YES	5.605	Non-codel	GBM	63	Grade IV	Wildtype	TCGA-28-5218-01	1	157	NA	157	NA	NA	0	157
4680	290	TCGA-DU-8158-01	NA	NA	FEMALE	Astrocytoma	NA	NA	3.7138	Non-codel	AA	57	Grade III	Wildtype	TCGA-DU-8158-01	1	155	1	155	NA	NA	1	155
2704	65	TCGA-06-5417-01	NA	NA	FEMALE	GBM	NA	YES	3.0323	NA	GBM	45	Grade IV	Mutant	TCGA-06-5417-01	0	155	0	155	NA	NA	0	155
2757	118	TCGA-27-1830-01	NO	NO	MALE	GBM	NA	YES	4.9982	Non-codel	GBM	57	Grade IV	Wildtype	TCGA-27-1830-01	1	154	1	154	NA	NA	1	124
4809	417	TCGA-HT-7601-01	NA	NA	FEMALE	Astrocytoma	NA	YES	5.0794	Non-codel	AA	30	Grade III	Mutant	TCGA-HT-7601-01	0	153	0	153	NA	NA	0	153
2687	48	TCGA-06-2559-01	NA	NA	MALE	GBM	NA	YES	3.5486	Non-codel	GBM	83	Grade IV	Wildtype	TCGA-06-2559-01	1	150	1	150	NA	NA	1	150
2743	104	TCGA-19-2620-01	NA	NA	MALE	GBM	NA	YES	3.6928	Non-codel	GBM	70	Grade IV	Wildtype	TCGA-19-2620-01	1	148	0	148	NA	NA	0	148
2798	160	TCGA-76-4925-01	NO	NO	MALE	GBM	NA	YES	3.2707	Non-codel	GBM	76	Grade IV	Wildtype	TCGA-76-4925-01	1	146	NA	146	NA	NA	1	88
2772	133	TCGA-28-2509-01	NA	NA	FEMALE	GBM	NA	YES	3.9801	Non-codel	GBM	77	Grade IV	Wildtype	TCGA-28-2509-01	0	145	0	145	NA	NA	0	145
2786	148	TCGA-32-1982-01	NA	NA	FEMALE	GBM	NA	NA	4.991	Non-codel	GBM	76	Grade IV	Wildtype	TCGA-32-1982-01	1	142	1	142	NA	NA	1	142
2708	69	TCGA-06-5859-01	NA	NA	MALE	GBM	NA	YES	4.4196	Non-codel	GBM	63	Grade IV	Wildtype	TCGA-06-5859-01	0	139	0	139	NA	NA	0	139
4813	421	TCGA-HT-7605-01	NA	NA	MALE	Oligodendroglioma	NA	NO	1.8762	Codel	O	38	Grade II	Mutant	TCGA-HT-7605-01	0	139	0	139	NA	NA	0	139
2699	60	TCGA-06-5412-01	NO	NO	FEMALE	GBM	NA	YES	6.0907	Non-codel	GBM	78	Grade IV	Wildtype	TCGA-06-5412-01	1	138	1	138	NA	NA	1	88
2799	161	TCGA-76-4926-01	YES	YES	MALE	GBM	NA	YES	3.3787	Non-codel	GBM	68	Grade IV	Wildtype	TCGA-76-4926-01	1	138	1	138	NA	NA	1	34
2693	54	TCGA-06-2567-01	NA	NA	MALE	GBM	NA	YES	4.3772	Non-codel	GBM	65	Grade IV	Wildtype	TCGA-06-2567-01	1	133	1	133	NA	NA	1	133
2745	106	TCGA-19-2625-01	NA	NA	FEMALE	GBM	NA	NO	4.1285	Non-codel	GBM	76	Grade IV	Wildtype	TCGA-19-2625-01	1	124	0	124	NA	NA	0	124
4808	416	TCGA-HT-7485-01	NA	NA	MALE	Astrocytoma	NA	NO	2.3222	Non-codel	A	42	Grade II	Mutant	TCGA-HT-7485-01	0	122	0	122	0	122	0	122
2736	97	TCGA-16-0846-01	NA	NA	MALE	GBM	NA	NO	4.4503	Non-codel	GBM	85	Grade IV	Wildtype	TCGA-16-0846-01	1	119	1	119	NA	NA	1	119
2706	67	TCGA-06-5856-01	NA	NA	MALE	GBM	NA	NO	4.4496	Non-codel	GBM	58	Grade IV	Wildtype	TCGA-06-5856-01	1	114	1	114	NA	NA	1	114
4798	406	TCGA-HT-7474-01	NA	NA	MALE	Oligoastrocytoma	NA	NO	2.0111	Non-codel	OA	52	Grade II	Mutant	TCGA-HT-7474-01	0	114	0	114	NA	NA	0	114
4850	457	TCGA-HT-7882-01	NA	NA	MALE	Oligodendroglioma	NA	NO	5.6502	Non-codel	AO	66	Grade III	Wildtype	TCGA-HT-7882-01	1	113	1	113	NA	NA	1	113
4847	454	TCGA-HT-7879-01	NA	NA	MALE	Oligoastrocytoma	NA	YES	2.4623	Non-codel	AOA	31	Grade III	Mutant	TCGA-HT-7879-01	0	112	0	112	0	112	0	112
2802	164	TCGA-76-4929-01	NA	NA	FEMALE	GBM	NA	NA	3.695	Non-codel	GBM	76	Grade IV	Wildtype	TCGA-76-4929-01	1	111	1	111	NA	NA	1	111
2697	58	TCGA-06-5410-01	NA	NA	FEMALE	GBM	NA	NO	7.3677	Non-codel	GBM	72	Grade IV	Wildtype	TCGA-06-5410-01	1	108	1	108	NA	NA	1	108
2719	80	TCGA-12-5299-01	NA	NA	FEMALE	GBM	NA	YES	4.0055	Non-codel	GBM	56	Grade IV	Wildtype	TCGA-12-5299-01	1	98	1	98	NA	NA	1	98
2658	19	TCGA-06-0174-01	NO	NO	MALE	GBM	NA	YES	2.4198	Non-codel	GBM	54	Grade IV	Wildtype	TCGA-06-0174-01	1	98	1	98	NA	NA	1	47
2654	15	TCGA-06-0157-01	NA	NA	FEMALE	GBM	NA	YES	3.2018	Non-codel	GBM	63	Grade IV	Wildtype	TCGA-06-0157-01	1	97	1	97	NA	NA	1	97
4815	423	TCGA-HT-7607-01	NA	NA	FEMALE	Astrocytoma	NA	NO	1.3791	Codel	A	61	Grade II	Mutant	TCGA-HT-7607-01	1	96	1	96	NA	NA	1	96
2771	132	TCGA-28-2499-01	NA	NA	MALE	GBM	NA	NA	4.2684	NA	GBM	59	Grade IV	Wildtype	TCGA-28-2499-01	0	95	NA	95	NA	NA	0	95
2801	163	TCGA-76-4928-01	NA	NA	FEMALE	GBM	NA	YES	6.6577	Non-codel	GBM	85	Grade IV	Wildtype	TCGA-76-4928-01	1	94	1	94	NA	NA	1	94
4833	441	TCGA-HT-7692-01	NA	NA	MALE	Oligoastrocytoma	NA	YES	1.9638	Codel	O	43	Grade II	Mutant	TCGA-HT-7692-01	0	90	0	90	0	90	0	90
2767	128	TCGA-27-2526-01	NA	NA	FEMALE	GBM	NA	NO	5.6508	Non-codel	GBM	79	Grade IV	Wildtype	TCGA-27-2526-01	1	87	1	87	NA	NA	1	87
4679	289	TCGA-DU-7309-01	NO	NO	FEMALE	Oligodendroglioma	NA	YES	1.412	Non-codel	AO	41	Grade III	Mutant	TCGA-DU-7309-01	0	84	0	84	NA	NA	0	84
2705	66	TCGA-06-5418-01	NA	NA	FEMALE	GBM	NA	NO	4.9227	Non-codel	GBM	75	Grade IV	Wildtype	TCGA-06-5418-01	1	83	1	83	NA	NA	1	83
2679	40	TCGA-06-0747-01	NA	NA	MALE	GBM	NA	YES	3.5161	Non-codel	GBM	53	Grade IV	Wildtype	TCGA-06-0747-01	1	82	1	82	NA	NA	1	82
2680	41	TCGA-06-0749-01	NA	NA	MALE	GBM	NA	YES	4.5066	Non-codel	GBM	50	Grade IV	Wildtype	TCGA-06-0749-01	1	82	1	82	NA	NA	1	82
4880	487	TCGA-HT-A614-01	NA	NA	MALE	Oligoastrocytoma	NA	NA	2.5658	Non-codel	OA	47	Grade II	Mutant	TCGA-HT-A614-01	0	82	0	82	NA	NA	0	82
2769	130	TCGA-28-1747-01	NA	NA	MALE	GBM	NA	YES	3.9654	Non-codel	GBM	44	Grade IV	Wildtype	TCGA-28-1747-01	1	77	NA	77	NA	NA	0	77
4940	547	TCGA-QH-A65S-01	NO	NO	FEMALE	Oligoastrocytoma	YES	NO	2.609	Non-codel	OA	32	Grade II	Mutant	TCGA-QH-A65S-01	0	77	0	77	NA	NA	0	77
2641	2	TCGA-02-0055-01	NO	NO	FEMALE	GBM	NA	YES	5.8205	Non-codel	GBM	62	Grade IV	Wildtype	TCGA-02-0055-01	1	76	1	76	NA	NA	1	6
4863	470	TCGA-HT-8108-01	NA	NA	FEMALE	Oligodendroglioma	NA	NO	3.7443	Non-codel	O	26	Grade II	Mutant	TCGA-HT-8108-01	0	76	0	76	NA	NA	0	76
4889	496	TCGA-HT-A74H-01	NA	NA	MALE	Astrocytoma	NA	YES	3.4894	Non-codel	AA	62	Grade III	Wildtype	TCGA-HT-A74H-01	0	74	0	74	NA	NA	0	74
4656	266	TCGA-DU-6542-01	NA	NA	MALE	Oligoastrocytoma	NA	YES	2.9839	Non-codel	AOA	25	Grade III	Mutant	TCGA-DU-6542-01	0	73	0	73	NA	NA	0	73
4918	525	TCGA-P5-A5EY-01	NA	NA	MALE	Astrocytoma	NA	NA	1.7617	Non-codel	A	21	Grade II	Wildtype	TCGA-P5-A5EY-01	0	72	0	72	NA	NA	0	72
4919	526	TCGA-P5-A5EZ-01	NA	NA	MALE	Astrocytoma	NA	NA	2.7826	Non-codel	AA	39	Grade III	Mutant	TCGA-P5-A5EZ-01	0	70	0	70	NA	NA	0	70
2722	83	TCGA-14-0787-01	NA	NA	MALE	GBM	NA	NO	5.1355	Non-codel	GBM	69	Grade IV	Wildtype	TCGA-14-0787-01	1	68	NA	68	NA	NA	0	68
2674	35	TCGA-06-0649-01	NA	NA	FEMALE	GBM	NA	NO	5.6147	Non-codel	GBM	73	Grade IV	Wildtype	TCGA-06-0649-01	1	64	1	64	NA	NA	1	64
5004	611	TCGA-S9-A7J2-01	NA	NA	MALE	Oligodendroglioma	YES	NO	1.1117	Codel	AO	25	Grade III	Mutant	TCGA-S9-A7J2-01	0	62	0	62	NA	NA	0	62
4955	562	TCGA-QH-A6X9-01	NA	NA	FEMALE	Oligodendroglioma	YES	NO	1.6281	Non-codel	O	73	Grade II	Mutant	TCGA-QH-A6X9-01	0	58	0	58	NA	NA	0	58
4882	489	TCGA-HT-A616-01	NA	NA	FEMALE	Astrocytoma	NA	NO	2.561	Non-codel	A	36	Grade II	Mutant	TCGA-HT-A616-01	0	55	0	55	NA	NA	0	55
4853	460	TCGA-HT-8010-01	NA	NA	FEMALE	Oligodendroglioma	NA	NO	1.2271	Codel	O	64	Grade II	Mutant	TCGA-HT-8010-01	0	50	0	50	NA	NA	0	50
2756	117	TCGA-26-5139-01	NA	NA	FEMALE	GBM	NA	NO	3.8729	Non-codel	GBM	65	Grade IV	Wildtype	TCGA-26-5139-01	0	48	0	48	NA	NA	0	48
4924	531	TCGA-P5-A5F6-01	NA	NA	MALE	Oligodendroglioma	NA	NA	0.6332	Non-codel	O	26	Grade II	Wildtype	TCGA-P5-A5F6-01	0	39	0	39	NA	NA	0	39
4644	254	TCGA-DU-6400-01	NA	NA	FEMALE	Oligodendroglioma	NA	NO	1.2815	Codel	O	66	Grade II	Mutant	TCGA-DU-6400-01	1	37	1	37	NA	NA	1	37
2770	131	TCGA-28-1753-01	NA	NA	MALE	GBM	NA	YES	4.499	Non-codel	GBM	53	Grade IV	Wildtype	TCGA-28-1753-01	0	37	0	37	NA	NA	0	37
2785	147	TCGA-32-1980-01	NA	NA	MALE	GBM	NA	NO	5.4667	Non-codel	GBM	72	Grade IV	Wildtype	TCGA-32-1980-01	1	36	1	36	NA	NA	1	36
2685	46	TCGA-06-2557-01	NA	NA	MALE	GBM	NA	NO	4.7913	Non-codel	GBM	76	Grade IV	Wildtype	TCGA-06-2557-01	1	33	1	33	NA	NA	1	33
2721	82	TCGA-14-0781-01	NA	NA	MALE	GBM	NA	NO	5.1119	Non-codel	GBM	49	Grade IV	Wildtype	TCGA-14-0781-01	1	29	1	29	NA	NA	1	29
2681	42	TCGA-06-0750-01	NA	NA	MALE	GBM	NA	NO	5.281	Non-codel	GBM	43	Grade IV	Wildtype	TCGA-06-0750-01	1	28	1	28	NA	NA	1	28
2793	155	TCGA-41-2571-01	NO	NO	MALE	GBM	NA	NO	3.3307	Non-codel	GBM	89	Grade IV	Wildtype	TCGA-41-2571-01	1	26	1	26	NA	NA	1	26
4824	432	TCGA-HT-7680-01	NO	NO	FEMALE	Astrocytoma	NA	NO	3.1377	Non-codel	A	32	Grade II	Wildtype	TCGA-HT-7680-01	0	23	0	23	NA	NA	0	23
2668	29	TCGA-06-0219-01	NA	NA	MALE	GBM	NA	NO	5.353	Non-codel	GBM	67	Grade IV	Wildtype	TCGA-06-0219-01	1	22	1	22	NA	NA	1	22
4713	322	TCGA-DU-A7TJ-01	NA	NA	MALE	Astrocytoma	YES	NA	3.3675	Non-codel	AA	55	Grade III	Wildtype	TCGA-DU-A7TJ-01	0	17	0	17	NA	NA	0	17
4842	450	TCGA-HT-7860-01	NA	NA	FEMALE	Astrocytoma	NA	NA	3.2752	Non-codel	AA	60	Grade III	Wildtype	TCGA-HT-7860-01	0	15	0	15	NA	NA	0	15
4862	469	TCGA-HT-8107-01	NA	NA	MALE	Oligodendroglioma	NA	NO	1.1447	Non-codel	O	62	Grade II	Wildtype	TCGA-HT-8107-01	0	14	0	14	NA	NA	0	14
2694	55	TCGA-06-2569-01	NA	NA	FEMALE	GBM	NA	NA	5.1293	Non-codel	GBM	24	Grade IV	Wildtype	TCGA-06-2569-01	0	13	0	13	NA	NA	0	13
4564	174	TCGA-CS-5394-01	NA	NA	MALE	Astrocytoma	NA	NA	0.6145	Non-codel	AA	40	Grade III	Mutant	TCGA-CS-5394-01	0	8	0	8	NA	NA	0	8
4820	428	TCGA-HT-7616-01	NA	NA	MALE	Oligodendroglioma	NA	NO	5.2036	Codel	AO	75	Grade III	Mutant	TCGA-HT-7616-01	1	7	1	7	NA	NA	1	7
4925	532	TCGA-P5-A72U-01	NA	NA	FEMALE	Oligodendroglioma	NA	NO	3.1393	Non-codel	AO	71	Grade III	Wildtype	TCGA-P5-A72U-01	0	7	0	7	0	7	0	7
4872	479	TCGA-HT-A4DS-01	NA	NA	FEMALE	Astrocytoma	NA	NA	4.2987	Non-codel	AA	55	Grade III	Wildtype	TCGA-HT-A4DS-01	0	7	0	7	NA	NA	0	7
4915	522	TCGA-P5-A5EV-01	NA	NA	MALE	Astrocytoma	NA	NA	2.4386	Non-codel	A	39	Grade II	Mutant	TCGA-P5-A5EV-01	0	7	0	7	NA	NA	0	7
4744	353	TCGA-F6-A8O3-01	NA	NA	MALE	Oligodendroglioma	NA	NA	0.537	Codel	O	34	Grade II	Mutant	TCGA-F6-A8O3-01	0	7	0	7	0	7	0	7
4866	473	TCGA-HT-8111-01	NA	NA	MALE	Oligoastrocytoma	NA	NA	2.7095	Non-codel	AOA	32	Grade III	Mutant	TCGA-HT-8111-01	0	7	0	7	NA	NA	0	7
4840	448	TCGA-HT-7857-01	NA	NA	FEMALE	Astrocytoma	NA	NO	5.4572	Non-codel	AA	24	Grade III	Wildtype	TCGA-HT-7857-01	0	7	0	7	NA	NA	0	7
2796	158	TCGA-41-4097-01	NA	NA	FEMALE	GBM	NA	NO	4.7143	Non-codel	GBM	63	Grade IV	Wildtype	TCGA-41-4097-01	1	6	1	6	NA	NA	1	6
4745	354	TCGA-F6-A8O4-01	NA	NA	MALE	Astrocytoma	NA	NA	1.3623	Non-codel	A	44	Grade II	Mutant	TCGA-F6-A8O4-01	0	6	0	6	0	6	0	6
2744	105	TCGA-19-2624-01	NA	NA	MALE	GBM	NA	NO	2.3564	Non-codel	GBM	51	Grade IV	Wildtype	TCGA-19-2624-01	1	5	0	5	NA	NA	0	5
4822	430	TCGA-HT-7676-01	NA	NA	MALE	Oligodendroglioma	NA	NA	3.7529	Non-codel	O	26	Grade II	Mutant	TCGA-HT-7676-01	0	5	0	5	NA	NA	0	5
4795	403	TCGA-HT-7471-01	NA	NA	FEMALE	Oligodendroglioma	NA	NA	4.3534	Codel	AO	37	Grade III	Mutant	TCGA-HT-7471-01	0	4	0	4	NA	NA	0	4
4874	481	TCGA-HT-A5R5-01	NA	NA	FEMALE	Oligodendroglioma	NA	NA	2.0535	Non-codel	O	33	Grade II	Mutant	TCGA-HT-A5R5-01	0	4	0	4	0	4	0	4
4846	453	TCGA-HT-7877-01	NA	NA	FEMALE	Oligodendroglioma	NA	NO	1.1577	Codel	O	20	Grade II	Mutant	TCGA-HT-7877-01	0	4	0	4	NA	NA	0	4
4828	436	TCGA-HT-7687-01	NA	NA	MALE	Oligodendroglioma	NA	NA	2.6487	Codel	AO	74	Grade III	Mutant	TCGA-HT-7687-01	0	3	0	3	NA	NA	0	3
4791	399	TCGA-HT-7467-01	NA	NA	MALE	Oligodendroglioma	NA	NA	1.8683	Codel	O	54	Grade II	Mutant	TCGA-HT-7467-01	0	3	0	3	0	3	0	3
4861	468	TCGA-HT-8106-01	NA	NA	MALE	Astrocytoma	NA	NO	5.6056	Non-codel	AA	53	Grade III	Mutant	TCGA-HT-8106-01	0	3	0	3	NA	NA	0	3
4893	500	TCGA-HT-A74O-01	NA	NA	MALE	Astrocytoma	NA	NA	3.6827	Non-codel	AA	34	Grade III	Mutant	TCGA-HT-A74O-01	0	3	0	3	NA	NA	0	3
5061	668	TCGA-VM-A8CB-01	NA	NA	MALE	Oligodendroglioma	NA	NA	2.8462	Codel	AO	33	Grade III	Mutant	TCGA-VM-A8CB-01	0	3	0	3	NA	NA	0	3
4832	440	TCGA-HT-7691-01	NA	NA	FEMALE	Astrocytoma	NA	NO	3.5547	Non-codel	A	31	Grade II	Wildtype	TCGA-HT-7691-01	0	3	0	3	NA	NA	0	3
4831	439	TCGA-HT-7690-01	NA	NA	MALE	Oligoastrocytoma	NA	NO	3.7518	Non-codel	AOA	29	Grade III	Mutant	TCGA-HT-7690-01	0	3	0	3	NA	NA	0	3
4878	485	TCGA-HT-A5RB-01	NA	NA	MALE	Astrocytoma	NA	NA	1.3679	Non-codel	A	24	Grade II	Mutant	TCGA-HT-A5RB-01	0	3	0	3	NA	NA	0	3
4856	463	TCGA-HT-8015-01	NA	NA	MALE	Astrocytoma	NA	NA	3.3745	Non-codel	A	21	Grade II	Wildtype	TCGA-HT-8015-01	0	3	0	3	0	3	0	3
4876	483	TCGA-HT-A5R9-01	NA	NA	FEMALE	Oligodendroglioma	NA	NA	1.4388	Codel	AO	48	Grade III	Mutant	TCGA-HT-A5R9-01	0	2	0	2	NA	NA	0	2
4796	404	TCGA-HT-7472-01	NA	NA	MALE	Oligodendroglioma	NA	NO	3.5608	Non-codel	O	38	Grade II	Mutant	TCGA-HT-7472-01	0	1	0	1	NA	NA	0	1
