# Supplementary material for: MD2 Is a Potential Biomarker Associated with Immune Cell Infiltration in Gliomas
Source: Front Oncol. 2022 Mar 17;12:854598. doi: 10.3389/fonc.2022.854598 (PMC8968038; doi:10.3389/fonc.2022.854598)
Supplement: Supplementary file 2 [file DataSheet_2.zip › Source data/Figure 5/Figure 5A-5B.R]

#####Fig5A、5B
TCGA_702_Cli <- read.table(file="TCGA.GBMLGG.sampleMap-GBMLGG_clinicalMatrix",
                       sep = "\t",stringsAsFactors = F)

TCGA_702_EXP <- read.table(file="TCGA_mRNAseq_702.txt",
                           sep = "\t",stringsAsFactors = F)

ExprSet <- TCGA_702_EXP
gene <- as.character(TCGA_702_EXP[,1])
group <- as.character(TCGA_702_EXP[1,])
head(gene)
head(group)
gene <- gene[2:20531]
group <- group[2:703]
head(gene)
head(group)
ExprSet <- ExprSet [-1,-1]
class(ExprSet)
ExprSet <- as.data.frame(lapply(ExprSet,as.numeric))
rownames(ExprSet) <- gene
colnames(ExprSet) <- group
class(ExprSet)
class(ExprSet$`TCGA-06-0178-01`)

LY96 <- as.data.frame(t(ExprSet[rownames(ExprSet)=="LY96",]))
cutoff <- median(LY96$LY96)
LY96$group <- as.factor(ifelse(LY96$LY96>=cutoff,"LY96_high","LY96_low"))
colnames(ExprSet) <- LY96$group 

library(limma)
dim(ExprSet)
group_list <- as.character(LY96$group)


design <- model.matrix(~0+factor(group_list))
colnames(design)=levels(factor(group_list))
rownames(design)=colnames(ExprSet)
design
contrast.matrix<-makeContrasts(paste0(unique(group_list),collapse = "-"),
                               levels = design)
contrast.matrix
fit <- lmFit(ExprSet,design)

fit2 <- contrasts.fit(fit, contrast.matrix) 
fit2 <- eBayes(fit2) 
tempOutput = topTable(fit2, coef=1, n=Inf)
nrDEG = na.omit(tempOutput) 
write.csv(nrDEG,"limma_notrend.results.csv",quote = F)
head(nrDEG)


DEG=nrDEG

#设置cutoff值，来以此为标准判断基因是否上调或者下调，这个值是自己取得，可以适当调整
logFC_cutoff <- with(DEG,mean(abs( logFC)) + 2*sd(abs( logFC)) )
DEG$change = as.factor(ifelse(DEG$P.Value < 0.05 & abs(DEG$logFC) > logFC_cutoff,
                              ifelse(DEG$logFC > logFC_cutoff ,'UP','DOWN'),'NOT'))

this_tile <- paste0('Cutoff for logFC is ',round(logFC_cutoff,3),
                    '\nThe number of up gene is ',nrow(DEG[DEG$change =='UP',]) ,
                    '\nThe number of down gene is ',nrow(DEG[DEG$change =='DOWN',]))
library(ggplot2)
g = ggplot(data=DEG, aes(x=logFC, y=-log10(P.Value), color=change)) +
  geom_point(alpha=0.4, size=1.75) +
  theme_set(theme_set(theme_bw(base_size=20)))+
  xlab("log2 fold change") + ylab("-log10 p-value") +
  ggtitle( this_tile  ) + theme(plot.title = element_text(size=15,hjust = 0.5))+
  scale_colour_manual(values = c('blue','black','red')) 
print(g)

gene <- DEG[DEG$change!="NOT",]
up_gene <- gene[gene$change=="UP",]
up_gene$gene <- rownames(up_gene)
DOWN_gene <- gene[gene$change=="DOWN",]
DOWN_gene$gene <- rownames(DOWN_gene)
gene_names <- rownames(gene)
write.csv(gene ,"Difference_gene .csv")


#######Fig6D
####### Macrophages
AIF1 <- as.data.frame(t(ExprSet[rownames(ExprSet)=="AIF1",]))
IL12A <- as.data.frame(t(ExprSet[rownames(ExprSet)=="IL12A",]))
TNF <- as.data.frame(t(ExprSet[rownames(ExprSet)=="TNF",]))
NOS2 <- as.data.frame(t(ExprSet[rownames(ExprSet)=="NOS2",]))
PTGS2 <- as.data.frame(t(ExprSet[rownames(ExprSet)=="PTGS2",]))
IL10 <- as.data.frame(t(ExprSet[rownames(ExprSet)=="IL10",]))
CD163 <- as.data.frame(t(ExprSet[rownames(ExprSet)=="CD163",]))
TGFB1<- as.data.frame(t(ExprSet[rownames(ExprSet)=="TGFB1",]))
CSF1R<- as.data.frame(t(ExprSet[rownames(ExprSet)=="CSF1R",]))

cor_LY96_M <- cbind(LY96,AIF1,IL12A,TNF,NOS2,PTGS2,IL10,CD163,
                    TGFB1,CSF1R)
cor_LY96_M <- cor_LY96_M [,-2]
cor_matr = cor(cor_LY96_M)
library(corrplot)
corrplot(cor_matr, type="lower", order="original",
         tl.col="black", tl.srt=45,diag=F,
         title="TCGA_cor_M")


#######Fig6E
####### neutrophils
LY96 <- as.data.frame(t(ExprSet[rownames(ExprSet)=="LY96",]))
CCL3 <- as.data.frame(t(ExprSet[rownames(ExprSet)=="CCL3",]))
CXCL9 <- as.data.frame(t(ExprSet[rownames(ExprSet)=="CXCL9",]))
CXCL10 <- as.data.frame(t(ExprSet[rownames(ExprSet)=="CXCL10",]))
ARG1<- as.data.frame(t(ExprSet[rownames(ExprSet)=="ARG1",]))
CCL2<- as.data.frame(t(ExprSet[rownames(ExprSet)=="CCL2",]))
CCL5<- as.data.frame(t(ExprSet[rownames(ExprSet)=="CCL5",]))
MMP9<- as.data.frame(t(ExprSet[rownames(ExprSet)=="MMP9",]))
HGF<- as.data.frame(t(ExprSet[rownames(ExprSet)=="HGF",]))
OSM<- as.data.frame(t(ExprSet[rownames(ExprSet)=="OSM",]))

cor_LY96_M <- cbind(LY96,CCL3,CXCL9,CXCL10,ARG1,
                    CCL2,CCL5,MMP9,HGF,OSM)

cor_matr = cor(cor_LY96_M)
corrplot(cor_matr, type="lower", order="original",
         tl.col="black", tl.srt=45,diag=F,
         title="TCGA_cor_N")
