# Supplementary material for: MD2 Is a Potential Biomarker Associated with Immune Cell Infiltration in Gliomas
Source: Front Oncol. 2022 Mar 17;12:854598. doi: 10.3389/fonc.2022.854598 (PMC8968038; doi:10.3389/fonc.2022.854598)
Supplement: Supplementary file 2 [file DataSheet_2.zip › Source data/Figure 5/Figure 5C.xlsx]

## Sheet: Immunoinhibitors
	LGG		GBM
Gene names	P value	R	P value	R
ADORA2A	0.637	0.021	0.183	-0.104
BTLA	<2.2e-16	0.36	<2.2e-16	0.33
CD160	0.000106	-0.168	0.0515	-0.151
CD244	3.11e-10	0.27	<2.2e-16	0.623
CD274	1.7e-14	0.326	0.0013	0.248
CD96	<2.2e-16	0.571	<2.2e-16	0.672
CSF1R	<2.2e-16	0.562	<2.2e-16	0.602
CTLA4	<2.2e-16	0.562	<2.2e-16	0.525
HAVCR2	<2.2e-16	0.732	<2.2e-16	0.752
IDO1	<2.2e-16	0.576	6.4e-10	0.461
IL10	<2.2e-16	0.645	<2.2e-16	0.81
IL10RB	<2.2e-16	0.644	<2.2e-16	0.747
KDR	0.0201	0.101	0.834	0.016
KIR2DL1	<2.2e-16	0.23	<2.2e-16	0.067
KIR2DL3	<2.2e-16	0.34	<2.2e-16	0.16
LAG3	5.58e-15	0.332	0.109	0.125
LGALS9	<2.2e-16	0.751	<2.2e-16	0.578
PDCD1	<2.2e-16	0.577	2.23e-07	0.392
PDCD1LG2	<2.2e-16	0.669	<2.2e-16	0.54
PVRL2	<2.2e-16	0.511	0.000318	0.277
TGFB1	<2.2e-16	0.606	1.32e-10	0.476
TGFBR1	<2.2e-16	0.515	<2.2e-16	0.541
TIGIT	2.72e-07	0.222	3.9e-07	0.385
VTCN1	0.494	-0.03	0.111	-0.124

## Sheet: Immunostimulators
	LGG		GBM
Gene names	p value	R	p value	R
C10orf54	<2.2e-16	0.437	<2.2e-16	0.532
CD276	<2.2e-16	0.512	0.106	0.126
CD28	<2.2e-16	0.52	<2.2e-16	0.537
CD40	<2.2e-16	0.662	<2.2e-16	0.668
CD48	<2.2e-16	0.692	<2.2e-16	0.715
CD70	<2.2e-16	0	<2.2e-16	0.546
CD86	<2.2e-16	0.724	<2.2e-16	0.767
CXCL12	<2.2e-16	0.479	8.74e-09	0.432
CXCR4	<2.2e-16	0.494	<2.2e-16	0.543
ENTPD1	1.37e-11	0.289	8.24e-10	0.458
ICOSLG	<2.2e-16	0.367	1.42e-08	0.426
IL2RA	<2.2e-16	0.514	<2.2e-16	0.61
IL6	<2.2e-16	0.454	<2.2e-16	0.54
IL6R	<2.2e-16	0.434	0.000107	0.297
MICB	<2.2e-16	0.596	6.86e-08	0.407
TMEM173	<2.2E-16	0.697	<2.2e-16	0.538
TMIGD2	5.98e-09	0.25	6.33e-07	0.378
TNFRSF13B	<2.2e-16	0.25	<2.2e-16	0.15
TNFRSF14	<2.2e-16	0.468	1.95e-10	0.472
TNFRSF18	<2.2e-16	0.37	1.4e-06	0.367
TNFRSF4	1.57e-11	0.289	0.0012	0.25
TNFRSF8	<2.2e-16	0.48	<2.2e-16	0.632
TNFRSF9	<2.2e-16	0.4	<2.2e-16	0.3
TNFSF13	<2.2e-16	0.418	<2.2e-16	0.726
TNFSF13B	<2.2e-16	0.425	<2.2e-16	0.557
TNFSF14	<2.2e-16	0.44	3.8e-07	0.385
TNFSF15	<2.2e-16	0.46	<2.2e-16	0.43
TNFSF4	2.01e-05	0.184	<2.2e-16	0.574
TNFSF9	0.000356	-0.155	1.51e-09	0.452
ULBP1	4,56e-05	0.176	0.986	0.001
