# Supplementary material for: MD2 Is a Potential Biomarker Associated with Immune Cell Infiltration in Gliomas
Source: Front Oncol. 2022 Mar 17;12:854598. doi: 10.3389/fonc.2022.854598 (PMC8968038; doi:10.3389/fonc.2022.854598)
Supplement: Supplementary file 2 [file DataSheet_2.zip › Source data/Figure 5/Figure 5D-5E.xlsx]

## Sheet: Sheet1
MD2 top 50 bingding proteins	MD2 top 100 correlted genes
BGN	RNASE6
BIRC2	MS4A4A
BIRC3	GPR65
CD14	AIF1
CD180	CD86
CD44	CCR1
CHUK	ADAP2
DNM1	CYBB
DNM2	FCGR3A
DNM3	LAPTM5
EHHADH	LY86
EIF2AK2	SIGLEC7
GHITM	C3AR1
HMGB1	TYROBP
HSPD1	FCGR1A
IKBKB	IL10RA
IKBKG	CSF1R
IRAK1	TNFAIP8L2
IRAK2	ITGB2
IRAK4	C1QC
IRF3	CD300C
LBP	GIMAP2
PLCG2	LST1
LY96	FCGR1B
MYD88	C1QB
PLCG2	FCGR1C
PTPN11	MILR1
RHOA	CD4
RPS27A	MPEG1
S100A8	CLEC4A
S100A9	CARD8-AS1
SARM1	TLR7
TICAM1	SCIMP
TICAM2	CSF2RA
TIRAP	AC011899.9
TLR1	TLR1
TLR2	IGSF6
TLR4	C1orf162
TLR6	CTSS
TOLLIP	RP11-848P1.3
TP53	TBXAS1
TRAF6	FYB
UBA52	VSIG4
UBB	GIMAP4
UBE2D1	CD68
UBE2D2	PTAFR
UBE2D3	C1QA
UBE2N	TLR4
UBE2V1	RNF130
TRIL	CCR2
	CD53
	CD163
	LILRB4
	EVI2A
	CD300LF
	SNX20
	LAIR1
	RN7SL138P
	AOAH
	RP11-652L8.4
	SIGLEC10
	TNFSF13B
	ARHGAP30
	PILRA
	ABI3
	FCER1G
	TLR8
	LILRB1
	LILRB2
	HLA-DRA
	RP11-452C13.1
	GNGT2
	CD14
	FGD2
	GNAI2
	GIMAP1
	VAV1
	HCST
	THEMIS2
	HCLS1
	SIRPB2
	IL12RB1
	IFI30
	LRRC25
	FCGR2A
	RP11-8L8.2
	GIMAP1-GIMAP5
	PTPRC
	RGS19
	ARHGDIB
	EVI2B
	ARL11
	NCKAP1L
	HLA-DPA1
	FOLR2
	DOCK2
	FPR3
	ITGAM
	2021-03-01
	LAT2
