# Supplementary material for: MD2 Is a Potential Biomarker Associated with Immune Cell Infiltration in Gliomas
Source: Front Oncol. 2022 Mar 17;12:854598. doi: 10.3389/fonc.2022.854598 (PMC8968038; doi:10.3389/fonc.2022.854598)
Supplement: Supplementary file 2 [file DataSheet_2.zip › Source data/Figure 6/Figure 6B-6C.xlsx]

## Sheet: CGGA
Immune cell subtype	R	P value
B cells naive	0.036076	0.342977
B cells memory	0.32466	0
Plasma cells	0.244242	7.17e-11
T cells CD8	0.357901	0
T cells CD4 naive	-0.08797	0.020555
T cells CD4 memory resting	0.256971	6.5e-12
T cells CD4 memory activated	0.214495	1.18e-08
T cells follicular helper	0.283902	2.58e-14
T cells regulatory Tregs.	0.209735	2.5e-08
T cells gamma delta	0.315129	0
NK cells resting	0.048392	0.203244
NK cells activated	0.430056	0
Monocytes	0.41221	0
Macrophages M0	0.40638	0
Macrophages M1	0.264746	1.4e-12
Macrophages M2	0.711729	0
Dendritic cells resting	0.06904	0.069317
Dendritic cells activated	0.052962	0.163716
Mast cells resting	0.212427	1.64e-08
Mast cells activated	0.255813	8.13e-12
Eosinophils	0.021589	0.570466
Neutrophils	0.085387	0.024585

## Sheet: TCGA
Immune cell subtype	R	P value
B cells naive	-0.12421	0.002403
B cells memory	0.155444	0.000141
Plasma cells	-0.31393	4.44e-15
T cells CD8	0.380746	0
T cells CD4 naive	-0.24484	1.43e-09
T cells CD4 memory resting	0.372284	0
T cells CD4 memory activated	0.366744	0
T cells follicular helper	-0.029	0.480172
T cells regulatory Tregs.	0.283553	1.83e-12
T cells gamma delta	-0.03139	0.444718
NK cells resting	0.413341	0
NK cells activated	-0.04948	0.228169
Monocytes	0.260145	1.17e-10
Macrophages M0	0.149611	0.00025
Macrophages M1	0.161756	7.39e-05
Macrophages M2	0.745743	0
Dendritic cells resting	0.089228	0.029536
Dendritic cells activated	0.08712	0.033616
Mast cells resting	0.155258	0.000143
Mast cells activated	-0.03399	0.407893
Eosinophils	0.035063	0.393248
Neutrophils	0.463626	0

## Sheet: cg13213009
Immune cell type	R
Epidermis	-0.082621
Fibroblasts	0.00638202
B cell	0.00739583
NK cell	-0.125876
CD4 T cell	0.254819
CD8 T cell	-0.0986664
Monocytes	-0.0557894
Neutrophils	-0.187783
Eosinophils	0.508323

## Sheet: cg23732024
Immune cell type	R
Epidermis	-0.0253216
Fibroblasts	-0.0801785
B cell	0.0221783
NK cell	-0.07147
CD4 T cell	0.256784
CD8 T cell	-0.123097
Monocytes	0.0105901
Neutrophils	-0.0950944
Eosinophils	0.459658
