# Supplementary material for: MD2 Is a Potential Biomarker Associated with Immune Cell Infiltration in Gliomas
Source: Front Oncol. 2022 Mar 17;12:854598. doi: 10.3389/fonc.2022.854598 (PMC8968038; doi:10.3389/fonc.2022.854598)
Supplement: Supplementary file 2 [file DataSheet_2.zip › Source data/Figure 6/Figure 6F Original RT-PCR data/A172-2.xlsx]

## Sheet: Sheet1
Color	Position	Sample Name	Gene Name	Condition Name	Cq	Cq Mean	Cq Error	Excluded	Sample Type	Sample Type RQ	Gene Type	Condition Type	Replicate Group	Ratio	Ratio Error	Normalized Ratio	Normalized Ratio Error	Scaled Ratio	Scaled Ratio Error	Dye	Edited Call	Failure	Slope	EPF	Notes	Sample Prep Notes	Number
255;132;197;238	A1	NC	ACTIN		15.8	16.02	0.28	Unchecked	Unknown	Unknown	Target	Unknown	A1	-	-	-	-	-	-	SYBR Green I		No ratio because no reference gene defined	0.31	1.7			1
255;132;197;238	A2	NC	ACTIN		16.34	16.02	0.28	Unchecked	Unknown	Unknown	Target	Unknown	A1	-	-	-	-	-	-	SYBR Green I		No ratio because no reference gene defined	0.29	1.63			2
255;132;197;238	A3	NC	ACTIN		15.93	16.02	0.28	Unchecked	Unknown	Unknown	Target	Unknown	A1	-	-	-	-	-	-	SYBR Green I		No ratio because no reference gene defined	0.29	1.61			3
255;132;197;238	A4	NC	CXCL-2		26.16	26.16	0.05	Unchecked	Unknown	Unknown	Target	Unknown	A4	-	-	-	-	-	-	SYBR Green I		No ratio because no reference gene defined	0.44	2.06			4
255;132;197;238	A5	NC	CXCL-2		26.11	26.16	0.05	Unchecked	Unknown	Unknown	Target	Unknown	A4	-	-	-	-	-	-	SYBR Green I		No ratio because no reference gene defined	0.51	2.3			5
255;132;197;238	A6	NC	CXCL-2		26.21	26.16	0.05	Unchecked	Unknown	Unknown	Target	Unknown	A4	-	-	-	-	-	-	SYBR Green I		No ratio because no reference gene defined	0.38	1.86			6
255;95;103;174	A7	shMD2	ACTIN		14.76	14.79	0.04	Unchecked	Unknown	Unknown	Target	Unknown	A7	-	-	-	-	-	-	SYBR Green I		No ratio because no reference gene defined	0.34	1.68			7
255;95;103;174	A8	shMD2	ACTIN		14.84	14.79	0.04	Unchecked	Unknown	Unknown	Target	Unknown	A7	-	-	-	-	-	-	SYBR Green I		No ratio because no reference gene defined	0.32	1.57			8
255;95;103;174	A9	shMD2	ACTIN		14.78	14.79	0.04	Unchecked	Unknown	Unknown	Target	Unknown	A7	-	-	-	-	-	-	SYBR Green I		No ratio because no reference gene defined	0.34	1.68			9
255;95;103;174	A10	shMD2	CXCL-2		26.2	26.08	0.12	Unchecked	Unknown	Unknown	Target	Unknown	A10	-	-	-	-	-	-	SYBR Green I		No ratio because no reference gene defined	0.51	2.3			10
255;95;103;174	A11	shMD2	CXCL-2		26.07	26.08	0.12	Unchecked	Unknown	Unknown	Target	Unknown	A10	-	-	-	-	-	-	SYBR Green I		No ratio because no reference gene defined	0.48	2.2			11
255;95;103;174	A12	shMD2	CXCL-2		25.96	26.08	0.12	Unchecked	Unknown	Unknown	Target	Unknown	A10	-	-	-	-	-	-	SYBR Green I		No ratio because no reference gene defined	0.47	2.2			12
255;132;197;238	B1	NC	MD2		23.67	23.53	0.12	Unchecked	Unknown	Unknown	Target	Unknown	B1	-	-	-	-	-	-	SYBR Green I		No ratio because no reference gene defined	0.44	2.05			13
255;132;197;238	B2	NC	MD2		23.49	23.53	0.12	Unchecked	Unknown	Unknown	Target	Unknown	B1	-	-	-	-	-	-	SYBR Green I		No ratio because no reference gene defined	0.38	1.76			14
255;132;197;238	B3	NC	MD2		23.44	23.53	0.12	Unchecked	Unknown	Unknown	Target	Unknown	B1	-	-	-	-	-	-	SYBR Green I		No ratio because no reference gene defined	0.39	1.81			15
255;132;197;238	B4	NC	CXCL-5		32.75	32.82	0.47	Unchecked	Unknown	Unknown	Target	Unknown	B4	-	-	-	-	-	-	SYBR Green I		No ratio because no reference gene defined	0.42	1.77			16
255;132;197;238	B5	NC	CXCL-5		32.39	32.82	0.47	Unchecked	Unknown	Unknown	Target	Unknown	B4	-	-	-	-	-	-	SYBR Green I		No ratio because no reference gene defined	0.43	1.82			17
255;132;197;238	B6	NC	CXCL-5		33.33	32.82	0.47	Unchecked	Unknown	Unknown	Target	Unknown	B4	-	-	-	-	-	-	SYBR Green I		No ratio because no reference gene defined	0.42	1.76			18
255;95;103;174	B7	shMD2	MD2		26.5	26.31	0.18	Unchecked	Unknown	Unknown	Target	Unknown	B7	-	-	-	-	-	-	SYBR Green I		No ratio because no reference gene defined	0.34	1.59			19
255;95;103;174	B8	shMD2	MD2		26.28	26.31	0.18	Unchecked	Unknown	Unknown	Target	Unknown	B7	-	-	-	-	-	-	SYBR Green I		No ratio because no reference gene defined	0.34	1.6			20
255;95;103;174	B9	shMD2	MD2		26.14	26.31	0.18	Unchecked	Unknown	Unknown	Target	Unknown	B7	-	-	-	-	-	-	SYBR Green I		No ratio because no reference gene defined	0.37	1.69			21
255;95;103;174	B10	shMD2	CXCL-5		35.29	35.19	0.45	Unchecked	Unknown	Unknown	Target	Unknown	B10	-	-	-	-	-	-	SYBR Green I		No ratio because no reference gene defined	0.44	1.54			22
255;95;103;174	B11	shMD2	CXCL-5		35.58	35.19	0.45	Unchecked	Unknown	Unknown	Target	Unknown	B10	-	-	-	-	-	-	SYBR Green I		No ratio because no reference gene defined	0.43	1.44			23
255;95;103;174	B12	shMD2	CXCL-5		34.69	35.19	0.45	Unchecked	Unknown	Unknown	Target	Unknown	B10	-	-	-	-	-	-	SYBR Green I		No ratio because no reference gene defined	0.38	1.47			24
255;132;197;238	C1	NC	TLR4		23.57	23.59	0.07	Unchecked	Unknown	Unknown	Target	Unknown	C1	-	-	-	-	-	-	SYBR Green I		No ratio because no reference gene defined	0.33	1.95			25
255;132;197;238	C2	NC	TLR4		23.66	23.59	0.07	Unchecked	Unknown	Unknown	Target	Unknown	C1	-	-	-	-	-	-	SYBR Green I		No ratio because no reference gene defined	0.33	1.81			26
255;132;197;238	C3	NC	TLR4		23.53	23.59	0.07	Unchecked	Unknown	Unknown	Target	Unknown	C1	-	-	-	-	-	-	SYBR Green I		No ratio because no reference gene defined	0.36	1.94			27
255;132;197;238	C4	NC	G-CSF		34	34	-	Unchecked	Unknown	Unknown	Target	Unknown	C4	0	-	-	-	-	-	SYBR Green I		No ratio because no reference gene defined	0.01	0.1			28
255;132;197;238	C5	NC	G-CSF		35.8	35.8	-	Unchecked	Unknown	Unknown	Target	Unknown	C4	0	-	-	-	-	-	SYBR Green I		No ratio because no reference gene defined	0.01	0.09			29
255;132;197;238	C6	NC	G-CSF		-	-	-	Unchecked	Unknown	Unknown	Target	Unknown	C4	0	-	-	-	-	-	SYBR Green I		No ratio because no reference gene defined	0	-0.04			30
255;95;103;174	C7	shMD2	TLR4		23.83	23.64	0.17	Unchecked	Unknown	Unknown	Target	Unknown	C7	-	-	-	-	-	-	SYBR Green I		No ratio because no reference gene defined	0.28	1.58			31
255;95;103;174	C8	shMD2	TLR4		23.59	23.64	0.17	Unchecked	Unknown	Unknown	Target	Unknown	C7	-	-	-	-	-	-	SYBR Green I		No ratio because no reference gene defined	0.34	1.81			32
255;95;103;174	C9	shMD2	TLR4		23.49	23.64	0.17	Unchecked	Unknown	Unknown	Target	Unknown	C7	-	-	-	-	-	-	SYBR Green I		No ratio because no reference gene defined	0.36	1.93			33
255;95;103;174	C10	shMD2	G-CSF		33.68	33.68	-	Unchecked	Unknown	Unknown	Target	Unknown	C10	0	-	-	-	-	-	SYBR Green I		No ratio because no reference gene defined	0.01	0.07			34
255;95;103;174	C11	shMD2	G-CSF		34.06	34.06	-	Unchecked	Unknown	Unknown	Target	Unknown	C10	0	-	-	-	-	-	SYBR Green I		No ratio because no reference gene defined	0.01	0.09			35
255;95;103;174	C12	shMD2	G-CSF		35.08	35.08	-	Unchecked	Unknown	Unknown	Target	Unknown	C10	0	-	-	-	-	-	SYBR Green I		No ratio because no reference gene defined	0	0.06			36
255;132;197;238	D1	NC	TGF		33.53	33.53	-	Unchecked	Unknown	Unknown	Target	Unknown	D1	0	-	-	-	-	-	SYBR Green I		Replicate group contains positives and negatives., No ratio because no reference gene defined	0.06	0.12			37
255;132;197;238	D2	NC	TGF		33.88	33.88	-	Unchecked	Unknown	Unknown	Target	Unknown	D1	0	-	-	-	-	-	SYBR Green I		Replicate group contains positives and negatives., No ratio because no reference gene defined	0.08	0.16			38
255;132;197;238	D3	NC	TGF		33.61	33.61	0.26	Unchecked	Unknown	Unknown	Target	Unknown	D1	-	-	-	-	-	-	SYBR Green I		Replicate group contains positives and negatives., No ratio because no reference gene defined	0.25	0.46			39
255;132;197;238	D4	-	-		-	-	-	Unchecked	Unknown	Unknown	Target	Unknown	D4	0	-	-	-	-	-	SYBR Green I		Replicate group contains positives and negatives., No ratio because no reference gene defined	0	0			40
255;132;197;238	D5	-	-		-	-	-	Unchecked	Unknown	Unknown	Target	Unknown	D4	-	-	-	-	-	-	SYBR Green I		Replicate group contains positives and negatives., No ratio because no reference gene defined	0.39	1.06			41
255;132;197;238	D6	-	-		-	-	-	Unchecked	Unknown	Unknown	Target	Unknown	D4	-	-	-	-	-	-	SYBR Green I		Replicate group contains positives and negatives., No ratio because no reference gene defined	0.18	0.33			42
255;95;103;174	D7	shMD2	TGF		33.42	33.42	-	Unchecked	Unknown	Unknown	Target	Unknown	D7	0	-	-	-	-	-	SYBR Green I		No ratio because no reference gene defined	0.05	0.1			43
255;95;103;174	D8	shMD2	TGF		33.83	33.83	-	Unchecked	Unknown	Unknown	Target	Unknown	D7	0	-	-	-	-	-	SYBR Green I		No ratio because no reference gene defined	0.05	0.1			44
255;95;103;174	D9	shMD2	TGF		33.87	33.87	-	Unchecked	Unknown	Unknown	Target	Unknown	D7	0	-	-	-	-	-	SYBR Green I		No ratio because no reference gene defined	0.07	0.15			45
255;95;103;174	D10	shMD2	-		-	-	-	Unchecked	Unknown	Unknown	Target	Unknown	D10	0	-	-	-	-	-	SYBR Green I		Replicate group contains positives and negatives., No ratio because no reference gene defined	0.03	0.05			46
255;95;103;174	D11	shMD2	-		-	-	-	Unchecked	Unknown	Unknown	Target	Unknown	D10	0	-	-	-	-	-	SYBR Green I		Replicate group contains positives and negatives., No ratio because no reference gene defined	0.01	0.06			47
255;95;103;174	D12	shMD2	-		38.1	38.21	0.94	Unchecked	Unknown	Unknown	Target	Unknown	D10	-	-	-	-	-	-	SYBR Green I		Replicate group contains positives and negatives., No ratio because no reference gene defined	0.31	0.6			48
255;132;197;238	E1	NC	CSF-1		29.1	28.85	0.23	Unchecked	Unknown	Unknown	Target	Unknown	E1	-	-	-	-	-	-	SYBR Green I		No ratio because no reference gene defined	0.23	1.57			49
255;132;197;238	E2	NC	CSF-1		28.78	28.85	0.23	Unchecked	Unknown	Unknown	Target	Unknown	E1	-	-	-	-	-	-	SYBR Green I		No ratio because no reference gene defined	0.25	1.67			50
255;132;197;238	E3	NC	CSF-1		28.66	28.85	0.23	Unchecked	Unknown	Unknown	Target	Unknown	E1	-	-	-	-	-	-	SYBR Green I		No ratio because no reference gene defined	0.27	1.73			51
255;132;197;238	E4	NC	TGF		33.53	33.53	-	Unchecked	Unknown	Unknown	Target	Unknown	D1	0	-	-	-	-	-	SYBR Green I		Replicate group contains positives and negatives., No ratio because no reference gene defined	0.05	0.1			52
255;132;197;238	E5	NC	TGF		33.88	33.88	0.26	Unchecked	Unknown	Unknown	Target	Unknown	D1	-	-	-	-	-	-	SYBR Green I		Replicate group contains positives and negatives., No ratio because no reference gene defined	0.2	0.35			53
255;132;197;238	E6	NC	TGF		33.61	33.61	0.26	Unchecked	Unknown	Unknown	Target	Unknown	D1	-	-	-	-	-	-	SYBR Green I		Replicate group contains positives and negatives., No ratio because no reference gene defined	0.19	0.34			54
255;95;103;174	E7	shMD2	CSF-1		28.44	28.76	0.28	Unchecked	Unknown	Unknown	Target	Unknown	E7	-	-	-	-	-	-	SYBR Green I		No ratio because no reference gene defined	0.26	1.65			55
255;95;103;174	E8	shMD2	CSF-1		28.96	28.76	0.28	Unchecked	Unknown	Unknown	Target	Unknown	E7	-	-	-	-	-	-	SYBR Green I		No ratio because no reference gene defined	0.26	1.65			56
255;95;103;174	E9	shMD2	CSF-1		28.89	28.76	0.28	Unchecked	Unknown	Unknown	Target	Unknown	E7	-	-	-	-	-	-	SYBR Green I		No ratio because no reference gene defined	0.25	1.78			57
255;95;103;174	E10	shMD2	TGF		-	-	-	Unchecked	Unknown	Unknown	Target	Unknown	D7	0	-	-	-	-	-	SYBR Green I		No ratio because no reference gene defined	0.2	0.37			58
255;95;103;174	E11	shMD2	TGF		-	-	-	Unchecked	Unknown	Unknown	Target	Unknown	D7	0	-	-	-	-	-	SYBR Green I		No ratio because no reference gene defined	0	0.04			59
255;95;103;174	E12	shMD2	TGF		-	-	-	Unchecked	Unknown	Unknown	Target	Unknown	D7	0	-	-	-	-	-	SYBR Green I		No ratio because no reference gene defined	0.04	0.08			60
255;132;197;238	F1	NC	-		-	-	-	Unchecked	Unknown	Unknown	Target	Unknown	F1	0	-	-	-	-	-	SYBR Green I		No ratio because no reference gene defined	0.01	0.1			61
255;132;197;238	F2	NC	-		-	-	-	Unchecked	Unknown	Unknown	Target	Unknown	F1	0	-	-	-	-	-	SYBR Green I		No ratio because no reference gene defined	0	0			62
255;132;197;238	F3	NC	-		-	-	-	Unchecked	Unknown	Unknown	Target	Unknown	F1	0	-	-	-	-	-	SYBR Green I		No ratio because no reference gene defined	0.01	0.07			63
255;132;197;238	F4	NC	-		-	-	-	Unchecked	Unknown	Unknown	Target	Unknown	F1	0	-	-	-	-	-	SYBR Green I		No ratio because no reference gene defined	0.01	0.09			64
255;132;197;238	F5	NC	-		-	-	-	Unchecked	Unknown	Unknown	Target	Unknown	F1	0	-	-	-	-	-	SYBR Green I		No ratio because no reference gene defined	0.01	0.08			65
255;132;197;238	F6	NC	-		-	-	-	Unchecked	Unknown	Unknown	Target	Unknown	F1	0	-	-	-	-	-	SYBR Green I		No ratio because no reference gene defined	0.01	0.09			66
255;95;103;174	F7	shMD2	-		-	-	-	Unchecked	Unknown	Unknown	Target	Unknown	F7	0	-	-	-	-	-	SYBR Green I		No ratio because no reference gene defined	0	-0.04			67
255;95;103;174	F8	shMD2	-		-	-	-	Unchecked	Unknown	Unknown	Target	Unknown	F7	0	-	-	-	-	-	SYBR Green I		No ratio because no reference gene defined	0.02	0.14			68
255;95;103;174	F9	shMD2	-		-	-	-	Unchecked	Unknown	Unknown	Target	Unknown	F7	0	-	-	-	-	-	SYBR Green I		No ratio because no reference gene defined	0.01	0.11			69
255;95;103;174	F10	shMD2	-		-	-	-	Unchecked	Unknown	Unknown	Target	Unknown	F7	0	-	-	-	-	-	SYBR Green I		No ratio because no reference gene defined	0.01	0.04			70
255;95;103;174	F11	shMD2	-		-	-	-	Unchecked	Unknown	Unknown	Target	Unknown	F7	0	-	-	-	-	-	SYBR Green I		No ratio because no reference gene defined	0.01	0.12			71
255;95;103;174	F12	shMD2	-		-	-	-	Unchecked	Unknown	Unknown	Target	Unknown	F7	0	-	-	-	-	-	SYBR Green I		No ratio because no reference gene defined	0.01	0.09			72
255;132;197;238	G1	NC	IL-10		-	-	-	Unchecked	Unknown	Unknown	Target	Unknown	G1	0	-	-	-	-	-	SYBR Green I		Replicate group contains positives and negatives., No ratio because no reference gene defined	0.09	0.21			73
255;132;197;238	G2	NC	IL-10		36.77	36.77	0	Unchecked	Unknown	Unknown	Target	Unknown	G1	-	-	-	-	-	-	SYBR Green I		Replicate group contains positives and negatives., No ratio because no reference gene defined	0.49	1.05			74
255;132;197;238	G3	NC	IL-10		-	-	-	Unchecked	Unknown	Unknown	Target	Unknown	G1	0	-	-	-	-	-	SYBR Green I		Replicate group contains positives and negatives., No ratio because no reference gene defined	0.07	0.15			75
255;132;197;238	G4	NC	GM-CSF		27.91	-	-	Unchecked	Unknown	Unknown	Target	Unknown	C4	0	-	-	-	-	-	SYBR Green I		No ratio because no reference gene defined	0.01	0.09			76
255;132;197;238	G5	NC	GM-CSF		27.82	-	-	Unchecked	Unknown	Unknown	Target	Unknown	C4	0	-	-	-	-	-	SYBR Green I		No ratio because no reference gene defined	0.01	0.11			77
255;132;197;238	G6	NC	GM-CSF		27.72	-	-	Unchecked	Unknown	Unknown	Target	Unknown	C4	0	-	-	-	-	-	SYBR Green I		No ratio because no reference gene defined	0.01	0.11			78
255;95;103;174	G7	shMD2	IL-10		-	-	-	Unchecked	Unknown	Unknown	Target	Unknown	G7	0	-	-	-	-	-	SYBR Green I		Replicate group contains positives and negatives., No ratio because no reference gene defined	0.01	0.06			79
255;95;103;174	G8	shMD2	IL-10		37.08	37.12	0.05	Unchecked	Unknown	Unknown	Target	Unknown	G7	-	-	-	-	-	-	SYBR Green I		Replicate group contains positives and negatives., No ratio because no reference gene defined	0.5	1.03			80
255;95;103;174	G9	shMD2	IL-10		37.15	37.12	0.05	Unchecked	Unknown	Unknown	Target	Unknown	G7	-	-	-	-	-	-	SYBR Green I		Replicate group contains positives and negatives., No ratio because no reference gene defined	0.48	0.93			81
255;95;103;174	G10	shMD2	GM-CSF		28.32	-	-	Unchecked	Unknown	Unknown	Target	Unknown	C10	0	-	-	-	-	-	SYBR Green I		No ratio because no reference gene defined	0.02	0.14			82
255;95;103;174	G11	shMD2	GM-CSF		28.08	-	-	Unchecked	Unknown	Unknown	Target	Unknown	C10	0	-	-	-	-	-	SYBR Green I		No ratio because no reference gene defined	0.01	0.09			83
255;95;103;174	G12	shMD2	GM-CSF		28.38	-	-	Unchecked	Unknown	Unknown	Target	Unknown	C10	0	-	-	-	-	-	SYBR Green I		No ratio because no reference gene defined	0.01	0.07			84
255;132;197;238	H1	NC	CCL-2		20.39	20.43	0.04	Unchecked	Unknown	Unknown	Target	Unknown	H1	-	-	-	-	-	-	SYBR Green I		No ratio because no reference gene defined	0.4	2			85
255;132;197;238	H2	NC	CCL-2		20.45	20.43	0.04	Unchecked	Unknown	Unknown	Target	Unknown	H1	-	-	-	-	-	-	SYBR Green I		No ratio because no reference gene defined	0.4	1.94			86
255;132;197;238	H3	NC	CCL-2		20.46	20.43	0.04	Unchecked	Unknown	Unknown	Target	Unknown	H1	-	-	-	-	-	-	SYBR Green I		No ratio because no reference gene defined	0.37	1.82			87
255;132;197;238	H4	NC	IL-10		-	-	-	Unchecked	Unknown	Unknown	Target	Unknown	D4	0	-	-	-	-	-	SYBR Green I		Replicate group contains positives and negatives., No ratio because no reference gene defined	0.07	0.13			88
255;132;197;238	H5	NC	IL-10		-	-	-	Unchecked	Unknown	Unknown	Target	Unknown	D4	0	-	-	-	-	-	SYBR Green I		Replicate group contains positives and negatives., No ratio because no reference gene defined	0.04	0.07			89
255;132;197;238	H6	NC	IL-10		34.69	36.8	2.23	Unchecked	Unknown	Unknown	Target	Unknown	D4	-	-	-	-	-	-	SYBR Green I		Replicate group contains positives and negatives., No ratio because no reference gene defined	0.4	1.54			90
255;95;103;174	H7	shMD2	CCL-2		20.62	20.27	0.46	Unchecked	Unknown	Unknown	Target	Unknown	H7	-	-	-	-	-	-	SYBR Green I		No ratio because no reference gene defined	0.33	1.65			91
255;95;103;174	H8	shMD2	CCL-2		19.75	20.27	0.46	Unchecked	Unknown	Unknown	Target	Unknown	H7	-	-	-	-	-	-	SYBR Green I		No ratio because no reference gene defined	0.26	1.51			92
255;95;103;174	H9	shMD2	CCL-2		20.45	20.27	0.46	Unchecked	Unknown	Unknown	Target	Unknown	H7	-	-	-	-	-	-	SYBR Green I		No ratio because no reference gene defined	0.38	1.85			93
255;95;103;174	H10	shMD2	-		-	-	0.94	Unchecked	Unknown	Unknown	Target	Unknown	D10	-	-	-	-	-	-	SYBR Green I		Replicate group contains positives and negatives., No ratio because no reference gene defined	0.18	0.32			94
255;95;103;174	H11	shMD2	-		-	-	-	Unchecked	Unknown	Unknown	Target	Unknown	D10	0	-	-	-	-	-	SYBR Green I		Replicate group contains positives and negatives., No ratio because no reference gene defined	0.12	0.2			95
255;95;103;174	H12	shMD2	-		-	-	0.94	Unchecked	Unknown	Unknown	Target	Unknown	D10	-	-	-	-	-	-	SYBR Green I		Replicate group contains positives and negatives., No ratio because no reference gene defined	0.41	0.85			96
