# Supplementary material for: MD2 Is a Potential Biomarker Associated with Immune Cell Infiltration in Gliomas
Source: Front Oncol. 2022 Mar 17;12:854598. doi: 10.3389/fonc.2022.854598 (PMC8968038; doi:10.3389/fonc.2022.854598)
Supplement: Supplementary file 2 [file DataSheet_2.zip › Source data/Figure 6/Figure 6F Original RT-PCR data/U87-2.xlsx]

## Sheet: Sheet1
Color	Position	Sample Name	Gene Name	Condition Name	Cq	Cq Mean	Cq Error	Excluded	Sample Type	Sample Type RQ	Gene Type	Condition Type	Replicate Group	Ratio	Ratio Error	Normalized Ratio	Normalized Ratio Error	Scaled Ratio	Scaled Ratio Error	Dye	Edited Call	Failure	Slope	EPF	Notes	Sample Prep Notes	Number
255;132;197;238	A1	NC	ACTIN		17.86	17.79	0.28	Unchecked	Unknown	Unknown	Target	Unknown	A1	-	-	-	-	-	-	SYBR Green I		No ratio because no reference gene defined	0.45	2.12			1
255;132;197;238	A2	NC	ACTIN		18.03	17.79	0.28	Unchecked	Unknown	Unknown	Target	Unknown	A1	-	-	-	-	-	-	SYBR Green I		No ratio because no reference gene defined	0.28	1.31			2
255;132;197;238	A3	NC	ACTIN		17.49	17.79	0.28	Unchecked	Unknown	Unknown	Target	Unknown	A1	-	-	-	-	-	-	SYBR Green I		No ratio because no reference gene defined	0.34	1.58			3
255;132;197;238	A4	NC	GM-CSF		29.53	29.41	0.14	Unchecked	Unknown	Unknown	Target	Unknown	A4	-	-	-	-	-	-	SYBR Green I		No ratio because no reference gene defined	0.38	1.87			4
255;132;197;238	A5	NC	GM-CSF		29.25	29.41	0.14	Unchecked	Unknown	Unknown	Target	Unknown	A4	-	-	-	-	-	-	SYBR Green I		No ratio because no reference gene defined	0.36	1.79			5
255;132;197;238	A6	NC	GM-CSF		29.44	29.41	0.14	Unchecked	Unknown	Unknown	Target	Unknown	A4	-	-	-	-	-	-	SYBR Green I		No ratio because no reference gene defined	0.3	1.5			6
255;95;103;174	A7	shMD2	ACTIN		16.83	16.84	0.04	Unchecked	Unknown	Unknown	Target	Unknown	A7	-	-	-	-	-	-	SYBR Green I		No ratio because no reference gene defined	0.37	1.84			7
255;95;103;174	A8	shMD2	ACTIN		16.8	16.84	0.04	Unchecked	Unknown	Unknown	Target	Unknown	A7	-	-	-	-	-	-	SYBR Green I		No ratio because no reference gene defined	0.35	1.75			8
255;95;103;174	A9	shMD2	ACTIN		16.88	16.84	0.04	Unchecked	Unknown	Unknown	Target	Unknown	A7	-	-	-	-	-	-	SYBR Green I		No ratio because no reference gene defined	0.38	1.86			9
255;95;103;174	A10	shMD2	GM-CSF		31.76	32.19	0.69	Unchecked	Unknown	Unknown	Target	Unknown	A10	-	-	-	-	-	-	SYBR Green I		No ratio because no reference gene defined	0.39	1.83			10
255;95;103;174	A11	shMD2	GM-CSF		31.82	32.19	0.69	Unchecked	Unknown	Unknown	Target	Unknown	A10	-	-	-	-	-	-	SYBR Green I		No ratio because no reference gene defined	0.41	1.87			11
255;95;103;174	A12	shMD2	GM-CSF		32.99	32.19	0.69	Unchecked	Unknown	Unknown	Target	Unknown	A10	-	-	-	-	-	-	SYBR Green I		No ratio because no reference gene defined	0.4	1.76			12
255;132;197;238	B1	NC	MD2		24.43	24.33	0.09	Unchecked	Unknown	Unknown	Target	Unknown	B1	-	-	-	-	-	-	SYBR Green I		No ratio because no reference gene defined	0.42	1.89			13
255;132;197;238	B2	NC	MD2		24.3	24.33	0.09	Unchecked	Unknown	Unknown	Target	Unknown	B1	-	-	-	-	-	-	SYBR Green I		No ratio because no reference gene defined	0.38	1.75			14
255;132;197;238	B3	NC	MD2		24.25	24.33	0.09	Unchecked	Unknown	Unknown	Target	Unknown	B1	-	-	-	-	-	-	SYBR Green I		No ratio because no reference gene defined	0.37	1.68			15
255;132;197;238	B4	NC	G-CSF		-	-	-	Unchecked	Unknown	Unknown	Target	Unknown	B4	0	-	-	-	-	-	SYBR Green I		Replicate group contains positives and negatives., No ratio because no reference gene defined	0.11	0.22			16
255;132;197;238	B5	NC	G-CSF		37.22	37.11	0.16	Unchecked	Unknown	Unknown	Target	Unknown	B4	-	-	-	-	-	-	SYBR Green I		Replicate group contains positives and negatives., No ratio because no reference gene defined	0.32	0.8			17
255;132;197;238	B6	NC	G-CSF		37	37.11	0.16	Unchecked	Unknown	Unknown	Target	Unknown	B4	-	-	-	-	-	-	SYBR Green I		Replicate group contains positives and negatives., No ratio because no reference gene defined	0.3	0.82			18
255;95;103;174	B7	shMD2	MD2		26.77	26.68	0.1	Unchecked	Unknown	Unknown	Target	Unknown	B7	-	-	-	-	-	-	SYBR Green I		No ratio because no reference gene defined	0.41	1.88			19
255;95;103;174	B8	shMD2	MD2		26.7	26.68	0.1	Unchecked	Unknown	Unknown	Target	Unknown	B7	-	-	-	-	-	-	SYBR Green I		No ratio because no reference gene defined	0.39	1.8			20
255;95;103;174	B9	shMD2	MD2		26.58	26.68	0.1	Unchecked	Unknown	Unknown	Target	Unknown	B7	-	-	-	-	-	-	SYBR Green I		No ratio because no reference gene defined	0.44	1.96			21
255;95;103;174	B10	shMD2	G-CSF		35	36.32	1.87	Unchecked	Unknown	Unknown	Target	Unknown	B10	-	-	-	-	-	-	SYBR Green I		Replicate group contains positives and negatives., No ratio because no reference gene defined	0.38	1.5			22
255;95;103;174	B11	shMD2	G-CSF		-	-	-	Unchecked	Unknown	Unknown	Target	Unknown	B10	0	-	-	-	-	-	SYBR Green I		Replicate group contains positives and negatives., No ratio because no reference gene defined	0.15	0.29			23
255;95;103;174	B12	shMD2	G-CSF		37.64	36.32	1.87	Unchecked	Unknown	Unknown	Target	Unknown	B10	-	-	-	-	-	-	SYBR Green I		Replicate group contains positives and negatives., No ratio because no reference gene defined	0.34	0.7			24
255;132;197;238	C1	NC	TLR4		26.29	25.98	0.27	Unchecked	Unknown	Unknown	Target	Unknown	C1	-	-	-	-	-	-	SYBR Green I		No ratio because no reference gene defined	0.38	2.12			25
255;132;197;238	C2	NC	TLR4		25.86	25.98	0.27	Unchecked	Unknown	Unknown	Target	Unknown	C1	-	-	-	-	-	-	SYBR Green I		No ratio because no reference gene defined	0.32	1.78			26
255;132;197;238	C3	NC	TLR4		25.79	25.98	0.27	Unchecked	Unknown	Unknown	Target	Unknown	C1	-	-	-	-	-	-	SYBR Green I		No ratio because no reference gene defined	0.35	1.86			27
255;103;103;103	C4	Sample 28	None		-	-	-	Unchecked	Unknown	Unknown	Target	Unknown		0	-	-	-	-	-	SYBR Green I		No ratio because no reference gene defined	0	0.01			28
255;242;138;21	C5	Sample 29	None		-	-	-	Unchecked	Unknown	Unknown	Target	Unknown		0	-	-	-	-	-	SYBR Green I		No ratio because no reference gene defined	0	0.01			29
255;250;215;15	C6	Sample 30	None		-	-	-	Unchecked	Unknown	Unknown	Target	Unknown		0	-	-	-	-	-	SYBR Green I		No ratio because no reference gene defined	0	0.01			30
255;95;103;174	C7	shMD2	TLR4		25.94	25.77	0.14	Unchecked	Unknown	Unknown	Target	Unknown	C7	-	-	-	-	-	-	SYBR Green I		No ratio because no reference gene defined	0.34	1.81			31
255;95;103;174	C8	shMD2	TLR4		25.68	25.77	0.14	Unchecked	Unknown	Unknown	Target	Unknown	C7	-	-	-	-	-	-	SYBR Green I		No ratio because no reference gene defined	0.41	2.1			32
255;95;103;174	C9	shMD2	TLR4		25.7	25.77	0.14	Unchecked	Unknown	Unknown	Target	Unknown	C7	-	-	-	-	-	-	SYBR Green I		No ratio because no reference gene defined	0.43	2.18			33
255;205;18;55	C10	NC	TGF		34.22	34.22	-	Unchecked	Unknown	Unknown	Target	Unknown		0	-	-	-	-	-	SYBR Green I		No ratio because no reference gene defined	0	0.02			34
255;34;176;146	C11	NC	TGF		34.34	34.34	-	Unchecked	Unknown	Unknown	Target	Unknown		0	-	-	-	-	-	SYBR Green I		No ratio because no reference gene defined	0	0			35
255;47;73;113	C12	NC	TGF		33.34	33.34	-	Unchecked	Unknown	Unknown	Target	Unknown		0	-	-	-	-	-	SYBR Green I		No ratio because no reference gene defined	0	0.03			36
255;132;197;238	D1	NC	CSF-1		30.64	30.27	0.34	Unchecked	Unknown	Unknown	Target	Unknown	D1	-	-	-	-	-	-	SYBR Green I		No ratio because no reference gene defined	0.18	1.23			37
255;132;197;238	D2	NC	CSF-1		30.2	30.27	0.34	Unchecked	Unknown	Unknown	Target	Unknown	D1	-	-	-	-	-	-	SYBR Green I		No ratio because no reference gene defined	0.25	1.62			38
255;132;197;238	D3	NC	CSF-1		29.98	30.27	0.34	Unchecked	Unknown	Unknown	Target	Unknown	D1	-	-	-	-	-	-	SYBR Green I		No ratio because no reference gene defined	0.26	1.72			39
255;132;197;238	D4	shMD2	TGF		33.57	33.57	-	Unchecked	Unknown	Unknown	Target	Unknown		0	-	-	-	-	-	SYBR Green I		No ratio because no reference gene defined	0	0			40
255;103;103;103	D5	shMD2	TGF		34.23	34.23	-	Unchecked	Unknown	Unknown	Target	Unknown		0	-	-	-	-	-	SYBR Green I		No ratio because no reference gene defined	0	0.01			41
255;242;138;21	D6	shMD2	TGF		34.77	34.77	-	Unchecked	Unknown	Unknown	Target	Unknown		0	-	-	-	-	-	SYBR Green I		No ratio because no reference gene defined	0	0.01			42
255;95;103;174	D7	shMD2	CSF-1		29.79	29.66	0.28	Unchecked	Unknown	Unknown	Target	Unknown	D7	-	-	-	-	-	-	SYBR Green I		No ratio because no reference gene defined	0.26	1.58			43
255;95;103;174	D8	shMD2	CSF-1		29.34	29.66	0.28	Unchecked	Unknown	Unknown	Target	Unknown	D7	-	-	-	-	-	-	SYBR Green I		No ratio because no reference gene defined	0.31	1.81			44
255;95;103;174	D9	shMD2	CSF-1		29.86	29.66	0.28	Unchecked	Unknown	Unknown	Target	Unknown	D7	-	-	-	-	-	-	SYBR Green I		No ratio because no reference gene defined	0.27	1.79			45
255;95;103;174	D10	Sample 46	None		-	-	-	Unchecked	Unknown	Unknown	Target	Unknown		0	-	-	-	-	-	SYBR Green I		No ratio because no reference gene defined	0	0.01			46
255;205;18;55	D11	Sample 47	None		-	-	-	Unchecked	Unknown	Unknown	Target	Unknown		0	-	-	-	-	-	SYBR Green I		No ratio because no reference gene defined	0	0.01			47
255;34;176;146	D12	Sample 48	None		-	-	-	Unchecked	Unknown	Unknown	Target	Unknown		0	-	-	-	-	-	SYBR Green I		No ratio because no reference gene defined	0	0.01			48
255;132;197;238	E1	NC	IL-10		33.46	33.58	0.11	Unchecked	Unknown	Unknown	Target	Unknown	E1	-	-	-	-	-	-	SYBR Green I		No ratio because no reference gene defined	0.57	2.35			49
255;132;197;238	E2	NC	IL-10		33.59	33.58	0.11	Unchecked	Unknown	Unknown	Target	Unknown	E1	-	-	-	-	-	-	SYBR Green I		No ratio because no reference gene defined	0.62	2.43			50
255;132;197;238	E3	NC	IL-10		33.68	33.58	0.11	Unchecked	Unknown	Unknown	Target	Unknown	E1	-	-	-	-	-	-	SYBR Green I		No ratio because no reference gene defined	0.73	2.62			51
255;66;41;24	E4	Sample 52	None		-	-	-	Unchecked	Unknown	Unknown	Target	Unknown		0	-	-	-	-	-	SYBR Green I		No ratio because no reference gene defined	0	0.01			52
255;132;197;238	E5	Sample 53	None		-	-	-	Unchecked	Unknown	Unknown	Target	Unknown		0	-	-	-	-	-	SYBR Green I		No ratio because no reference gene defined	0	0			53
255;103;103;103	E6	Sample 54	None		-	-	-	Unchecked	Unknown	Unknown	Target	Unknown		0	-	-	-	-	-	SYBR Green I		No ratio because no reference gene defined	0	0			54
255;95;103;174	E7	shMD2	IL-10		33.24	33.39	0.13	Unchecked	Unknown	Unknown	Target	Unknown	E7	-	-	-	-	-	-	SYBR Green I		No ratio because no reference gene defined	0.71	2.63			55
255;95;103;174	E8	shMD2	IL-10		33.42	33.39	0.13	Unchecked	Unknown	Unknown	Target	Unknown	E7	-	-	-	-	-	-	SYBR Green I		No ratio because no reference gene defined	0.8	2.72			56
255;95;103;174	E9	shMD2	IL-10		33.5	33.39	0.13	Unchecked	Unknown	Unknown	Target	Unknown	E7	-	-	-	-	-	-	SYBR Green I		No ratio because no reference gene defined	0.76	2.69			57
255;180;73;149	E10	Sample 58	None		-	-	-	Unchecked	Unknown	Unknown	Target	Unknown		0	-	-	-	-	-	SYBR Green I		No ratio because no reference gene defined	0	0.02			58
255;95;103;174	E11	Sample 59	None		-	-	-	Unchecked	Unknown	Unknown	Target	Unknown		0	-	-	-	-	-	SYBR Green I		No ratio because no reference gene defined	0	0			59
255;205;18;55	E12	Sample 60	None		-	-	-	Unchecked	Unknown	Unknown	Target	Unknown		0	-	-	-	-	-	SYBR Green I		No ratio because no reference gene defined	0	0.02			60
255;132;197;238	F1	NC	CCL-2		22.13	22.14	0.03	Unchecked	Unknown	Unknown	Target	Unknown	F1	-	-	-	-	-	-	SYBR Green I		No ratio because no reference gene defined	0.41	2.04			61
255;132;197;238	F2	NC	CCL-2		22.12	22.14	0.03	Unchecked	Unknown	Unknown	Target	Unknown	F1	-	-	-	-	-	-	SYBR Green I		No ratio because no reference gene defined	0.39	1.91			62
255;132;197;238	F3	NC	CCL-2		22.17	22.14	0.03	Unchecked	Unknown	Unknown	Target	Unknown	F1	-	-	-	-	-	-	SYBR Green I		No ratio because no reference gene defined	0.39	1.88			63
255;234;79;79	F4	Sample 64	None		-	-	-	Unchecked	Unknown	Unknown	Target	Unknown		0	-	-	-	-	-	SYBR Green I		No ratio because no reference gene defined	0	0.01			64
255;66;41;24	F5	Sample 65	None		-	-	-	Unchecked	Unknown	Unknown	Target	Unknown		0	-	-	-	-	-	SYBR Green I		No ratio because no reference gene defined	0.01	0.02			65
255;132;197;238	F6	Sample 66	None		-	-	-	Unchecked	Unknown	Unknown	Target	Unknown		0	-	-	-	-	-	SYBR Green I		No ratio because no reference gene defined	0	0			66
255;95;103;174	F7	shMD2	CCL-2		22.33	22.3	0.04	Unchecked	Unknown	Unknown	Target	Unknown	F7	-	-	-	-	-	-	SYBR Green I		No ratio because no reference gene defined	0.42	2			67
255;95;103;174	F8	shMD2	CCL-2		22.31	22.3	0.04	Unchecked	Unknown	Unknown	Target	Unknown	F7	-	-	-	-	-	-	SYBR Green I		No ratio because no reference gene defined	0.47	2.21			68
255;95;103;174	F9	shMD2	CCL-2		22.25	22.3	0.04	Unchecked	Unknown	Unknown	Target	Unknown	F7	-	-	-	-	-	-	SYBR Green I		No ratio because no reference gene defined	0.42	2.01			69
255;103;154;47	F10	Sample 70	None		-	-	-	Unchecked	Unknown	Unknown	Target	Unknown		0	-	-	-	-	-	SYBR Green I		No ratio because no reference gene defined	0	0.01			70
255;180;73;149	F11	Sample 71	None		-	-	-	Unchecked	Unknown	Unknown	Target	Unknown		0	-	-	-	-	-	SYBR Green I		No ratio because no reference gene defined	0	0.01			71
255;95;103;174	F12	Sample 72	None		-	-	-	Unchecked	Unknown	Unknown	Target	Unknown		0	-	-	-	-	-	SYBR Green I		No ratio because no reference gene defined	0	0.02			72
255;132;197;238	G1	NC	CXCL-2		27.83	27.66	0.15	Unchecked	Unknown	Unknown	Target	Unknown	G1	-	-	-	-	-	-	SYBR Green I		No ratio because no reference gene defined	0.48	2.17			73
255;132;197;238	G2	NC	CXCL-2		27.62	27.66	0.15	Unchecked	Unknown	Unknown	Target	Unknown	G1	-	-	-	-	-	-	SYBR Green I		No ratio because no reference gene defined	0.46	2.08			74
255;132;197;238	G3	NC	CXCL-2		27.54	27.66	0.15	Unchecked	Unknown	Unknown	Target	Unknown	G1	-	-	-	-	-	-	SYBR Green I		No ratio because no reference gene defined	0.47	2.1			75
255;47;73;113	G4	Sample 76	None		-	-	-	Unchecked	Unknown	Unknown	Target	Unknown		0	-	-	-	-	-	SYBR Green I		No ratio because no reference gene defined	0	0.01			76
255;234;79;79	G5	Sample 77	None		-	-	-	Unchecked	Unknown	Unknown	Target	Unknown		0	-	-	-	-	-	SYBR Green I		No ratio because no reference gene defined	0	0			77
255;66;41;24	G6	Sample 78	None		-	-	-	Unchecked	Unknown	Unknown	Target	Unknown		0	-	-	-	-	-	SYBR Green I		No ratio because no reference gene defined	0	0			78
255;95;103;174	G7	shMD2	CXCL-2		28.89	28.63	0.23	Unchecked	Unknown	Unknown	Target	Unknown	G7	-	-	-	-	-	-	SYBR Green I		No ratio because no reference gene defined	0.59	2.51			79
255;95;103;174	G8	shMD2	CXCL-2		28.5	28.63	0.23	Unchecked	Unknown	Unknown	Target	Unknown	G7	-	-	-	-	-	-	SYBR Green I		No ratio because no reference gene defined	0.55	2.38			80
255;95;103;174	G9	shMD2	CXCL-2		28.5	28.63	0.23	Unchecked	Unknown	Unknown	Target	Unknown	G7	-	-	-	-	-	-	SYBR Green I		No ratio because no reference gene defined	0.58	2.49			81
255;250;215;15	G10	Sample 82	None		-	-	-	Unchecked	Unknown	Unknown	Target	Unknown		0	-	-	-	-	-	SYBR Green I		No ratio because no reference gene defined	0	0			82
255;103;154;47	G11	Sample 83	None		-	-	-	Unchecked	Unknown	Unknown	Target	Unknown		0	-	-	-	-	-	SYBR Green I		No ratio because no reference gene defined	0	0.01			83
255;180;73;149	G12	Sample 84	None		-	-	-	Unchecked	Unknown	Unknown	Target	Unknown		0	-	-	-	-	-	SYBR Green I		No ratio because no reference gene defined	0	0.03			84
255;132;197;238	H1	NC	CXCL-5		-	-	-	Unchecked	Unknown	Unknown	Target	Unknown	H1	0	-	-	-	-	-	SYBR Green I		Replicate group contains positives and negatives., No ratio because no reference gene defined	0.05	0.27			85
255;132;197;238	H2	NC	CXCL-5		34.96	34.65	0.45	Unchecked	Unknown	Unknown	Target	Unknown	H1	-	-	-	-	-	-	SYBR Green I		Replicate group contains positives and negatives., No ratio because no reference gene defined	0.53	1.81			86
255;132;197;238	H3	NC	CXCL-5		34.33	34.65	0.45	Unchecked	Unknown	Unknown	Target	Unknown	H1	-	-	-	-	-	-	SYBR Green I		Replicate group contains positives and negatives., No ratio because no reference gene defined	0.47	1.79			87
255;34;176;146	H4	Sample 88	None		-	-	-	Unchecked	Unknown	Unknown	Target	Unknown		0	-	-	-	-	-	SYBR Green I		No ratio because no reference gene defined	0	0.01			88
255;47;73;113	H5	Sample 89	None		-	-	-	Unchecked	Unknown	Unknown	Target	Unknown		0	-	-	-	-	-	SYBR Green I		No ratio because no reference gene defined	0	0			89
255;234;79;79	H6	Sample 90	None		-	-	-	Unchecked	Unknown	Unknown	Target	Unknown		0	-	-	-	-	-	SYBR Green I		No ratio because no reference gene defined	0	0			90
255;95;103;174	H7	shMD2	CXCL-5		35.41	35.41	0	Unchecked	Unknown	Unknown	Target	Unknown	H7	-	-	-	-	-	-	SYBR Green I		Replicate group contains positives and negatives., No ratio because no reference gene defined	0.43	1.48			91
255;95;103;174	H8	shMD2	CXCL-5		-	-	-	Unchecked	Unknown	Unknown	Target	Unknown	H7	0	-	-	-	-	-	SYBR Green I		Replicate group contains positives and negatives., No ratio because no reference gene defined	0	0			92
255;95;103;174	H9	shMD2	CXCL-5		-	-	-	Unchecked	Unknown	Unknown	Target	Unknown	H7	0	-	-	-	-	-	SYBR Green I		Replicate group contains positives and negatives., No ratio because no reference gene defined	0.01	0.08			93
255;242;138;21	H10	Sample 94	None		-	-	-	Unchecked	Unknown	Unknown	Target	Unknown		0	-	-	-	-	-	SYBR Green I		No ratio because no reference gene defined	0	0.02			94
255;250;215;15	H11	Sample 95	None		-	-	-	Unchecked	Unknown	Unknown	Target	Unknown		0	-	-	-	-	-	SYBR Green I		No ratio because no reference gene defined	0	0.02			95
255;103;154;47	H12	Sample 96	None		-	-	-	Unchecked	Unknown	Unknown	Target	Unknown		0	-	-	-	-	-	SYBR Green I		No ratio because no reference gene defined	0	0.03			96
